# Supplementary material for: Tissue-specific genes as an underutilized resource in drug discovery
Source: Sci Rep. 2019 May 10;9:7233. doi: 10.1038/s41598-019-43829-9 (PMC6510781; doi:10.1038/s41598-019-43829-9)
Supplement: Supplementary file 1 — Dataset 3 [file 41598_2019_43829_MOESM1_ESM.xls]

## Sheet: fig1
Category	Panel	constraintX	NsatisfyX	Ntotal	Percentage	NdoNotSatisfyX	Category_reference	constraintX_reference	NsatisfyX_reference	Ntotal_reference	Percentage_reference	NdoNotSatisfyX_reference	FiherTestAlternHypothesis	p.value	Percentage_divided_by_Percentage_reference
Marketed, N non-oncology=479	a. Non-oncology	2	125	479	26.0960334029228	354	All protein-coding N=18,377	2	4573	18377	24.8843663274746	13804	p1 > p2 (test enrichment/overrepresentation)	0.288552452835313	1.04869189994645
Marketed, N non-oncology=479	a. Non-oncology	3	89	479	18.580375782881	390	All protein-coding N=18,377	3	2713	18377	14.7630189911302	15664	p1 > p2 (test enrichment/overrepresentation)	0.013864616178383	1.25857562020643
Marketed, N non-oncology=479	a. Non-oncology	4	74	479	15.4488517745303	405	All protein-coding N=18,377	4	2051	18377	11.1606899929259	16326	p1 > p2 (test enrichment/overrepresentation)	0.00301165440292544	1.3842201319383
Marketed, N non-oncology=479	a. Non-oncology	5	66	479	13.7787056367432	413	All protein-coding N=18,377	5	1727	18377	9.39761658594983	16650	p1 > p2 (test enrichment/overrepresentation)	0.00136241581593002	1.46619150831749
Marketed, N non-oncology=479	a. Non-oncology	6	61	479	12.7348643006263	418	All protein-coding N=18,377	6	1018	18377	5.53953311204223	17359	p1 > p2 (test enrichment/overrepresentation)	3.57799580815722e-09	2.29890570975058
Marketed, N non-oncology=479	a. Non-oncology	7	57	479	11.8997912317328	422	All protein-coding N=18,377	7	795	18377	4.32605974859879	17582	p1 > p2 (test enrichment/overrepresentation)	2.30649864019793e-11	2.75072281088747
Marketed, N non-oncology=479	a. Non-oncology	8	51	479	10.6471816283925	428	All protein-coding N=18,377	8	676	18377	3.67851118245633	17701	p1 > p2 (test enrichment/overrepresentation)	5.30065311164744e-11	2.89442687551729
Marketed, N non-oncology=479	a. Non-oncology	9	48	479	10.0208768267223	431	All protein-coding N=18,377	9	604	18377	3.2867170920172	17773	p1 > p2 (test enrichment/overrepresentation)	3.91227301649195e-11	3.04890154709728
Marketed, N non-oncology=479	a. Non-oncology	10	43	479	8.97703549060543	436	All protein-coding N=18,377	10	557	18377	3.03096261631387	17820	p1 > p2 (test enrichment/overrepresentation)	9.92321455371446e-10	2.96177704148754
Phase 1, N non-oncology=78	a. Non-oncology	2	10	78	12.8205128205128	68	All protein-coding N=18,377	2	4573	18377	24.8843663274746	13804	p1 < p2 (test sepletion/underrepresentation)	0.00694992947469884	0.515203507768562
Phase 1, N non-oncology=78	a. Non-oncology	3	4	78	5.12820512820513	74	All protein-coding N=18,377	3	2713	18377	14.7630189911302	15664	p1 < p2 (test sepletion/underrepresentation)	0.00701287410880426	0.347368321566627
Phase 1, N non-oncology=78	a. Non-oncology	4	2	78	2.56410256410256	76	All protein-coding N=18,377	4	2051	18377	11.1606899929259	16326	p1 < p2 (test sepletion/underrepresentation)	0.00577658878450063	0.22974408981235
Phase 1, N non-oncology=78	a. Non-oncology	5	1	78	1.28205128205128	77	All protein-coding N=18,377	5	1727	18377	9.39761658594983	16650	p1 < p2 (test sepletion/underrepresentation)	0.00418022528675864	0.136423024958057
Phase 1, N non-oncology=78	a. Non-oncology	6	1	78	1.28205128205128	77	All protein-coding N=18,377	6	1018	18377	5.53953311204223	17359	p1 < p2 (test sepletion/underrepresentation)	0.0658190848353458	0.231436703440632
Phase 1, N non-oncology=78	a. Non-oncology	7	1	78	1.28205128205128	77	All protein-coding N=18,377	7	795	18377	4.32605974859879	17582	p1 < p2 (test sepletion/underrepresentation)	0.14437512662342	0.296355426544105
Phase 1, N non-oncology=78	a. Non-oncology	8	1	78	1.28205128205128	77	All protein-coding N=18,377	8	676	18377	3.67851118245633	17701	p1 < p2 (test sepletion/underrepresentation)	0.214538927119659	0.348524503110301
Phase 1, N non-oncology=78	a. Non-oncology	9	0	78	0	78	All protein-coding N=18,377	9	604	18377	3.2867170920172	17773	p1 < p2 (test sepletion/underrepresentation)	0.0741967861436789	0
Phase 1, N non-oncology=78	a. Non-oncology	10	0	78	0	78	All protein-coding N=18,377	10	557	18377	3.03096261631387	17820	p1 < p2 (test sepletion/underrepresentation)	0.0911275925920799	0
Phase 2, N non-oncology=314	a. Non-oncology	2	67	314	21.3375796178344	247	All protein-coding N=18,377	2	4573	18377	24.8843663274746	13804	p1!=p2 (test if proportions are equal)	0.166343194864171	0.857469277579143
Phase 2, N non-oncology=314	a. Non-oncology	3	39	314	12.4203821656051	275	All protein-coding N=18,377	3	2713	18377	14.7630189911302	15664	p1!=p2 (test if proportions are equal)	0.261602475643615	0.841317224686049
Phase 2, N non-oncology=314	a. Non-oncology	4	30	314	9.55414012738854	284	All protein-coding N=18,377	4	2051	18377	11.1606899929259	16326	p1!=p2 (test if proportions are equal)	0.415623892942286	0.856052818727547
Phase 2, N non-oncology=314	a. Non-oncology	5	27	314	8.59872611464968	287	All protein-coding N=18,377	5	1727	18377	9.39761658594983	16650	p1!=p2 (test if proportions are equal)	0.696692474405874	0.914990097330151
Phase 2, N non-oncology=314	a. Non-oncology	6	22	314	7.00636942675159	292	All protein-coding N=18,377	6	1018	18377	5.53953311204223	17359	p1!=p2 (test if proportions are equal)	0.262338346034214	1.26479421370741
Phase 2, N non-oncology=314	a. Non-oncology	7	20	314	6.36942675159236	294	All protein-coding N=18,377	7	795	18377	4.32605974859879	17582	p1!=p2 (test if proportions are equal)	0.092125323758901	1.47233906181148
Phase 2, N non-oncology=314	a. Non-oncology	8	17	314	5.4140127388535	297	All protein-coding N=18,377	8	676	18377	3.67851118245633	17701	p1!=p2 (test if proportions are equal)	0.128570563570046	1.47179455772057
Phase 2, N non-oncology=314	a. Non-oncology	9	17	314	5.4140127388535	297	All protein-coding N=18,377	9	604	18377	3.2867170920172	17773	p1!=p2 (test if proportions are equal)	0.0536509861706039	1.64724026658792
Phase 2, N non-oncology=314	a. Non-oncology	10	16	314	5.09554140127389	298	All protein-coding N=18,377	10	557	18377	3.03096261631387	17820	p1!=p2 (test if proportions are equal)	0.0454160232904949	1.68116273485117
Phase 3, N non-oncology=265	a. Non-oncology	2	69	265	26.0377358490566	196	All protein-coding N=18,377	2	4573	18377	24.8843663274746	13804	p1 > p2 (test enrichment/overrepresentation)	0.355852926093257	1.04634916181525
Phase 3, N non-oncology=265	a. Non-oncology	3	45	265	16.9811320754717	220	All protein-coding N=18,377	3	2713	18377	14.7630189911302	15664	p1 > p2 (test enrichment/overrepresentation)	0.177233319719036	1.15024793273477
Phase 3, N non-oncology=265	a. Non-oncology	4	35	265	13.2075471698113	230	All protein-coding N=18,377	4	2051	18377	11.1606899929259	16326	p1 > p2 (test enrichment/overrepresentation)	0.169948533995518	1.18339880224097
Phase 3, N non-oncology=265	a. Non-oncology	5	33	265	12.4528301886792	232	All protein-coding N=18,377	5	1727	18377	9.39761658594983	16650	p1 > p2 (test enrichment/overrepresentation)	0.0608794075859719	1.32510515563033
Phase 3, N non-oncology=265	a. Non-oncology	6	28	265	10.5660377358491	237	All protein-coding N=18,377	6	1018	18377	5.53953311204223	17359	p1 > p2 (test enrichment/overrepresentation)	0.000983240421817964	1.90738777477111
Phase 3, N non-oncology=265	a. Non-oncology	7	24	265	9.05660377358491	241	All protein-coding N=18,377	7	795	18377	4.32605974859879	17582	p1 > p2 (test enrichment/overrepresentation)	0.000669255536181472	2.09349946600214
Phase 3, N non-oncology=265	a. Non-oncology	8	21	265	7.92452830188679	244	All protein-coding N=18,377	8	676	18377	3.67851118245633	17701	p1 > p2 (test enrichment/overrepresentation)	0.00102655333781312	2.15427598526292
Phase 3, N non-oncology=265	a. Non-oncology	9	21	265	7.92452830188679	244	All protein-coding N=18,377	9	604	18377	3.2867170920172	17773	p1 > p2 (test enrichment/overrepresentation)	0.00024998457292673	2.41107709608896
Phase 3, N non-oncology=265	a. Non-oncology	10	20	265	7.54716981132075	245	All protein-coding N=18,377	10	557	18377	3.03096261631387	17820	p1 > p2 (test enrichment/overrepresentation)	0.000234765588506723	2.49002405067579
Withdrawn, N non-oncology=57	a. Non-oncology	2	15	57	26.3157894736842	42	All protein-coding N=18,377	2	4573	18377	24.8843663274746	13804	p1 > p2 (test enrichment/overrepresentation)	0.451646950271447	1.05752298963021
Withdrawn, N non-oncology=57	a. Non-oncology	3	11	57	19.2982456140351	46	All protein-coding N=18,377	3	2713	18377	14.7630189911302	15664	p1 > p2 (test enrichment/overrepresentation)	0.213464260504356	1.30720184168494
Withdrawn, N non-oncology=57	a. Non-oncology	4	7	57	12.280701754386	50	All protein-coding N=18,377	4	2051	18377	11.1606899929259	16326	p1 > p2 (test enrichment/overrepresentation)	0.455297659481601	1.10035327225915
Withdrawn, N non-oncology=57	a. Non-oncology	5	7	57	12.280701754386	50	All protein-coding N=18,377	5	1727	18377	9.39761658594983	16650	p1 > p2 (test enrichment/overrepresentation)	0.287063715054295	1.30678897591402
Withdrawn, N non-oncology=57	a. Non-oncology	6	6	57	10.5263157894737	51	All protein-coding N=18,377	6	1018	18377	5.53953311204223	17359	p1 > p2 (test enrichment/overrepresentation)	0.0953699916960798	1.90021714403888
Withdrawn, N non-oncology=57	a. Non-oncology	7	6	57	10.5263157894737	51	All protein-coding N=18,377	7	795	18377	4.32605974859879	17582	p1 > p2 (test enrichment/overrepresentation)	0.0366175272337844	2.4332340284674
Withdrawn, N non-oncology=57	a. Non-oncology	8	6	57	10.5263157894737	51	All protein-coding N=18,377	8	676	18377	3.67851118245633	17701	p1 > p2 (test enrichment/overrepresentation)	0.0183885021769885	2.86156960448459
Withdrawn, N non-oncology=57	a. Non-oncology	9	6	57	10.5263157894737	51	All protein-coding N=18,377	9	604	18377	3.2867170920172	17773	p1 > p2 (test enrichment/overrepresentation)	0.0111255679621278	3.20268386197281
Withdrawn, N non-oncology=57	a. Non-oncology	10	6	57	10.5263157894737	51	All protein-coding N=18,377	10	557	18377	3.03096261631387	17820	p1 > p2 (test enrichment/overrepresentation)	0.0076671931900524	3.47292828120571
Marketed, N oncology=212	b. Oncology	2	50	212	23.5849056603774	162	All protein-coding N=18,377	2	4573	18377	24.8843663274746	13804	p1 > p2 (test enrichment/overrepresentation)	0.693318363623068	0.947780037876131
Marketed, N oncology=212	b. Oncology	3	24	212	11.3207547169811	188	All protein-coding N=18,377	3	2713	18377	14.7630189911302	15664	p1 > p2 (test enrichment/overrepresentation)	0.937850823255224	0.766831955156513
Marketed, N oncology=212	b. Oncology	4	15	212	7.07547169811321	197	All protein-coding N=18,377	4	2051	18377	11.1606899929259	16326	p1 > p2 (test enrichment/overrepresentation)	0.981905766055575	0.633963644057664
Marketed, N oncology=212	b. Oncology	5	12	212	5.66037735849057	200	All protein-coding N=18,377	5	1727	18377	9.39761658594983	16650	p1 > p2 (test enrichment/overrepresentation)	0.981845569508556	0.602320525286515
Marketed, N oncology=212	b. Oncology	6	9	212	4.24528301886792	203	All protein-coding N=18,377	6	1018	18377	5.53953311204223	17359	p1 > p2 (test enrichment/overrepresentation)	0.834275946714533	0.766361159506245
Marketed, N oncology=212	b. Oncology	7	6	212	2.83018867924528	206	All protein-coding N=18,377	7	795	18377	4.32605974859879	17582	p1 > p2 (test enrichment/overrepresentation)	0.898734367904324	0.654218583125667
Marketed, N oncology=212	b. Oncology	8	6	212	2.83018867924528	206	All protein-coding N=18,377	8	676	18377	3.67851118245633	17701	p1 > p2 (test enrichment/overrepresentation)	0.794281669494614	0.769384280451043
Marketed, N oncology=212	b. Oncology	9	5	212	2.35849056603774	207	All protein-coding N=18,377	9	604	18377	3.2867170920172	17773	p1 > p2 (test enrichment/overrepresentation)	0.828090718149834	0.717582469074098
Marketed, N oncology=212	b. Oncology	10	5	212	2.35849056603774	207	All protein-coding N=18,377	10	557	18377	3.03096261631387	17820	p1 > p2 (test enrichment/overrepresentation)	0.771881030560214	0.778132515836186
Phase 1, N oncology=253	b. Oncology	2	44	253	17.3913043478261	209	All protein-coding N=18,377	2	4573	18377	24.8843663274746	13804	p1 < p2 (test sepletion/underrepresentation)	0.00292760356139706	0.698884758364312
Phase 1, N oncology=253	b. Oncology	3	17	253	6.71936758893281	236	All protein-coding N=18,377	3	2713	18377	14.7630189911302	15664	p1 < p2 (test sepletion/underrepresentation)	6.72691815605128e-05	0.455148611064572
Phase 1, N oncology=253	b. Oncology	4	9	253	3.55731225296443	244	All protein-coding N=18,377	4	2051	18377	11.1606899929259	16326	p1 < p2 (test sepletion/underrepresentation)	1.20821451797823e-05	0.318735871636897
Phase 1, N oncology=253	b. Oncology	5	6	253	2.37154150197628	247	All protein-coding N=18,377	5	1727	18377	9.39761658594983	16650	p1 < p2 (test sepletion/underrepresentation)	8.72276549969413e-06	0.252355635100278
Phase 1, N oncology=253	b. Oncology	6	2	253	0.790513833992095	251	All protein-coding N=18,377	6	1018	18377	5.53953311204223	17359	p1 < p2 (test sepletion/underrepresentation)	7.40621556913743e-05	0.14270405429541
Phase 1, N oncology=253	b. Oncology	7	1	253	0.395256916996047	252	All protein-coding N=18,377	7	795	18377	4.32605974859879	17582	p1 < p2 (test sepletion/underrepresentation)	0.000183621163316467	0.09136649514008
Phase 1, N oncology=253	b. Oncology	8	1	253	0.395256916996047	252	All protein-coding N=18,377	8	676	18377	3.67851118245633	17701	p1 < p2 (test sepletion/underrepresentation)	0.000856950059969639	0.107450242065627
Phase 1, N oncology=253	b. Oncology	9	1	253	0.395256916996047	252	All protein-coding N=18,377	9	604	18377	3.2867170920172	17773	p1 < p2 (test sepletion/underrepresentation)	0.00213915087118704	0.120258880192655
Phase 1, N oncology=253	b. Oncology	10	1	253	0.395256916996047	252	All protein-coding N=18,377	10	557	18377	3.03096261631387	17820	p1 < p2 (test sepletion/underrepresentation)	0.00385510337918854	0.130406397910886
Phase 2, N oncology=239	b. Oncology	2	47	239	19.6652719665272	192	All protein-coding N=18,377	2	4573	18377	24.8843663274746	13804	p1!=p2 (test if proportions are equal)	0.0701723798260496	0.790266133673452
Phase 2, N oncology=239	b. Oncology	3	26	239	10.8786610878661	213	All protein-coding N=18,377	3	2713	18377	14.7630189911302	15664	p1!=p2 (test if proportions are equal)	0.0980106551805541	0.736885937381922
Phase 2, N oncology=239	b. Oncology	4	15	239	6.27615062761506	224	All protein-coding N=18,377	4	2051	18377	11.1606899929259	16326	p1!=p2 (test if proportions are equal)	0.0165366210450722	0.562344320251986
Phase 2, N oncology=239	b. Oncology	5	12	239	5.02092050209205	227	All protein-coding N=18,377	5	1727	18377	9.39761658594983	16650	p1!=p2 (test if proportions are equal)	0.0183403053470313	0.534275947116072
Phase 2, N oncology=239	b. Oncology	6	7	239	2.92887029288703	232	All protein-coding N=18,377	6	1018	18377	5.53953311204223	17359	p1!=p2 (test if proportions are equal)	0.0856802507165712	0.52872150660496
Phase 2, N oncology=239	b. Oncology	7	6	239	2.51046025104602	233	All protein-coding N=18,377	7	795	18377	4.32605974859879	17582	p1!=p2 (test if proportions are equal)	0.199440052960058	0.580311044446198
Phase 2, N oncology=239	b. Oncology	8	6	239	2.51046025104602	233	All protein-coding N=18,377	8	676	18377	3.67851118245633	17701	p1!=p2 (test if proportions are equal)	0.484933504715876	0.682466391027703
Phase 2, N oncology=239	b. Oncology	9	3	239	1.25523012552301	236	All protein-coding N=18,377	9	604	18377	3.2867170920172	17773	p1!=p2 (test if proportions are equal)	0.0954031208530485	0.381910000277091
Phase 2, N oncology=239	b. Oncology	10	2	239	0.836820083682008	237	All protein-coding N=18,377	10	557	18377	3.03096261631387	17820	p1!=p2 (test if proportions are equal)	0.0526923395412502	0.276090532815516
Phase 3, N oncology=145	b. Oncology	2	35	145	24.1379310344828	110	All protein-coding N=18,377	2	4573	18377	24.8843663274746	13804	p1 > p2 (test enrichment/overrepresentation)	0.613633213859478	0.970003845660813
Phase 3, N oncology=145	b. Oncology	3	21	145	14.4827586206897	124	All protein-coding N=18,377	3	2713	18377	14.7630189911302	15664	p1 > p2 (test enrichment/overrepresentation)	0.573736171578165	0.981016052976096
Phase 3, N oncology=145	b. Oncology	4	16	145	11.0344827586207	129	All protein-coding N=18,377	4	2051	18377	11.1606899929259	16326	p1 > p2 (test enrichment/overrepresentation)	0.55852802012064	0.988691807192459
Phase 3, N oncology=145	b. Oncology	5	14	145	9.6551724137931	131	All protein-coding N=18,377	5	1727	18377	9.39761658594983	16650	p1 > p2 (test enrichment/overrepresentation)	0.499419325950345	1.02740650520137
Phase 3, N oncology=145	b. Oncology	6	11	145	7.58620689655172	134	All protein-coding N=18,377	6	1018	18377	5.53953311204223	17359	p1 > p2 (test enrichment/overrepresentation)	0.183194355071747	1.36946683829009
Phase 3, N oncology=145	b. Oncology	7	10	145	6.89655172413793	135	All protein-coding N=18,377	7	795	18377	4.32605974859879	17582	p1 > p2 (test enrichment/overrepresentation)	0.100671667396496	1.5941878117545
Phase 3, N oncology=145	b. Oncology	8	10	145	6.89655172413793	135	All protein-coding N=18,377	8	676	18377	3.67851118245633	17701	p1 > p2 (test enrichment/overrepresentation)	0.0434391831670411	1.87482146500714
Phase 3, N oncology=145	b. Oncology	9	9	145	6.20689655172414	136	All protein-coding N=18,377	9	604	18377	3.2867170920172	17773	p1 > p2 (test enrichment/overrepresentation)	0.0519657297992144	1.88847910481845
Phase 3, N oncology=145	b. Oncology	10	9	145	6.20689655172414	136	All protein-coding N=18,377	10	557	18377	3.03096261631387	17820	p1 > p2 (test enrichment/overrepresentation)	0.0341461209771793	2.04783012443509

## Sheet: fig3
species	category	with1to1ortholog	without1to1otholog	pctwithout1to1orthog	Fisher.p	Bonferroni.p	ks_ks_median_IQR	MannWhitneyU.raw.p.kaks	Bonferroni.p.kaks	pct_id_median_iqr	MannWhitneyU.raw.p.pctid	Bonferroni.p.pctid	pct_similarity_median_iqr	MannWhitneyU.raw.p.pctsimilarity	Bonferroni.p.pctsimilarity
Mus musculus	All protein-coding, N=18,377	15341	3036	16.5	Reference	Reference	0.107, (0.05-0.196)	Reference	Reference	86.5, (76.6-93.6)	Reference	Reference	91.7, (84.3-96.3)	Reference	Reference
Mus musculus	Tissue-specific (x=2), N=4,573	3459	1114	24.4	4.61482420167357e-33	5.07630662184093e-32	0.148, (0.075-0.256)	3.15077173716078e-67	3.46584891087686e-66	81.4, (69.8-89.9)	6.7511026620652e-82	7.42621292827172e-81	88.5, (79.8-94.2)	1.18547296890406e-65	1.30402026579447e-64
Mus musculus	Tissue-specific (x=6), N=1,018	733	285	28	6.23102115633775e-19	6.85412327197152e-18	0.179, (0.097-0.286)	8.49631923341735e-41	9.34595115675908e-40	77.3, (67.6-86.4)	1.72631045566625e-53	1.89894150123287e-52	86, (77.8-92.1)	1.33740475096084e-43	1.47114522605693e-42
Mus musculus	Tissue-specific (x=10), N=557	398	159	28.5	3.24372121012185e-12	3.56809333113403e-11	0.174, (0.093-0.262)	3.24776365905248e-19	3.57254002495773e-18	79.2, (69.9-87.2)	9.52730711776822e-25	1.0480037829545e-23	87.1, (80.6-92.3)	5.08247873623838e-19	5.59072660986222e-18
Mus musculus	Marketed, non-oncology, N=479	439	40	8.4	3.28980949634659e-07	3.61879044598125e-06	0.079, (0.041-0.147)	8.79188205308853e-07	9.67107025839738e-06	88.6, (80.1-93.9)	0.000736410258648244	0.00810051284513069	93.2, (87.3-96.5)	0.000365023387946741	0.00401525726741415
Mus musculus	Marketed, oncology, N=212	201	11	5.2	8.66053854193848e-07	9.52659239613233e-06	0.071, (0.026-0.127)	1.34036282947012e-07	1.47439911241714e-06	91.7, (83-96.9)	1.78172460241821e-08	1.95989706266003e-07	94.9, (88.1-98.2)	1.89458791366043e-07	2.08404670502648e-06
Mus musculus	Phase 3, non-oncology, N=265	254	11	4.2	8.18953790303562e-10	9.00849169333918e-09	0.063, (0.032-0.13)	1.40003259389231e-10	1.54003585328154e-09	90.5, (81.2-94.9)	3.01801816334712e-05	0.000331981997968184	93.5, (87.7-97)	0.000527883306648444	0.00580671637313289
Mus musculus	Phase 3, oncology, N=145	128	17	11.7	0.143244704938164	1	0.062, (0.032-0.116)	8.39684364069658e-07	9.23652800476624e-06	91.9, (85.1-96.2)	4.00378038623689e-07	4.40415842486058e-06	95.6, (90.1-98.1)	4.79386236142395e-07	5.27324859756634e-06
Mus musculus	Phase 2, non-oncology, N=314	291	23	7.3	2.28821775186196e-06	2.51703952704815e-05	0.067, (0.032-0.133)	1.34492467270328e-09	1.47941713997361e-08	90.4, (80.5-94.9)	7.14331703209166e-05	0.000785764873530083	93.4, (87.3-97)	0.000637519744119437	0.00701271718531381
Mus musculus	Phase 2, oncology, N=239	213	26	10.9	0.0175958021962317	0.193553824158549	0.07, (0.033-0.135)	5.14455139452299e-08	5.65900653397529e-07	91, (83.3-96.1)	8.94045739293686e-09	9.83450313223054e-08	94.8, (89.1-98)	2.53959215897311e-08	2.79355137487043e-07
Mus musculus	Phase 1, non-oncology, N=78	72	6	7.7	0.0323020810910278	0.355322892001306	0.059, (0.029-0.105)	2.28560908622151e-06	2.51416999484366e-05	91.9, (85.4-95.7)	9.6453783854065e-05	0.00106099162239472	95.2, (90.3-97.3)	0.000286973255969537	0.00315670581566491
Mus musculus	Phase 1, oncology, N=253	236	17	6.7	6.91043418587943e-06	7.60147760446738e-05	0.056, (0.021-0.118)	1.76145787806726e-14	1.93760366587398e-13	92.9, (84.9-97.4)	2.8803892643384e-15	3.16842819077224e-14	95.4, (89.9-98.8)	2.89013769475487e-14	3.17915146423036e-13

## Sheet: fig4ab
Panel	Category	N	N_panel	percentage	test	p.value	Bonferroni.p
OMIM	All protein-coding, N=18,377	18377	3870	21.0589323611036	Fisher test, altern = greater	Reference	Reference
OMIM	Tissue-specific (x=2), N=4,573	4573	968	21.1677235950142	Fisher test, altern = greater	0.442970169306289	1
OMIM	Tissue-specific (x=6), N=1,018	1018	272	26.7190569744597	Fisher test, altern = greater	0.000522065730376143	0.00574272303413757
OMIM	Tissue-specific (x=10), N=557	557	191	34.2908438061041	Fisher test, altern = greater	9.07318635787892e-13	9.98050499366681e-12
OMIM	Marketed, non-oncology, N=479	479	259	54.0709812108559	Fisher test, altern = greater	1.10538660514393e-29	1.21592526565832e-28
OMIM	Marketed, oncology, N=212	212	107	50.4716981132075	Fisher test, altern = greater	3.9746804142106e-12	4.37214845563166e-11
OMIM	Phase 1, non-oncology, N=78	78	35	44.8717948717949	Fisher test, altern = greater	0.000311677329771063	0.00342845062748169
OMIM	Phase 1, oncology, N=253	253	112	44.2687747035573	Fisher test, altern = greater	5.70943339832309e-10	6.2803767381554e-09
OMIM	Phase 2, non-oncology, N=314	314	136	43.312101910828	Fisher test, altern = greater	3.23102405144731e-11	3.55412645659204e-10
OMIM	Phase 2, oncology, N=239	239	115	48.1171548117155	Fisher test, altern = greater	6.90851768581103e-12	7.59936945439213e-11
OMIM	Phase 3, non-oncology, N=265	265	136	51.3207547169811	Fisher test, altern = greater	2.46618327546672e-15	2.71280160301339e-14
OMIM	Phase 3, oncology, N=145	145	81	55.8620689655172	Fisher test, altern = greater	3.51932518177737e-11	3.87125769995511e-10
PTVesc	All protein-coding, N=18,377	18377	1913	10.4097513195843	Fisher test, altern = greater	Refernce	Reference
PTVesc	Tissue-specific (x=2), N=4,573	4573	550	12.0271156789853	Fisher test, altern = greater	0.000966435530886314	0.0106307908397495
PTVesc	Tissue-specific (x=6), N=1,018	1018	159	15.6188605108055	Fisher test, altern = greater	6.71854834748476e-06	7.39040318223324e-05
PTVesc	Tissue-specific (x=10), N=557	557	91	16.3375224416517	Fisher test, altern = greater	1.65624032172301e-05	0.000182186435389531
PTVesc	Marketed, non-oncology, N=479	479	38	7.93319415448852	Fisher test, altern = greater	0.957090095402127	1
PTVesc	Marketed, oncology, N=212	212	17	8.0188679245283	Fisher test, altern = greater	0.876872390265733	1
PTVesc	Phase 1, non-oncology, N=78	78	7	8.97435897435897	Fisher test, altern = greater	0.700494057499185	1
PTVesc	Phase 1, oncology, N=253	253	17	6.71936758893281	Fisher test, altern = greater	0.973886118208275	1
PTVesc	Phase 2, non-oncology, N=314	314	27	8.59872611464968	Fisher test, altern = greater	0.851843289492952	1
PTVesc	Phase 2, oncology, N=239	239	24	10.0418410041841	Fisher test, altern = greater	0.597501177777256	1
PTVesc	Phase 3, non-oncology, N=265	265	20	7.54716981132075	Fisher test, altern = greater	0.936545321269776	1
PTVesc	Phase 3, oncology, N=145	145	10	6.89655172413793	Fisher test, altern = greater	0.926240601512629	1

## Sheet: fig4c
Category	N_total	N_mapped_ExAC	pLI_below01	pLI_above09	test	p	Bonferroni.p
All protein-coding, N=17,028	18377	17028	9647	3111	Fisher test, two-tailed	Reference	Reference
Tissue-specific (x=2), N=4,139	4573	4139	2837	421	Fisher test, two-tailed	9.89701555159746e-54	1.08867171067572e-52
Tissue-specific (x=6), N=936	1018	936	719	35	Fisher test, two-tailed	3.50276180477116e-49	3.85303798524828e-48
Tissue-specific (x=10), N=528	557	528	421	12	Fisher test, two-tailed	2.05909804731648e-37	2.26500785204813e-36
Marketed, non-oncology, N=461	479	461	241	106	Fisher test, two-tailed	0.0339032190734253	0.372935409807678
Marketed, oncology, N=206	212	206	71	95	Fisher test, two-tailed	4.92422608448717e-19	5.41664869293588e-18
Phase 3, non-oncology, N=253	265	253	115	74	Fisher test, two-tailed	4.26061270305833e-05	0.000468667397336416
Phase 3, oncology, N=139	145	139	41	64	Fisher test, two-tailed	1.7078061133317e-14	1.87858672466487e-13
Phase 2, non-oncology, N=300	314	300	139	83	Fisher test, two-tailed	9.04877859153453e-05	0.000995365645068799
Phase 2, oncology, N=233	239	233	80	102	Fisher test, two-tailed	7.60608121874482e-19	8.3666893406193e-18
Phase 1, non-oncology, N=71	78	71	25	26	Fisher test, two-tailed	0.00016491224183344	0.00181403466016784
Phase 1, oncology, N=240	253	240	71	111	Fisher test, two-tailed	2.42604795778725e-24	2.66865275356598e-23

## Sheet: fig4d
Category	median_IQR_gnomAD_LOEUF	test	p	Bonferroni.p
All protein-coding, N=17,841	0.87 (0.48-1.29)	Mann-Whitney U	Reference	Reference
Tissue-specific (x=2), N=4,334	1.11 (0.71-1.51)	Mann-Whitney U	3.14872850372596e-99	3.46360135409856e-98
Tissue-specific (x=6), N=987	1.27 (0.95-1.65)	Mann-Whitney U	1.46869794141178e-90	1.61556773555296e-89
Tissue-specific (x=10), N=547	1.31 (0.98-1.68)	Mann-Whitney U	5.85961533553867e-64	6.44557686909254e-63
Marketed, non-oncology, N=473	0.71 (0.41-1.07)	Mann-Whitney U	2.05163604401455e-08	2.25679964841601e-07
Marketed, oncology, N=212	0.42 (0.25-0.8)	Mann-Whitney U	1.04923307943093e-24	1.15415638737402e-23
Phase 3, non-oncology, N=265	0.67 (0.38-1.01)	Mann-Whitney U	2.14315748254124e-07	2.35747323079537e-06
Phase 3, oncology, N=145	0.39 (0.28-0.76)	Mann-Whitney U	6.81899424952875e-19	7.50089367448163e-18
Phase 2, non-oncology, N=314	0.7 (0.38-1.09)	Mann-Whitney U	4.52057855794145e-07	4.97263641373559e-06
Phase 2, oncology, N=239	0.44 (0.28-0.86)	Mann-Whitney U	2.52896759202807e-22	2.78186435123088e-21
Phase 1, non-oncology, N=78	0.54 (0.27-0.85)	Mann-Whitney U	5.21347281595844e-07	5.73482009755429e-06
Phase 1, oncology, N=247	0.42 (0.26-0.87)	Mann-Whitney U	2.54914292338998e-22	2.80405721572898e-21

## Sheet: fig6
Category	constraintX	constraints	Nsatisfy	NdoNotSatisfy	Ntotal	Percentage	Category_reference	constraintX_reference	constraints_reference	Nsatisfy_reference	NdoNotSatisfy_reference	Ntotal_reference	Percentage_reference	foldenrichment	test	pvalue
Marketed, non-oncology, N=479	2	x=2 & OMIM or PTVesc	79	400	479	16.4926931106472	All protein-coding, N=18,377	2	x=2 & OMIM or PTVesc	1400	16977	18377	7.61821842520542	2.16490158067402	Fisher test, altern = greater	1.85356877189663e-10
Marketed, non-oncology, N=479	3	x=3 & OMIM or PTVesc	59	420	479	12.3173277661795	All protein-coding, N=18,377	3	x=3 & OMIM or PTVesc	809	17568	18377	4.40224193285085	2.79796702545218	Fisher test, altern = greater	5.17150618121293e-12
Marketed, non-oncology, N=479	4	x=4 & OMIM or PTVesc	49	430	479	10.2296450939457	All protein-coding, N=18,377	4	x=4 & OMIM or PTVesc	599	17778	18377	3.25950916907003	3.1384004656334	Fisher test, altern = greater	9.28908206798616e-12
Marketed, non-oncology, N=479	5	x=5 & OMIM or PTVesc	45	434	479	9.39457202505219	All protein-coding, N=18,377	5	x=5 & OMIM or PTVesc	501	17876	18377	2.72623387930565	3.4459890240396	Fisher test, altern = greater	3.8519709150444e-12
Marketed, non-oncology, N=479	6	x=6 & OMIM or PTVesc	40	439	479	8.35073068893528	All protein-coding, N=18,377	6	x=6 & OMIM or PTVesc	386	17991	18377	2.10045165152092	3.97568336452238	Fisher test, altern = greater	1.10381650142391e-12
Marketed, non-oncology, N=479	7	x=7 & OMIM or PTVesc	39	440	479	8.1419624217119	All protein-coding, N=18,377	7	x=7 & OMIM or PTVesc	328	18049	18377	1.78483974533384	4.5617330312134	Fisher test, altern = greater	4.12855659875017e-14
Marketed, non-oncology, N=479	8	x=8 & OMIM or PTVesc	35	444	479	7.30688935281837	All protein-coding, N=18,377	8	x=8 & OMIM or PTVesc	294	18083	18377	1.59982586929314	4.5673029128144	Fisher test, altern = greater	8.48910814094337e-13
Marketed, non-oncology, N=479	9	x=9 & OMIM or PTVesc	32	447	479	6.68058455114823	All protein-coding, N=18,377	9	x=9 & OMIM or PTVesc	269	18108	18377	1.46378625455733	4.56390714856695	Fisher test, altern = greater	8.48006222121941e-12
Marketed, non-oncology, N=479	10	x=10 & OMIM or PTVesc	29	450	479	6.05427974947808	All protein-coding, N=18,377	10	x=10 & OMIM or PTVesc	250	18127	18377	1.36039614735811	4.45037995824635	Fisher test, altern = greater	1.41879710347249e-10
Phase 3, non-oncology, N=265	2	x=2 & OMIM or PTVesc	43	222	265	16.2264150943396	All protein-coding, N=18,377	2	x=2 & OMIM or PTVesc	1400	16977	18377	7.61821842520542	2.12994878706199	Fisher test, altern = greater	2.8338462976346e-06
Phase 3, non-oncology, N=265	3	x=3 & OMIM or PTVesc	30	235	265	11.3207547169811	All protein-coding, N=18,377	3	x=3 & OMIM or PTVesc	809	17568	18377	4.40224193285085	2.57158849732957	Fisher test, altern = greater	3.39273537195074e-06
Phase 3, non-oncology, N=265	4	x=4 & OMIM or PTVesc	25	240	265	9.43396226415094	All protein-coding, N=18,377	4	x=4 & OMIM or PTVesc	599	17778	18377	3.25950916907003	2.89428922417866	Fisher test, altern = greater	3.33256404868003e-06
Phase 3, non-oncology, N=265	5	x=5 & OMIM or PTVesc	24	241	265	9.05660377358491	All protein-coding, N=18,377	5	x=5 & OMIM or PTVesc	501	17876	18377	2.72623387930565	3.32202011072195	Fisher test, altern = greater	5.32024520951692e-07
Phase 3, non-oncology, N=265	6	x=6 & OMIM or PTVesc	19	246	265	7.16981132075472	All protein-coding, N=18,377	6	x=6 & OMIM or PTVesc	386	17991	18377	2.10045165152092	3.41346172646397	Fisher test, altern = greater	5.85067347962124e-06
Phase 3, non-oncology, N=265	7	x=7 & OMIM or PTVesc	16	249	265	6.0377358490566	All protein-coding, N=18,377	7	x=7 & OMIM or PTVesc	328	18049	18377	1.78483974533384	3.38278877128394	Fisher test, altern = greater	3.57749263291329e-05
Phase 3, non-oncology, N=265	8	x=8 & OMIM or PTVesc	13	252	265	4.90566037735849	All protein-coding, N=18,377	8	x=8 & OMIM or PTVesc	294	18083	18377	1.59982586929314	3.06637145424207	Fisher test, altern = greater	0.000475307728948144
Phase 3, non-oncology, N=265	9	x=9 & OMIM or PTVesc	13	252	265	4.90566037735849	All protein-coding, N=18,377	9	x=9 & OMIM or PTVesc	269	18108	18377	1.46378625455733	3.35135021393	Fisher test, altern = greater	0.00021050762203792
Phase 3, non-oncology, N=265	10	x=10 & OMIM or PTVesc	13	252	265	4.90566037735849	All protein-coding, N=18,377	10	x=10 & OMIM or PTVesc	250	18127	18377	1.36039614735811	3.60605283018868	Fisher test, altern = greater	0.000105664412432975
Phase 2, non-oncology, N=314	2	x=2 & OMIM or PTVesc	32	282	314	10.1910828025478	All protein-coding, N=18,377	2	x=2 & OMIM or PTVesc	1400	16977	18377	7.61821842520542	1.33772520473157	Fisher test, altern = greater	0.0600098007035536
Phase 2, non-oncology, N=314	3	x=3 & OMIM or PTVesc	20	294	314	6.36942675159236	All protein-coding, N=18,377	3	x=3 & OMIM or PTVesc	809	17568	18377	4.40224193285085	1.44685977025974	Fisher test, altern = greater	0.0673348510045157
Phase 2, non-oncology, N=314	4	x=4 & OMIM or PTVesc	15	299	314	4.77707006369427	All protein-coding, N=18,377	4	x=4 & OMIM or PTVesc	599	17778	18377	3.25950916907003	1.46557957530066	Fisher test, altern = greater	0.0954577388650895
Phase 2, non-oncology, N=314	5	x=5 & OMIM or PTVesc	14	300	314	4.45859872611465	All protein-coding, N=18,377	5	x=5 & OMIM or PTVesc	501	17876	18377	2.72623387930565	1.63544249081455	Fisher test, altern = greater	0.0535293494421192
Phase 2, non-oncology, N=314	6	x=6 & OMIM or PTVesc	12	302	314	3.82165605095541	All protein-coding, N=18,377	6	x=6 & OMIM or PTVesc	386	17991	18377	2.10045165152092	1.81944490280849	Fisher test, altern = greater	0.0373731222610397
Phase 2, non-oncology, N=314	7	x=7 & OMIM or PTVesc	11	303	314	3.5031847133758	All protein-coding, N=18,377	7	x=7 & OMIM or PTVesc	328	18049	18377	1.78483974533384	1.96274467919838	Fisher test, altern = greater	0.0287959925401291
Phase 2, non-oncology, N=314	8	x=8 & OMIM or PTVesc	8	306	314	2.54777070063694	All protein-coding, N=18,377	8	x=8 & OMIM or PTVesc	294	18083	18377	1.59982586929314	1.59253000563283	Fisher test, altern = greater	0.137690304124651
Phase 2, non-oncology, N=314	9	x=9 & OMIM or PTVesc	8	306	314	2.54777070063694	All protein-coding, N=18,377	9	x=9 & OMIM or PTVesc	269	18108	18377	1.46378625455733	1.74053465299647	Fisher test, altern = greater	0.0964156061170528
Phase 2, non-oncology, N=314	10	x=10 & OMIM or PTVesc	8	306	314	2.54777070063694	All protein-coding, N=18,377	10	x=10 & OMIM or PTVesc	250	18127	18377	1.36039614735811	1.8728152866242	Fisher test, altern = greater	0.0705013867905216
Phase 1, non-oncology, N=78	2	x=2 & OMIM or PTVesc	5	73	78	6.41025641025641	All protein-coding, N=18,377	2	x=2 & OMIM or PTVesc	1400	16977	18377	7.61821842520542	0.841437728937729	Fisher test, altern = less	0.449291766146089
Phase 1, non-oncology, N=78	3	x=3 & OMIM or PTVesc	1	77	78	1.28205128205128	All protein-coding, N=18,377	3	x=3 & OMIM or PTVesc	809	17568	18377	4.40224193285085	0.291226902475357	Fisher test, altern = less	0.137641658598081
Phase 1, non-oncology, N=78	4	x=4 & OMIM or PTVesc	0	78	78	0	All protein-coding, N=18,377	4	x=4 & OMIM or PTVesc	599	17778	18377	3.25950916907003	0	Fisher test, altern = less	0.0758389896130445
Phase 1, non-oncology, N=78	5	x=5 & OMIM or PTVesc	0	78	78	0	All protein-coding, N=18,377	5	x=5 & OMIM or PTVesc	501	17876	18377	2.72623387930565	0	Fisher test, altern = less	0.11633268952021
Phase 1, non-oncology, N=78	6	x=6 & OMIM or PTVesc	0	78	78	0	All protein-coding, N=18,377	6	x=6 & OMIM or PTVesc	386	17991	18377	2.10045165152092	0	Fisher test, altern = less	0.191624655905244
Phase 1, non-oncology, N=78	7	x=7 & OMIM or PTVesc	0	78	78	0	All protein-coding, N=18,377	7	x=7 & OMIM or PTVesc	328	18049	18377	1.78483974533384	0	Fisher test, altern = less	0.24617543211001
Phase 1, non-oncology, N=78	8	x=8 & OMIM or PTVesc	0	78	78	0	All protein-coding, N=18,377	8	x=8 & OMIM or PTVesc	294	18083	18377	1.59982586929314	0	Fisher test, altern = less	0.285008646404633
Phase 1, non-oncology, N=78	9	x=9 & OMIM or PTVesc	0	78	78	0	All protein-coding, N=18,377	9	x=9 & OMIM or PTVesc	269	18108	18377	1.46378625455733	0	Fisher test, altern = less	0.317363112158686
Phase 1, non-oncology, N=78	10	x=10 & OMIM or PTVesc	0	78	78	0	All protein-coding, N=18,377	10	x=10 & OMIM or PTVesc	250	18127	18377	1.36039614735811	0	Fisher test, altern = less	0.344353287437682

## Sheet: fig_s1
Constraint x	Category	N tissue-specific	Rest	N total	Percent	Reference	N tissue-specific	Rest	N total	Percent	Fisher test, alternative hypothesis	p	Percentage_divided_by_Percentage_reference
2	Targets of marketed drugs	175	516	691	25.3	All protein-coding genes	4573	13804	18377	24.9	p1 > p2 (test for enrichment among drug targets)	0.41	1.01606425702811
3	Targets of marketed drugs	113	578	691	16.4	All protein-coding genes	2713	15664	18377	14.8	p1 > p2 (test for enrichment among drug targets)	0.14	1.10810810810811
4	Targets of marketed drugs	89	602	691	12.9	All protein-coding genes	2051	16326	18377	11.2	p1 > p2 (test for enrichment among drug targets)	0.09	1.15178571428571
5	Targets of marketed drugs	78	613	691	11.3	All protein-coding genes	1727	16650	18377	9.4	p1 > p2 (test for enrichment among drug targets)	0.06	1.20212765957447
6	Targets of marketed drugs	70	621	691	10.1	All protein-coding genes	1018	17359	18377	5.5	p1 > p2 (test for enrichment among drug targets)	2e-06	1.83636363636364
7	Targets of marketed drugs	63	628	691	9.1	All protein-coding genes	795	17582	18377	4.3	p1 > p2 (test for enrichment among drug targets)	8e-08	2.11627906976744
8	Targets of marketed drugs	57	634	691	8.2	All protein-coding genes	676	17701	18377	3.7	p1 > p2 (test for enrichment among drug targets)	5e-08	2.21621621621622
9	Targets of marketed drugs	53	638	691	7.7	All protein-coding genes	604	17773	18377	3.3	p1 > p2 (test for enrichment among drug targets)	5e-08	2.33333333333333
10	Targets of marketed drugs	48	643	691	6.9	All protein-coding genes	557	17820	18377	3	p1 > p2 (test for enrichment among drug targets)	3e-07	2.3
2	Targets of withdrawn drugs	15	45	60	25	All protein-coding genes	4573	13804	18377	24.9	p1 > p2 (test for enrichment among drug targets)	0.54	1.00401606425703
3	Targets of withdrawn drugs	11	49	60	18	All protein-coding genes	2713	15664	18377	14.8	p1 > p2 (test for enrichment among drug targets)	0.27	1.21621621621622
4	Targets of withdrawn drugs	7	53	60	12	All protein-coding genes	2051	16326	18377	11.2	p1 > p2 (test for enrichment among drug targets)	0.51	1.07142857142857
5	Targets of withdrawn drugs	7	53	60	12	All protein-coding genes	1727	16650	18377	9.4	p1 > p2 (test for enrichment among drug targets)	0.33	1.27659574468085
6	Targets of withdrawn drugs	6	54	60	10	All protein-coding genes	1018	17359	18377	5.5	p1 > p2 (test for enrichment among drug targets)	0.11	1.81818181818182
7	Targets of withdrawn drugs	6	54	60	10	All protein-coding genes	795	17582	18377	4.3	p1 > p2 (test for enrichment among drug targets)	0.05	2.32558139534884
8	Targets of withdrawn drugs	6	54	60	10	All protein-coding genes	676	17701	18377	3.7	p1 > p2 (test for enrichment among drug targets)	0.02	2.7027027027027
9	Targets of withdrawn drugs	6	54	60	10	All protein-coding genes	604	17773	18377	3.3	p1 > p2 (test for enrichment among drug targets)	0.01	3.03030303030303
10	Targets of withdrawn drugs	6	54	60	10	All protein-coding genes	557	17820	18377	3	p1 > p2 (test for enrichment among drug targets)	0.01	3.33333333333333
2	Targets of phase 3 drugs	104	306	410	25.4	All protein-coding genes	4573	13804	18377	24.9	p1 > p2 (test for enrichment among drug targets)	0.43	1.02008032128514
3	Targets of phase 3 drugs	66	344	410	16.1	All protein-coding genes	2713	15664	18377	14.8	p1 > p2 (test for enrichment among drug targets)	0.24	1.08783783783784
4	Targets of phase 3 drugs	51	359	410	12.4	All protein-coding genes	2051	16326	18377	11.2	p1 > p2 (test for enrichment among drug targets)	0.23	1.10714285714286
5	Targets of phase 3 drugs	47	363	410	11.5	All protein-coding genes	1727	16650	18377	9.4	p1 > p2 (test for enrichment among drug targets)	0.09	1.22340425531915
6	Targets of phase 3 drugs	39	371	410	9.5	All protein-coding genes	1018	17359	18377	5.5	p1 > p2 (test for enrichment among drug targets)	0.001	1.72727272727273
7	Targets of phase 3 drugs	34	376	410	8.3	All protein-coding genes	795	17582	18377	4.3	p1 > p2 (test for enrichment among drug targets)	0.0003	1.93023255813954
8	Targets of phase 3 drugs	31	379	410	7.6	All protein-coding genes	676	17701	18377	3.7	p1 > p2 (test for enrichment among drug targets)	0.0002	2.05405405405405
9	Targets of phase 3 drugs	30	380	410	7.3	All protein-coding genes	604	17773	18377	3.3	p1 > p2 (test for enrichment among drug targets)	6e-05	2.21212121212121
10	Targets of phase 3 drugs	29	381	410	7.1	All protein-coding genes	557	17820	18377	3	p1 > p2 (test for enrichment among drug targets)	4e-05	2.36666666666667
2	Targets of phase 2 drugs	114	439	553	20.6	All protein-coding genes	4573	13804	18377	24.9	p1! = p2 (test if prevalences are equal)	0.02	0.827309236947791
3	Targets of phase 2 drugs	65	488	553	11.8	All protein-coding genes	2713	15664	18377	14.8	p1! = p2 (test if prevalences are equal)	0.05	0.797297297297297
4	Targets of phase 2 drugs	45	508	553	8.1	All protein-coding genes	2051	16326	18377	11.2	p1! = p2 (test if prevalences are equal)	0.03	0.723214285714286
5	Targets of phase 2 drugs	39	514	553	7.1	All protein-coding genes	1727	16650	18377	9.4	p1! = p2 (test if prevalences are equal)	0.06	0.75531914893617
6	Targets of phase 2 drugs	29	524	553	5.2	All protein-coding genes	1018	17359	18377	5.5	p1! = p2 (test if prevalences are equal)	0.85	0.945454545454545
7	Targets of phase 2 drugs	26	527	553	4.7	All protein-coding genes	795	17582	18377	4.3	p1! = p2 (test if prevalences are equal)	0.67	1.09302325581395
8	Targets of phase 2 drugs	23	530	553	4.2	All protein-coding genes	676	17701	18377	3.7	p1! = p2 (test if prevalences are equal)	0.57	1.13513513513514
9	Targets of phase 2 drugs	20	533	553	3.6	All protein-coding genes	604	17773	18377	3.3	p1! = p2 (test if prevalences are equal)	0.63	1.09090909090909
10	Targets of phase 2 drugs	18	535	553	3.3	All protein-coding genes	557	17820	18377	3	p1! = p2 (test if prevalences are equal)	0.71	1.1
2	Targets of phase 1 drugs	54	277	331	16.3	All protein-coding genes	4573	13804	18377	24.9	p1 < p2 (test for depletion among drug targets)	0.0001	0.654618473895582
3	Targets of phase 1 drugs	21	310	331	6.3	All protein-coding genes	2713	15664	18377	14.8	p1 < p2 (test for depletion among drug targets)	2e-06	0.425675675675676
4	Targets of phase 1 drugs	11	320	331	3.3	All protein-coding genes	2051	16326	18377	11.2	p1 < p2 (test for depletion among drug targets)	2e-07	0.294642857142857
5	Targets of phase 1 drugs	7	324	331	2.1	All protein-coding genes	1727	16650	18377	9.4	p1 < p2 (test for depletion among drug targets)	1e-07	0.223404255319149
6	Targets of phase 1 drugs	3	328	331	0.9	All protein-coding genes	1018	17359	18377	5.5	p1 < p2 (test for depletion among drug targets)	1e-05	0.163636363636364
7	Targets of phase 1 drugs	2	329	331	0.6	All protein-coding genes	795	17582	18377	4.3	p1 < p2 (test for depletion among drug targets)	6e-05	0.13953488372093
8	Targets of phase 1 drugs	2	329	331	0.6	All protein-coding genes	676	17701	18377	3.7	p1 < p2 (test for depletion among drug targets)	0.0004	0.162162162162162
9	Targets of phase 1 drugs	1	330	331	0.3	All protein-coding genes	604	17773	18377	3.3	p1 < p2 (test for depletion among drug targets)	0.0002	0.0909090909090909
10	Targets of phase 1 drugs	1	330	331	0.3	All protein-coding genes	557	17820	18377	3	p1 < p2 (test for depletion among drug targets)	0.0005	0.1

## Sheet: fig_s2
species	category	with1to1ortholog	without1to1otholog	pctwithout1to1orthog	Fisher.p	Bonferroni.p	pct_id_median_iqr	MannWhitneyU.raw.p.pctid	Bonferroni.p.pctid	pct_similarity_median_iqr	MannWhitneyU.raw.p.pctsimilarity	Bonferroni.p.pctsimilarity
Danio rerio	All protein-coding, N=18,377	9246	9131	49.7	Reference	Reference	57.8, (44.6-70.5)	Refernce	Reference	71.4, (59.2-81.9)	Reference	Reference
Danio rerio	Tissue-specific (x=2), N=4,573	1743	2830	61.9	7.93603408875119e-50	8.72963749762631e-49	54.5, (41-67.6)	1.98078669094306e-10	2.17886536003737e-09	69, (56.3-79.8)	1.95955651307949e-07	2.15551216438744e-06
Danio rerio	Tissue-specific (x=6), N=1,018	289	729	71.6	1.95068404399288e-43	2.14575244839216e-42	49.9, (37.2-61.2)	1.19134159400229e-12	1.31047575340251e-11	65.3, (51.7-75.2)	1.09575202650432e-10	1.20532722915476e-09
Danio rerio	Tissue-specific (x=10), N=557	150	407	73.1	1.79632245314195e-28	1.97595469845614e-27	49.5, (38.5-60.2)	1.56786238540804e-07	1.72464862394884e-06	65.4, (53.5-74)	5.0122319860765e-06	5.51345518468415e-05
Danio rerio	Marketed, non-oncology, N=479	223	256	53.4	0.105470709345224	1	59.5, (49.4-70.9)	0.0758297450057123	0.834127195062835	72, (64.2-82.2)	0.138322679416807	1
Danio rerio	Marketed, oncology, N=212	121	91	42.9	0.0530831862892746	0.583915049182021	69.1, (54.8-82.2)	3.1626849568337e-09	3.47895345251707e-08	80.9, (67.2-89.9)	2.13647032738547e-08	2.35011736012402e-07
Danio rerio	Phase 3, non-oncology, N=265	113	152	57.4	0.0133350994875481	0.146686094363029	58.3, (46.4-68.5)	0.896043629653855	1	71.1, (61.1-79.6)	0.362156881087861	1
Danio rerio	Phase 3, oncology, N=145	71	74	51	0.802605908143165	1	71, (52.3-82.9)	9.26216968902114e-06	0.000101883866579233	81.9, (67.2-89.3)	5.73103986409586e-06	6.30414385050544e-05
Danio rerio	Phase 2, non-oncology, N=314	127	187	59.6	0.00061652120437025	0.00678173324807275	59.5, (46.9-70)	0.508463013247832	1	71.6, (61.1-80.4)	0.959289134657259	1
Danio rerio	Phase 2, oncology, N=239	126	113	47.3	0.474360556890661	1	68.9, (53-82.1)	7.2777248944079e-08	8.00549738384868e-07	80.1, (66.1-88.9)	2.39118784451863e-07	2.63030662897049e-06
Danio rerio	Phase 1, non-oncology, N=78	30	48	61.5	0.0408817213450223	0.449698934795245	55.9, (43.5-64.8)	0.462906006639915	1	69, (57.3-78.4)	0.378839068314033	1
Danio rerio	Phase 1, oncology, N=253	163	90	35.6	8.34148865560793e-06	9.17563752116872e-05	70.6, (54.7-81.9)	9.13802765029233e-13	1.00518304153216e-11	80.9, (68.6-89.3)	1.59745922062776e-11	1.75720514269053e-10

## Sheet: fig_s3
species	category	with1to1ortholog	without1to1otholog	pctwithout1to1orthog	Fisher.p	Bonferroni.p	pct_id_median_iqr	MannWhitneyU.raw.p.pctid	Bonferroni.p.pctid	pct_similarity_median_iqr	MannWhitneyU.raw.p.pctsimilarity	Bonferroni.p.pctsimilarity
Xenopus tropicalis	All protein-coding, N=18,377	11463	6914	37.6	Reference	Reference	63, (50-75.5)	Reference	Reference	75.3, (63.3-84.9)	Reference	Reference
Xenopus tropicalis	Tissue-specific (x=2), N=4,573	2205	2368	51.8	3.21769493165132e-67	3.53946442481645e-66	58.9, (45.7-71.4)	5.24176664676226e-20	5.76594331143848e-19	72.8, (60.3-82.3)	4.15383018577677e-14	4.56921320435445e-13
Xenopus tropicalis	Tissue-specific (x=6), N=1,018	415	603	59.2	8.70207665897544e-42	9.57228432487299e-41	54.8, (42.3-67.9)	2.23725243872829e-16	2.46097768260112e-15	69.2, (57.8-80.2)	6.41202578534413e-12	7.05322836387854e-11
Xenopus tropicalis	Tissue-specific (x=10), N=557	236	321	57.6	7.08476392517508e-21	7.79324031769259e-20	56.1, (44.4-68.4)	1.5665308073744e-08	1.72318388811184e-07	69.8, (59.2-80.9)	6.88343178509091e-06	7.5717749636e-05
Xenopus tropicalis	Marketed, non-oncology, N=479	341	138	28.8	6.95176538188407e-05	0.000764694192007247	65.3, (54.1-75.3)	0.0159458218760079	0.175404040636087	76.3, (68-84.5)	0.0667777564513949	0.734555320965343
Xenopus tropicalis	Marketed, oncology, N=212	166	46	21.7	9.78116385863852e-07	1.07592802445024e-05	69.8, (55.3-81.3)	1.46769561478391e-05	0.000161446517626231	80.3, (68.9-87.9)	0.000219948192321874	0.00241943011554062
Xenopus tropicalis	Phase 3, non-oncology, N=265	186	79	29.8	0.00877128130779526	0.0964840943857479	65.9, (54-75.3)	0.131916154328721	1	76.2, (64.7-85.2)	0.542908621047318	1
Xenopus tropicalis	Phase 3, oncology, N=145	101	44	30.3	0.0847413013532741	0.932154314886015	67.9, (54.8-81.2)	0.00378928718292199	0.0416821590121419	78.1, (68.4-89.4)	0.0108157820651145	0.11897360271626
Xenopus tropicalis	Phase 2, non-oncology, N=314	211	103	32.8	0.0881820216870926	0.970002238558018	67.1, (54.1-76.8)	0.0240548622035553	0.264603484239108	76.4, (66.5-85.2)	0.162332915733908	1
Xenopus tropicalis	Phase 2, oncology, N=239	179	60	25.1	5.08423377990582e-05	0.00055926571578964	66.3, (53.7-80.6)	0.00606183926489834	0.0666802319138817	77.9, (66.1-87.5)	0.0206447481893676	0.227092230083043
Xenopus tropicalis	Phase 1, non-oncology, N=78	55	23	29.5	0.159832371473792	1	69.3, (58.4-77.5)	0.0655880061079204	0.721468067187125	79.1, (71.2-86)	0.107643059743176	1
Xenopus tropicalis	Phase 1, oncology, N=253	198	55	21.7	9.05248330796242e-08	9.95773163875866e-07	70.9, (57.7-81.8)	8.31270635306563e-09	9.1439769883722e-08	80.2, (70.6-89.4)	1.66923895814413e-06	1.83616285395854e-05

## Sheet: fig_s4
species	category	with1to1ortholog	without1to1otholog	pctwithout1to1orthog	Fisher.p	Bonferroni.p	ks_ks_median_IQR	MannWhitneyU.raw.p.kaks	Bonferroni.p.kaks	pct_id_median_iqr	MannWhitneyU.raw.p.pctid	Bonferroni.p.pctid	pct_similarity_median_iqr	MannWhitneyU.raw.p.pctsimilarity	Bonferroni.p.pctsimilarity
Rattus norvegicus	All protein-coding, N=18,377	14665	3712	20.2	Reference	Reference	0.108, (0.052-0.197)	Reference	Reference	85.2, (74.7-92.7)	Reference	Reference	90.5, (82.4-95.7)	Reference	Reference
Rattus norvegicus	Tissue-specific (x=2), N=4,573	3288	1285	28.1	1.02386450001668e-29	1.12625095001834e-28	0.149, (0.078-0.256)	1.14645826900153e-60	1.26110409590168e-59	80.3, (69-89)	3.96017318809118e-62	4.3561905069003e-61	87.6, (78.5-93.6)	1.10748161796087e-45	1.21822977975696e-44
Rattus norvegicus	Tissue-specific (x=6), N=1,018	714	304	29.9	1.19284209947978e-12	1.31212630942776e-11	0.178, (0.098-0.291)	8.60956710748308e-40	9.47052381823139e-39	76.4, (65.7-85.9)	2.85027739751547e-45	3.13530513726702e-44	85.3, (76.2-91.5)	3.39212404813886e-34	3.73133645295275e-33
Rattus norvegicus	Tissue-specific (x=10), N=557	384	173	31.1	2.66821714625764e-09	2.9350388608834e-08	0.166, (0.09-0.262)	7.10474037880859e-18	7.81521441668945e-17	77.9, (69.3-86.7)	1.90853701275222e-20	2.09939071402745e-19	86.6, (78.8-91.9)	1.50225155945096e-14	1.65247671539605e-13
Rattus norvegicus	Marketed, non-oncology, N=479	415	64	13.4	0.00013082736011699	0.00143910096128689	0.078, (0.042-0.14)	1.60446297842268e-08	1.76490927626495e-07	88.2, (79.9-93.5)	3.6417126705476e-06	4.00588393760236e-05	92.6, (86.7-96.3)	2.32989207528948e-06	2.56288128281843e-05
Rattus norvegicus	Marketed, oncology, N=212	189	23	10.8	0.000386886490781502	0.00425575139859653	0.071, (0.031-0.125)	7.15297653283977e-08	7.86827418612375e-07	90, (82.5-96.2)	3.29371479194966e-09	3.62308627114463e-08	93.8, (87.4-97.9)	4.93854196567572e-08	5.43239616224329e-07
Rattus norvegicus	Phase 3, non-oncology, N=265	243	22	8.3	2.4158758124709e-07	2.65746339371799e-06	0.067, (0.034-0.132)	1.50630291822931e-10	1.65693321005224e-09	89.4, (81-94.8)	8.37847607355417e-07	9.21632368090959e-06	93, (87.1-96.6)	2.15309006440829e-05	0.000236839907084911
Rattus norvegicus	Phase 3, oncology, N=145	113	32	22.1	0.60345608652711	1	0.07, (0.036-0.119)	5.22478772624673e-05	0.00057472664988714	91, (84.3-95)	5.16004585372637e-07	5.676050439099e-06	94.6, (89.9-97.3)	7.86524633946134e-07	8.65177097340748e-06
Rattus norvegicus	Phase 2, non-oncology, N=314	274	40	12.7	0.000799857900656319	0.00879843690721951	0.069, (0.035-0.136)	5.22792002506381e-09	5.75071202757019e-08	89.3, (79.4-94.8)	4.80628114754076e-06	5.28690926229484e-05	92.6, (86.6-96.6)	4.4041714398038e-05	0.000484458858378418
Rattus norvegicus	Phase 2, oncology, N=239	195	44	18.4	0.569975822070369	1	0.074, (0.041-0.131)	6.35516004182695e-07	6.99067604600964e-06	90, (82.2-95.2)	1.92265980004771e-08	2.11492578005248e-07	93.8, (87.9-97.3)	4.29323074957093e-08	4.72255382452802e-07
Rattus norvegicus	Phase 1, non-oncology, N=78	69	9	11.5	0.0649112730737787	0.714024003811565	0.068, (0.032-0.111)	2.03197178237121e-05	0.000223516896060833	88.4, (82.8-94.8)	0.000640957221220525	0.00705052943342577	93.2, (87.7-96.7)	0.00230244747711756	0.0253269222482931
Rattus norvegicus	Phase 1, oncology, N=253	211	42	16.6	0.179387099860102	1	0.054, (0.024-0.114)	4.75979616249557e-15	5.23577577874513e-14	92, (84.8-97.1)	6.5379369540425e-17	7.19173064944675e-16	94.9, (89.4-98.6)	2.87716908405695e-15	3.16488599246264e-14

[truncated: 4 more sheets: fig_s5, fig_s6, fig_s7, fig_s10]
