# Supplementary material for: Tissue-specific genes as an underutilized resource in drug discovery
Source: Sci Rep. 2019 May 10;9:7233. doi: 10.1038/s41598-019-43829-9 (PMC6510781; doi:10.1038/s41598-019-43829-9)
Supplement: Supplementary file 3 — Dataset 1 [file 41598_2019_43829_MOESM3_ESM.xls]

## Sheet: overview
The first four tables contain 4 annotated gene lists - all protein-coding genes, tissue-specific genes satisfying x=2, x=6 and x=10.
Classification of drug targets into oncology and non-oncology targets in each phase is in table 'drug targets'.
The last 2 tables contain input data for Fig. 2.

## Sheet: columns
Columns	Description	Related to
ensembl_gene_id	Ensembl gene id
gene	Gene symbol as in GTEx v6
entrez_id	NCBI Gene ID
pdb_id	PDB (crystal structure) id	Fig.5, Supplementary Figure S11 and S12
enzyme_id	EC number (as in the HGNC non-alternative loci set).	Fig.5, Supplementary Figure S11 and S12
uniprot_id	UniProt ID
Zmax	Z score in the tissue with the highest expression
Tissue_Zmax	Tissue with the highest expression
ZsecondLargest	Z score in the tissue with the second highest expression
Tissue_ZsecondLargest	Tissue with the second highest expression
ZthirdLargest	Z score in the tissue with the third highest expression
Tissue_ZthirdLargest	Tissue with the third highest expression
ZsecondLargest_below_1_x_Zmax	The most stringent constraint x that is satisfied by a gene.	all figures and tables
mean_RPKM_in_tissue_with_Zmax	Mean expression in the tissue with the highest expression
TCRD_TDL	Target development level (TDL) in the TCRD data base.	Fig.5, Supplementary Figure S11 and S12
ExAC_pLI	ExAC consortium pLI scores. Values: loss-of-function tolerant <= 0.1, loss-of-funtion intolerant >= 0.9 and other (0.1 - 0.9) [PMID 27535533]	Fig 4c
ChEMBLv23_isTargetMarketed	Indicator variable (1 if target of at least 1 marketed drug)	all figures and tables
ChEMBLv23_isTargetWithdrawn	Indicator variable (1 if target of at least 1 withdrawn drug)	all figures and tables
ChEMBLv23_isTargetPhase1	Indicator variable (1 if target of at least 1 withdrawn drug)	all figures and tables
ChEMBLv23_isTargetPhase2	Indicator variable (1 if target of at least 1 withdrawn drug)	all figures and tables
ChEMBLv23_isTargetPhase3	Indicator variable (1 if target of at least 1 withdrawn drug)	all figures and tables
ChEMBLv23_exampleKi	Up to 3 example compounds with binding affinity to the protein in ChEMBL v23 (Ki activity values).	Fig.5, Supplementary Figure S11 and S12
ChEMBLv23_exampleIC50	Up to 3 example compounds with binding affinity to the protein in ChEMBL v23 (IC50 activity values).	Fig.5, Supplementary Figure S11 and S12
is_secreted_uniprot	Indicator variable (1 if secreted).	Fig.5, Supplementary Figure S11 and S12
UniProt_protein_family	Protein family as in UniProt	Fig.5, Supplementary Figure S11 and S12
same_family_as_known_drug_target	List of drug tagrets that belong to the same protein family as the current protein. Targets of drugs in the highest phase of clinical development are listed (targets of marketed drugs, if none are available, then phase 3 drugs etc.)	Fig.5, Supplementary Figure S11 and S12
has_entry_in_OMIM_Morbid_Map	Indicator variable (1 if 'yes').	Fig. 4a, Fig.5, Fig. 6, Supplementary Figure S11 and S12
PMID30032986_PTVesc_genes	Indicator variable (1 if 'yes').	Fig. 4b, Fig.5, Fig. 6, Supplementary Figure S11 and S12
	"NA" = "no" or "no mapped entry".

## Sheet: 18,377 protein-coding
ensembl_gene_id	gene	entrez_id	pdb_id	enzyme_id	uniprot_id	Zmax	Tissue_Zmax	ZsecondLargest	Tissue_ZsecondLargest	ZthirdLargest	Tissue_ZthirdLargest	ZsecondLargest_below_1_x_Zmax	mean_RPKM_in_tissue_with_Zmax	TCRD_TDL	ExAC_pLI	ChEMBLv23_isTargetMarketed	ChEMBLv23_isTargetWithdrawn	ChEMBLv23_isTargetPhase1	ChEMBLv23_isTargetPhase2	ChEMBLv23_isTargetPhase3	ChEMBLv23_exampleKi	ChEMBLv23_exampleIC50	is_secreted_uniprot	UniProt_protein_family	same_family_as_known_drug_target	has_entry_in_OMIM_Morbid_Map	PMID30032986_PTVesc_genes
ENSG00000186092	OR4F5	79501	NA	NA	Q8NH21	6.71476249133989	Uterus	3.04912393431352	Vagina	2.13098270681	BrainPutamenbasalganglia	2	0.00235701020223549	Tdark	(0.1 - 0.9)	0	0	0	0	0	NA	NA	0	G-protein coupled receptor 1 family	Marketed: ABARELIX;ACETOPHENAZINE MALEATE;ACRIVASTINE;ADENOSINE;ALCAFTADINE;ALFENTANIL HYDROCHLORIDE;ALMOTRIPTAN MALATE;ALPROSTADIL;ALVIMOPAN;AMINOPHYLLINE;AMOXAPINE;ANILERIDINE HYDROCHLORIDE;ANILERIDINE PHOSPHATE;ANTAZOLINE PHOSPHATE;APOMORPHINE HYDROCHLORIDE;APREPITANT;ARIPIPRAZOLE;ARIPIPRAZOLE LAUROXIL;ASENAPINE MALEATE;AZATADINE MALEATE;AZELASTINE HYDROCHLORIDE;AZILSARTAN KAMEDOXOMIL;BENZQUIN…	0	0
ENSG00000187634	SAMD11	148398	NA	NA	Q96NU1	3.93395718460446	Pituitary	2.76747242824319	FallopianTube	2.4843087482189	Prostate	1	16.5964168807835	Tdark	<= 0.1	0	0	0	0	0	NA	NA	0	NA	NA	0	1
ENSG00000188976	NOC2L	26155	NA	NA	Q9Y3T9	2.41121349088094	SkinSunExposedLowerleg	1.88469686305462	EsophagusMucosa	1.8411099504049	SkinNotSunExposedSuprapubic	1	39.6632215515906	Tbio	<= 0.1	0	0	0	0	0	NA	NA	0	NOC2 family	NA	0	1
ENSG00000187961	KLHL17	339451	NA	NA	Q6TDP4	1.7312114329659	BrainCerebellum	1.44955753724671	EsophagusMucosa	1.40892020949912	Spleen	1	11.9681033744812	Tdark	<= 0.1	0	0	0	0	0	NA	NA	0	NA	NA	0	0
ENSG00000187583	PLEKHN1	84069	NA	NA	Q494U1	5.08154864113292	EsophagusMucosa	3.84712873821237	SkinSunExposedLowerleg	3.7629767086897	SkinNotSunExposedSuprapubic	1	32.5813570989595	Tdark	<= 0.1	0	0	0	0	0	NA	NA	0	NA	NA	0	1
ENSG00000187642	C1orf170	84808	NA	NA	Q5SV97	6.66805848089845	MuscleSkeletal	5.15773914502707	HeartLeftVentricle	2.65730121855119	HeartAtrialAppendage	1	66.414930649275	Tdark	NA	0	0	0	0	0	NA	NA	0	NA	NA	0	0
ENSG00000188290	HES4	57801	NA	NA	Q9HCC6	6.14759165231306	ArteryTibial	4.69473347168396	ArteryCoronary	2.30030170834768	HeartAtrialAppendage	1	29.16723618809	Tbio	<= 0.1	0	0	0	0	0	NA	NA	0	NA	NA	0	0
ENSG00000187608	ISG15	9636	1Z2M;2HJ8;3PHX;3PSE;3R66;3RT3;3SDL	NA	P05161	4.54238162214311	CellsEBVtransformedlymphocytes	0.959359995458724	BrainPutamenbasalganglia	0.606859519145206	CervixEctocervix	4	337.047404402393	Tbio	<= 0.1	0	0	0	0	0	NA	NA	1	NA	NA	1	0
ENSG00000188157	AGRN	375790	NA	NA	O00468	4.89979205305567	KidneyCortex	3.04250092202657	Thyroid	1.75397902954465	Bladder	1	49.7249374985695	Tbio	(0.1 - 0.9)	0	0	0	0	0	NA	NA	1	NA	NA	1	0
ENSG00000237330	RNF223	401934	NA	NA	E7ERA6	6.53758238207908	EsophagusMucosa	4.43059438633356	Vagina	3.71498131843054	CervixEctocervix	1	15.7348137443716	Tdark	NA	0	0	0	0	0	NA	NA	0	NA	NA	0	0
ENSG00000131591	C1orf159	54991	NA	NA	Q96HA4	1.40583424522276	Testis	1.00562954860988	Prostate	0.752885186842972	SkinNotSunExposedSuprapubic	1	18.7244980168897	Tdark	<= 0.1	0	0	0	0	0	NA	NA	0	NA	NA	0	0
ENSG00000162571	TTLL10	254173	NA	NA	Q6ZVT0	1.74449553661433	Testis	0.878498842892264	FallopianTube	0.246829792712398	HeartLeftVentricle	1	30.6191068665926	Tdark	<= 0.1	0	0	0	0	0	NA	NA	0	NA	NA	0	1
ENSG00000186891	TNFRSF18	8784	NA	NA	Q9Y5U5	3.97055062995923	SkinNotSunExposedSuprapubic	3.58302044606991	CervixEndocervix	3.43905007895206	SkinSunExposedLowerleg	1	15.946155913353	Tbio	<= 0.1	0	0	0	0	0	NA	NA	1	NA	NA	0	0
ENSG00000186827	TNFRSF4	7293	1D0A;2HEV;2HEY	NA	P43489	4.22426660114612	AdiposeVisceralOmentum	3.92462620511966	Spleen	2.11814840968092	Lung	1	7.681552967311	Tbio	<= 0.1	0	0	0	0	0	NA	NA	0	NA	NA	1	0
ENSG00000078808	SDF4	51150	NA	NA	Q9BRK5	2.80557352990759	ArteryAorta	2.59281690767666	CellsTransformedfibroblasts	1.8894660302742	ArteryCoronary	1	87.0344766378403	Tbio	<= 0.1	0	0	0	0	0	NA	NA	0	CREC family	NA	0	0
ENSG00000176022	B3GALT6	126792	NA	NA	Q96L58	3.8021432273253	CellsTransformedfibroblasts	1.66328183109144	BrainFrontalCortexBA	1.65206245682408	Spleen	2	11.9298552375444	Tbio	<= 0.1	0	0	0	0	0	NA	NA	0	Glycosyltransferase 31 family	NA	1	0
ENSG00000184163	FAM132A	388581	NA	NA	Q5T7M4	5.29761101249306	SmallIntestineTerminalIleum	4.1760737906195	ColonTransverse	2.97860285937187	SkinNotSunExposedSuprapubic	1	8.92186729203571	Tbio	<= 0.1	0	0	0	0	0	NA	NA	1	Adipolin/erythroferrone family	NA	0	0
ENSG00000160087	UBE2J2	118424	2F4W	NA	Q8N2K1	1.49369619218881	Testis	0.777950356920563	Spleen	0.690814995003499	CellsTransformedfibroblasts	1	43.9249620548514	Tbio	(0.1 - 0.9)	0	0	0	0	0	NA	NA	0	Ubiquitin-conjugating enzyme family	NA	0	0
ENSG00000162572	SCNN1D	6339	NA	NA	P51172	2.17645134630604	BrainCerebellum	1.86344191816452	BrainCerebellarHemisphere	1.13972183794323	Pituitary	1	20.6401316299438	Tbio	<= 0.1	0	0	0	0	0	NA	NA	0	Amiloride-sensitive sodium channel (TC 1.A.6) family, SCNN1D subfamily	NA	0	1
ENSG00000131584	ACAP3	116983	NA	NA	Q96P50	3.47759445747067	BrainCerebellum	3.13760208400638	BrainCerebellarHemisphere	1.04070119603216	BrainPutamenbasalganglia	1	239.37260546875	Tdark	<= 0.1	0	0	0	0	0	NA	NA	0	NA	NA	0	0
ENSG00000169972	PUSL1	126789	NA	NA	Q8N0Z8	2.64272486017522	EsophagusMucosa	2.33488956888564	SkinSunExposedLowerleg	2.17362163323103	SkinNotSunExposedSuprapubic	1	11.7301739896094	Tdark	<= 0.1	0	0	0	0	0	NA	NA	0	TRNA pseudouridine synthase TruA family	NA	0	1
ENSG00000127054	CPSF3L	54973	NA	NA	Q5TA45	3.23995970464072	Uterus	1.85572226975913	ColonSigmoid	1.76078108805926	BrainCerebellum	1	51.1404765715082	Tbio	<= 0.1	0	0	0	0	0	NA	NA	0	Metallo-beta-lactamase superfamily, RNA-metabolizing metallo-beta-lactamase-like family, INTS11 subfamily	NA	0	1
ENSG00000224051	GLTPD1	80772	4K80;4K84;4K85;4K8N;4KBS;4KF6	NA	Q5TA50	4.01368861746081	HeartLeftVentricle	1.89735454148934	EsophagusMucosa	1.45516783542687	Liver	2	33.9492753711315	Tbio	<= 0.1	0	0	0	0	0	NA	NA	0	GLTP family	NA	0	0
ENSG00000169962	TAS1R3	83756	NA	NA	Q7RTX0	4.61500897411932	Spleen	2.87118949479458	SmallIntestineTerminalIleum	1.63770982712708	Pituitary	1	2.40173311187671	Tbio	NA	0	0	0	0	0	NA	NA	0	G-protein coupled receptor 3 family, TAS1R subfamily	NA	0	0
ENSG00000107404	DVL1	1855	NA	NA	O14640	4.55830167566789	MuscleSkeletal	1.80978891446148	BrainAnteriorcingulatecortexBA	1.80413814247627	BrainCortex	2	69.2093919887099	Tchem	(0.1 - 0.9)	0	0	0	0	0	NA	CHEMBL255779;CHEMBL402939;CHEMBL272948	0	DSH family	NA	1	1
ENSG00000162576	MXRA8	54587	NA	NA	Q9BRK3	3.32054069505123	CellsTransformedfibroblasts	2.9112477854403	NerveTibial	2.59008323481484	AdiposeSubcutaneous	1	155.536983775421	Tdark	<= 0.1	0	0	0	0	0	NA	NA	0	NA	NA	0	0
ENSG00000175756	AURKAIP1	54998	3J9M	NA	Q9NWT8	1.60274194877232	Testis	1.56422388595919	HeartLeftVentricle	1.16862783385268	HeartAtrialAppendage	1	171.221185639847	Tchem	<= 0.1	0	0	0	0	0	NA	NA	0	Mitochondrion-specific ribosomal protein mS38 family	NA	0	0
ENSG00000221978	CCNL2	81669	NA	NA	Q96S94	2.0790712255008	Uterus	1.8348761253799	Prostate	1.74028538453062	Ovary	1	121.5570030672	Tbio	(0.1 - 0.9)	0	0	0	0	0	NA	NA	0	Cyclin family, Cyclin L subfamily	NA	0	0
ENSG00000242485	MRPL20	55052	3J7Y;3J9M	NA	Q9BYC9	2.49835295186597	ColonSigmoid	2.25160211265276	EsophagusGastroesophagealJunction	2.04487681394035	MuscleSkeletal	1	29.2934694738196	Tdark	<= 0.1	0	0	0	0	0	NA	NA	0	Bacterial ribosomal protein bL20 family	NA	0	1
ENSG00000235098	ANKRD65	441869	NA	NA	E5RJM6	3.41893443390313	Bladder	2.67108700732355	BrainSpinalcordcervicalc	2.01214500098299	BrainAmygdala	1	15.0160091573542	Tdark	NA	0	0	0	0	0	NA	NA	0	NA	NA	0	0
ENSG00000205116	TMEM88B	643965	NA	NA	A6NKF7	6.80045431669748	BrainSpinalcordcervicalc	4.16923085375446	BrainSubstantianigra	3.92647995698807	BrainHippocampus	1	30.1983854871401	Tdark	NA	0	0	0	0	0	NA	NA	0	TMEM88 family	NA	0	0
ENSG00000179403	VWA1	64856	NA	NA	Q6PCB0	5.16348147660608	NerveTibial	3.54545260699518	EsophagusMuscularis	3.32161639231788	EsophagusGastroesophagealJunction	1	71.4545653807489	Tbio	<= 0.1	0	0	0	0	0	NA	NA	1	NA	NA	0	0
ENSG00000215915	ATAD3C	219293	NA	NA	Q5T2N8	3.28473130054478	Prostate	3.28393957157581	NerveTibial	2.82305428625285	Thyroid	1	3.89762878024353	Tdark	<= 0.1	0	0	0	0	0	NA	NA	0	AAA ATPase family	Marketed: BORTEZOMIB;CARFILZOMIB;IXAZOMIB CITRATE	0	0
ENSG00000160072	ATAD3B	83858	NA	NA	Q5T9A4	2.1345217714917	Prostate	2.10058431640433	Pituitary	1.26655724945268	Spleen	1	19.6055881077389	Tbio	<= 0.1	0	0	0	0	0	NA	NA	0	AAA ATPase family	Marketed: BORTEZOMIB;CARFILZOMIB;IXAZOMIB CITRATE	0	1
ENSG00000197785	ATAD3A	55210	NA	NA	Q9NVI7	2.63801060154102	Pituitary	1.7481585733149	CellsEBVtransformedlymphocytes	1.62100076399754	EsophagusMucosa	1	19.4493220245954	Tbio	<= 0.1	0	0	0	0	0	NA	NA	0	AAA ATPase family	Marketed: BORTEZOMIB;CARFILZOMIB;IXAZOMIB CITRATE	1	0
ENSG00000205090	TMEM240	339453	NA	NA	Q5SV17	2.44056110450056	BrainCerebellarHemisphere	2.38734457681211	BrainCerebellum	2.25386398782682	BrainFrontalCortexBA	1	35.0538736525036	Tbio	NA	0	0	0	0	0	NA	NA	0	TMEM240 family	NA	1	0
ENSG00000160075	SSU72	29101	3O2Q;3O2S;4H3H;4H3K	NA	Q9NP77	2.6074491437871	Thyroid	1.89048444560063	Spleen	1.73719971620867	MuscleSkeletal	1	40.2898188080212	Tbio	(0.1 - 0.9)	0	0	0	0	0	NA	CHEMBL3319356	0	SSU72 phosphatase family	NA	0	0
ENSG00000228594	C1orf233	643988	NA	NA	F2Z333	3.72701244005572	BrainHypothalamus	3.40276039542484	AdrenalGland	2.72894701065697	BrainAnteriorcingulatecortexBA	1	17.9818310588598	Tdark	NA	0	0	0	0	0	NA	NA	0	NA	NA	0	0
ENSG00000197530	MIB2	142678	NA	NA	Q96AX9	3.20663159907265	Pituitary	1.80380253329994	Ovary	1.48187563865139	BrainCerebellum	1	39.2602089261546	Tbio	<= 0.1	0	0	0	0	0	NA	NA	0	NA	NA	0	0
ENSG00000189409	MMP23B	8510	NA	NA	O75900	5.03308906299574	ArteryCoronary	3.92380036259389	ArteryAorta	3.79825473818978	Ovary	1	4.26201407308865	Tbio	NA	0	0	0	0	0	NA	NA	1	Peptidase M10A family	Marketed: DOXYCYCLINE CALCIUM;DOXYCYCLINE HYCLATE;DOXYCYCLINE HYDRATE	0	0
ENSG00000248333	CDK11B	984	NA	NA	P21127	2.35964952497951	ColonSigmoid	2.20608559679741	EsophagusMuscularis	2.05242601179537	EsophagusGastroesophagealJunction	1	19.4539957558549	Tchem	(0.1 - 0.9)	0	0	1	1	0	NA	NA	0	Protein kinase superfamily, CMGC Ser/Thr protein kinase family, CDC2/CDKX subfamily	NA	0	0
ENSG00000189339	SLC35E2B	728661	NA	NA	P0CK96	2.38127551148317	Uterus	2.18968958867944	Pituitary	1.60614320598311	Ovary	1	18.9421878952578	Tdark	NA	0	0	0	0	0	NA	NA	0	TPT transporter family, SLC35E subfamily	NA	0	0
ENSG00000008128	CDK11A	728642	NA	NA	Q9UQ88	2.68782912009518	SmallIntestineTerminalIleum	2.4867371977828	Spleen	1.63406868875893	ColonTransverse	1	30.5562225363471	Tchem	<= 0.1	0	0	0	0	0	NA	NA	0	Protein kinase superfamily, CMGC Ser/Thr protein kinase family, CDC2/CDKX subfamily	Marketed: PALBOCICLIB;Ribociclib;RIBOCICLIB SUCCINATE	0	0
ENSG00000215790	SLC35E2	9906	NA	NA	P0CK97	2.43312220736202	Uterus	1.92812881201067	BrainCerebellarHemisphere	1.92148032395739	BrainCerebellum	1	3.72189604087048	Tdark	(0.1 - 0.9)	0	0	0	0	0	NA	NA	0	TPT transporter family, SLC35E subfamily	NA	0	0
ENSG00000008130	NADK	65220	3PFN	2.7.1.23	O95544	3.74911528723667	WholeBlood	2.58148638843271	Spleen	2.28880598880666	AdrenalGland	1	80.6474954808941	Tbio	NA	0	0	0	0	0	CHEMBL233434	CHEMBL560315;CHEMBL562056;CHEMBL538665	0	NAD kinase family	NA	0	0
ENSG00000078369	GNB1	2782	4KFM;4PNK;5HE0;5HE1;5HE2;5HE3;5UKK;5UKL	NA	P62873	3.77348821827407	BrainFrontalCortexBA	3.65412476009043	BrainAnteriorcingulatecortexBA	2.84606598942344	BrainCortex	1	195.584487985682	Tbio	>= 0.9	0	0	0	0	0	NA	NA	0	WD repeat G protein beta family	NA	1	0
ENSG00000169885	CALML6	163688	NA	NA	Q8TD86	7.37812263873536	MuscleSkeletal	0.976896361371729	Prostate	0.608439306464585	Vagina	7	8.53356290310621	Tdark	<= 0.1	0	0	0	0	0	NA	NA	0	Calmodulin family, Calglandulin subfamily	NA	0	0
ENSG00000178821	TMEM52	339456	NA	NA	Q8NDY8	6.88540208510978	Pancreas	4.55024259892604	MuscleSkeletal	2.31224735202114	AdrenalGland	1	55.5059597283079	Tdark	(0.1 - 0.9)	0	0	0	0	0	NA	NA	0	NA	NA	0	0
ENSG00000142609	C1orf222	85452	NA	NA	Q9C0B2	2.25754123825503	FallopianTube	1.79059621913395	BrainCerebellum	1.46684406806447	BrainCerebellarHemisphere	1	3.90482412527005	Tdark	NA	0	0	0	0	0	NA	NA	0	CFAP74 family	NA	0	0
ENSG00000187730	GABRD	2563	NA	NA	O14764	3.56537395366513	BrainCerebellarHemisphere	3.40877444522049	BrainCerebellum	1.19733381805313	BrainFrontalCortexBA	1	273.933653549921	Tclin	>= 0.9	1	1	0	1	0	NA	NA	0	Ligand-gated ion channel (TC 1.A.9) family, Gamma-aminobutyric acid receptor (TC 1.A.9.5) subfamily, GABRD sub-subfamily	NA	1	0
ENSG00000067606	PRKCZ	5590	NA	2.7.11.1	Q05513	2.68166719493831	BrainCerebellarHemisphere	2.4682922758451	BrainCerebellum	2.12259167603987	BrainFrontalCortexBA	1	38.1915005184355	Tchem	(0.1 - 0.9)	0	0	1	1	1	NA	CHEMBL514197;CHEMBL480391;CHEMBL473631	0	Protein kinase superfamily, AGC Ser/Thr protein kinase family, PKC subfamily	NA	0	0
ENSG00000162585	C1orf86	199990	2MUQ;2MUR;3WWQ	NA	Q6NZ36	2.96506136929529	Pituitary	1.86845833906737	Prostate	1.77518785249855	CervixEndocervix	1	10.0319606956926	Tbio	(0.1 - 0.9)	0	0	0	0	0	NA	NA	0	NA	NA	0	0
ENSG00000157933	SKI	6497	1MR1;1SBX	NA	P12755	2.85702584747196	BrainCerebellum	2.84579145680641	ArteryTibial	2.80399431077392	BrainCerebellarHemisphere	1	93.5347429656983	Tbio	>= 0.9	0	0	0	0	0	NA	NA	0	SKI family	NA	1	0
ENSG00000116151	MORN1	79906	NA	NA	Q5T089	2.92110912443252	BrainCerebellarHemisphere	2.91531832465962	BrainCerebellum	1.35718243746624	Thyroid	1	10.972404509499	Tbio	<= 0.1	0	0	0	0	0	NA	NA	0	NA	NA	0	1
ENSG00000157916	RER1	11079	NA	NA	O15258	2.77964772756345	AdrenalGland	2.16048196278721	EsophagusMucosa	1.95473302989086	CellsTransformedfibroblasts	1	31.6503174485831	Tbio	>= 0.9	0	0	0	0	0	NA	NA	0	RER1 family	NA	0	0
ENSG00000157911	PEX10	5192	NA	NA	O60683	3.26493009101866	AdrenalGland	1.86080525052408	BrainSpinalcordcervicalc	1.53220204035498	BrainAnteriorcingulatecortexBA	1	9.36866567874777	Tbio	<= 0.1	0	0	0	0	0	NA	NA	0	Pex2/pex10/pex12 family	NA	1	0
ENSG00000149527	PLCH2	9651	NA	3.1.4.11	O75038	2.93414317557091	BrainCerebellum	2.82278881529267	SkinNotSunExposedSuprapubic	2.59632890006105	BrainCerebellarHemisphere	1	68.6537579345703	Tbio	<= 0.1	0	0	0	0	0	NA	NA	0	NA	NA	0	0
ENSG00000157881	PANK4	55229	NA	NA	Q9NVE7	2.31892863236193	EsophagusMuscularis	2.00261994908568	BrainCerebellum	1.59078873306486	EsophagusGastroesophagealJunction	1	8.73232284924279	Tdark	>= 0.9	0	0	0	0	0	NA	NA	0	Type II pantothenate kinase family	NA	0	0
ENSG00000197921	HES5	388585	NA	NA	Q5TA89	4.34568465326415	BrainNucleusaccumbensbasalganglia	4.18183995100679	BrainHypothalamus	3.67056008280463	BrainAmygdala	1	7.6841622854756	Tbio	(0.1 - 0.9)	0	0	0	0	0	NA	NA	0	NA	NA	0	0
ENSG00000157873	TNFRSF14	8764	1JMA;2AW2;4FHQ;4RSU	NA	Q92956	2.53774336085351	Spleen	2.22695469778025	SmallIntestineTerminalIleum	1.94283961437132	ColonTransverse	1	92.4616653002225	Tbio	(0.1 - 0.9)	0	0	0	0	0	NA	NA	0	NA	NA	0	0
ENSG00000157870	FAM213B	127281	NA	1.11.1.20	Q8TBF2	3.46472080109424	ColonTransverse	3.36046687899818	BrainAnteriorcingulatecortexBA	2.96105828140733	BrainFrontalCortexBA	1	7.90438931937121	Tdark	<= 0.1	0	0	0	0	0	NA	NA	0	Peroxiredoxin-like FAM213 family, Prostamide/prostaglandin F synthase subfamily	NA	0	0
ENSG00000142606	MMEL1	79258	NA	NA	Q495T6	1.75386574701462	Testis	0.571940925570692	SmallIntestineTerminalIleum	0.427870391296535	Stomach	3	15.7569682681283	Tchem	<= 0.1	0	0	0	0	0	NA	NA	1	Peptidase M13 family	Marketed: SACUBITRIL	0	0
ENSG00000215912	TTC34	100287898	NA	NA	A8MYJ7	1.68711013045898	Testis	0.709269168209078	BrainHypothalamus	0.684576864123385	FallopianTube	2	3.24247919126999	Tdark	NA	0	0	0	0	0	NA	NA	0	NA	NA	0	0
ENSG00000169717	ACTRT2	140625	NA	NA	Q8TDY3	1.77915985942021	Testis	0.323215340788954	HeartLeftVentricle	0.215535725937242	HeartAtrialAppendage	5	168.453280315843	Tdark	<= 0.1	0	0	0	0	0	NA	NA	0	Actin family	NA	0	0
ENSG00000142611	PRDM16	63976	2N1I	NA	Q9HAZ2	6.21033863193581	ArteryAorta	5.13481872986275	ArteryCoronary	5.03411385006523	ArteryTibial	1	12.3910417109728	Tbio	>= 0.9	0	0	0	0	0	NA	NA	0	NA	NA	1	0
ENSG00000130762	ARHGEF16	27237	1X6B	NA	Q5VV41	3.95720898942052	ColonTransverse	3.57147195672127	SmallIntestineTerminalIleum	2.90569571970373	Stomach	1	18.355857476402	Tbio	<= 0.1	0	0	0	0	0	NA	NA	0	NA	NA	0	0
ENSG00000162591	MEGF6	1953	NA	NA	O75095	6.3343998358917	ArteryAorta	5.57175251702919	ArteryCoronary	2.30333903823133	ArteryTibial	1	53.8757634290627	Tdark	<= 0.1	0	0	0	0	0	NA	NA	1	NA	NA	0	0
ENSG00000158109	TPRG1L	127262	NA	NA	Q5T0D9	3.69018396836366	BrainFrontalCortexBA	3.56883335124792	BrainAnteriorcingulatecortexBA	3.43615817733695	BrainCortex	1	67.3811152776082	Tdark	<= 0.1	0	0	0	0	0	NA	NA	0	TPRG1 family	NA	0	1
ENSG00000116213	WRAP73	49856	NA	NA	Q9P2S5	2.17835757446117	Spleen	1.55579892524669	SmallIntestineTerminalIleum	1.48161413223532	BrainCerebellum	1	17.1377099293929	Tbio	<= 0.1	0	0	0	0	0	NA	NA	0	NA	NA	0	0
ENSG00000078900	TP73	7161	1COK;1DXS;2KBY;2MPS;2NB1;2WQI;2WQJ;2WTT;2XWC;3VD0;3VD1;3VD2;4A63;4G82;4G83;4GUO;4GUQ;5HOB;5HOC;5KBD	NA	O15350	2.60920778749299	CellsEBVtransformedlymphocytes	2.10173636990345	BrainCerebellum	1.98121339608867	BrainCerebellarHemisphere	1	7.61000455417118	Tbio	>= 0.9	0	0	0	0	0	NA	NA	0	P53 family	NA	1	0
ENSG00000162592	CCDC27	148870	NA	NA	Q2M243	1.77910148760745	Testis	0.3232509486744	HeartLeftVentricle	0.222843273512728	HeartAtrialAppendage	5	22.0247182374777	Tdark	<= 0.1	0	0	0	0	0	NA	NA	0	NA	NA	0	0
ENSG00000235169	SMIM1	388588	NA	NA	B2RUZ4	3.90299748955018	HeartAtrialAppendage	2.32410244777282	WholeBlood	1.15956735896605	Testis	1	9.84557044874761	Tbio	NA	0	0	0	0	0	NA	NA	0	SMIM1 family	NA	1	0
ENSG00000130764	LRRC47	57470	NA	NA	Q8N1G4	4.4451983188669	MuscleSkeletal	1.56613026653908	EsophagusMuscularis	1.53308734776427	EsophagusGastroesophagealJunction	2	43.6195931678595	Tdark	(0.1 - 0.9)	0	0	0	0	0	NA	NA	0	NA	NA	0	0
ENSG00000116198	CEP104	9731	5LPH;5LPI	NA	O60308	3.1443402249759	EsophagusMuscularis	2.99157545913108	ArteryTibial	2.19060319538694	EsophagusGastroesophagealJunction	1	6.46965993174657	Tbio	<= 0.1	0	0	0	0	0	NA	NA	0	NA	NA	1	1
ENSG00000169598	DFFB	1677	1IBX	NA	O76075	2.73134702637977	BrainCerebellarHemisphere	2.62185212262373	BrainCerebellum	1.62612107278212	Pituitary	1	8.96848370234171	Tbio	<= 0.1	0	0	0	0	0	NA	NA	0	NA	NA	0	1
ENSG00000198912	C1orf174	339448	NA	NA	Q8IYL3	1.93100365066471	Spleen	1.87416457087973	CellsEBVtransformedlymphocytes	1.7064493383525	EsophagusMuscularis	1	12.551770228606	Tdark	<= 0.1	0	0	0	0	0	NA	NA	0	UPF0688 family	NA	0	0
ENSG00000196581	AJAP1	55966	NA	NA	Q9UKB5	3.35264589508553	BrainFrontalCortexBA	3.19960325838964	BrainAnteriorcingulatecortexBA	3.09474024290355	BrainNucleusaccumbensbasalganglia	1	4.68499407282582	Tbio	>= 0.9	0	0	0	0	0	NA	NA	0	NA	NA	0	0
ENSG00000131697	NPHP4	261734	NA	NA	O75161	3.70455430209497	Pituitary	2.57678394743366	Thyroid	1.10724741625045	SkinNotSunExposedSuprapubic	1	11.5461083199214	Tbio	<= 0.1	0	0	0	0	0	NA	NA	0	NPHP4 family	NA	1	1
ENSG00000069424	KCNAB2	8514	1ZSX	NA	Q13303	3.69433369976386	BrainAnteriorcingulatecortexBA	3.69273839195898	BrainCortex	3.63883795085937	BrainFrontalCortexBA	1	62.3388984543937	Tbio	(0.1 - 0.9)	0	0	0	0	0	NA	NA	0	Shaker potassium channel beta subunit family	NA	0	0
ENSG00000116254	CHD5	26038	NA	NA	Q8TDI0	3.52911545956056	BrainCortex	3.180646123686	BrainFrontalCortexBA	3.04308056649268	BrainAnteriorcingulatecortexBA	1	43.8756185916432	Tbio	>= 0.9	0	0	0	0	0	NA	NA	0	SNF2/RAD54 helicase family	NA	0	0
ENSG00000116251	RPL22	6146	4UG0;4V6X;5AJ0;5T2C	NA	P35268	3.43917372680973	Ovary	2.05857409135796	Uterus	1.86352599948331	CervixEndocervix	1	199.313016832489	Tbio	(0.1 - 0.9)	0	0	0	0	0	NA	NA	0	Eukaryotic ribosomal protein eL22 family	NA	0	0
ENSG00000158286	RNF207	388591	NA	NA	Q6ZRF8	4.43009666738795	HeartAtrialAppendage	4.01146524289194	HeartLeftVentricle	2.87917284542784	Prostate	1	12.6977159012224	Tbio	<= 0.1	0	0	0	0	0	NA	NA	0	NA	NA	0	0
ENSG00000116237	ICMT	23463	NA	2.1.1.100	O60725	4.77390050286187	CellsTransformedfibroblasts	2.81379266514966	MuscleSkeletal	1.89006174077341	ArteryCoronary	1	25.7267340833033	Tchem	>= 0.9	0	0	0	0	0	CHEMBL3822531	CHEMBL1800705;CHEMBL1800516;CHEMBL1800513	0	Class VI-like SAM-binding methyltransferase superfamily, Isoprenylcysteine carboxyl methyltransferase family	NA	0	0
ENSG00000173673	HES3	390992	NA	NA	Q5TGS1	1.74340144676896	Testis	0.523416878666155	BrainSpinalcordcervicalc	0.509040740500717	BrainHypothalamus	3	0.211685522816815	Tbio	(0.1 - 0.9)	0	0	0	0	0	NA	NA	0	NA	NA	0	0
ENSG00000158292	GPR153	387509	NA	NA	Q6NV75	4.48123380866217	SmallIntestineTerminalIleum	2.70305264443342	AdiposeVisceralOmentum	2.6044763651586	AdiposeSubcutaneous	1	21.2698967538097	Tdark	<= 0.1	0	0	0	0	0	NA	NA	0	G-protein coupled receptor 1 family	Marketed: ABARELIX;ACETOPHENAZINE MALEATE;ACRIVASTINE;ADENOSINE;ALCAFTADINE;ALFENTANIL HYDROCHLORIDE;ALMOTRIPTAN MALATE;ALPROSTADIL;ALVIMOPAN;AMINOPHYLLINE;AMOXAPINE;ANILERIDINE HYDROCHLORIDE;ANILERIDINE PHOSPHATE;ANTAZOLINE PHOSPHATE;APOMORPHINE HYDROCHLORIDE;APREPITANT;ARIPIPRAZOLE;ARIPIPRAZOLE LAUROXIL;ASENAPINE MALEATE;AZATADINE MALEATE;AZELASTINE HYDROCHLORIDE;AZILSARTAN KAMEDOXOMIL;BENZQUIN…	0	0
ENSG00000097021	ACOT7	11332	2QQ2	NA	O00154	3.50961203777183	BrainHypothalamus	3.33794443180384	BrainFrontalCortexBA	3.0766407766335	BrainCortex	1	32.6216215143601	Tbio	(0.1 - 0.9)	0	0	0	0	0	NA	NA	0	NA	NA	0	0
ENSG00000069812	HES2	54626	NA	NA	Q9Y543	5.58279864007587	EsophagusMucosa	4.58599902278706	Vagina	2.82538483073149	SkinNotSunExposedSuprapubic	1	12.3270886244474	Tdark	<= 0.1	0	0	0	0	0	NA	NA	0	NA	NA	0	0
ENSG00000187017	ESPN	83715	NA	NA	B1AK53	1.62588487339802	Liver	1.51272959044166	SkinNotSunExposedSuprapubic	1.31427971864679	SkinSunExposedLowerleg	1	20.4343724731638	Tbio	<= 0.1	0	0	0	0	0	NA	NA	0	NA	NA	1	0
ENSG00000215788	TNFRSF25	8718	NA	NA	Q93038	3.4953701234071	BrainCerebellum	3.26789920728333	BrainCerebellarHemisphere	0.967470488950888	Pituitary	1	159.768153518677	Tbio	(0.1 - 0.9)	0	0	0	0	0	NA	NA	1	NA	NA	0	1
ENSG00000171680	PLEKHG5	57449	NA	NA	O94827	3.12059019232927	BrainCerebellum	2.5786784039166	BrainCerebellarHemisphere	2.41681854583951	SkinNotSunExposedSuprapubic	1	91.4439181976319	Tbio	<= 0.1	0	0	0	0	0	NA	NA	0	NA	NA	1	0
ENSG00000162408	NOL9	79707	NA	NA	Q5SY16	3.55848337845107	Spleen	1.48685513447018	Uterus	1.2791804256529	ColonSigmoid	2	7.9537979731193	Tdark	<= 0.1	0	0	0	0	0	NA	NA	0	Clp1 family, NOL9/GRC3 subfamily	NA	0	0
ENSG00000173662	TAS1R1	80835	NA	NA	Q7RTX1	1.75309050610976	Testis	0.506568398357526	ColonSigmoid	0.242591698661174	ArteryAorta	3	4.68070487989936	Tbio	<= 0.1	0	0	0	0	0	NA	NA	0	G-protein coupled receptor 3 family, TAS1R subfamily	NA	0	0
ENSG00000204859	ZBTB48	3104	3B84	NA	P10074	2.0455540951398	Prostate	1.50261206186689	Spleen	1.31394223727947	WholeBlood	1	20.3909799917689	Tbio	(0.1 - 0.9)	0	0	0	0	0	NA	NA	0	Krueppel C2H2-type zinc-finger protein family	NA	0	1
ENSG00000162413	KLHL21	9903	NA	NA	Q9UJP4	4.90581489668725	MuscleSkeletal	3.26320145879129	EsophagusMuscularis	3.02653545175515	EsophagusGastroesophagealJunction	1	47.0340673158335	Tbio	<= 0.1	0	0	0	0	0	NA	NA	0	NA	NA	0	1
ENSG00000116273	PHF13	148479	3O70;3O7A	NA	Q86YI8	1.64479535589897	ColonSigmoid	1.55606934364859	ArteryTibial	1.33061337872697	CervixEndocervix	1	13.1741050169772	Tbio	>= 0.9	0	0	0	0	0	NA	NA	0	NA	NA	0	0
ENSG00000041988	THAP3	90326	NA	NA	Q8WTV1	2.6227492647557	Uterus	2.10496026461581	CervixEndocervix	1.98499718820898	EsophagusGastroesophagealJunction	1	9.12669408177755	Tdark	<= 0.1	0	0	0	0	0	NA	NA	0	NA	NA	0	0
ENSG00000007923	DNAJC11	55735	NA	NA	Q9NVH1	3.3679747071738	KidneyCortex	2.7398592569202	ColonTransverse	2.65810609627101	AdrenalGland	1	14.6141429767013	Tbio	>= 0.9	0	0	0	0	0	NA	NA	0	DNAJC11 family	NA	0	0
ENSG00000171735	CAMTA1	23261	2CXK	NA	Q9Y6Y1	3.01385139837131	BrainCerebellarHemisphere	2.96487463416078	BrainFrontalCortexBA	2.41632204562855	BrainHypothalamus	1	20.299668389275	Tbio	>= 0.9	0	0	0	0	0	NA	NA	0	CAMTA family	NA	1	0
ENSG00000049245	VAMP3	9341	NA	NA	Q15836	4.18947156926182	BrainSpinalcordcervicalc	3.22103279910879	AdiposeSubcutaneous	2.9460919835913	ArteryTibial	1	79.1245605576206	Tbio	<= 0.1	0	0	0	0	0	NA	NA	0	Synaptobrevin family	Marketed: BOTULINUM TOXIN TYPE B	0	0
ENSG00000049246	PER3	8863	NA	NA	P56645	3.30944501536073	BrainCerebellarHemisphere	2.63053654097719	BrainCerebellum	2.12748750136911	EsophagusGastroesophagealJunction	1	24.4024938356309	Tbio	<= 0.1	0	0	0	0	0	NA	NA	0	NA	NA	1	0
ENSG00000049247	UTS2	10911	NA	NA	O95399	7.70172606461003	BrainSpinalcordcervicalc	2.93735849004098	BrainHypothalamus	2.25554849221759	AdrenalGland	2	2.61570980020759	Tbio	(0.1 - 0.9)	0	0	0	0	0	NA	NA	1	Urotensin-2 family	NA	0	0
ENSG00000049249	TNFRSF9	3604	NA	NA	Q07011	3.75257688921844	CellsEBVtransformedlymphocytes	2.64511670881176	WholeBlood	1.81272028865936	Spleen	1	1.43043582370284	Tbio	(0.1 - 0.9)	0	0	0	1	0	NA	NA	0	NA	NA	0	0
ENSG00000116288	PARK7	11315	1J42;1P5F;1PDV;1PDW;1PE0;1Q2U;1SOA;1UCF;2OR3;2R1T;2R1U;2R1V;2RK3;2RK4;2RK6;3B36;3B38;3B3A;3BWE;3CY6;3CYF;3CZ9;3CZA;3EZG;3F71;3SF8;4BTE;4MNT;4MTC;4N0M;4N12;4OGF;4OQ4;4P2G;4P34;4P35;4P36;4RKW;4RKY;4S0Z;4ZGG;5IP5;5SY6;5SY9;5SYA	NA	Q99497	2.97949936782748	AdrenalGland	1.50165651803491	BrainFrontalCortexBA	1.42305640904396	BrainNucleusaccumbensbasalganglia	1	137.589784188106	Tbio	>= 0.9	0	0	0	0	0	NA	NA	0	Peptidase C56 family	NA	1	0
ENSG00000116285	ERRFI1	54206	2RF9;2RFD;2RFE;4I21;4R3P;4R3R;4ZJV	NA	Q9UJM3	5.42360624572742	EsophagusMuscularis	4.48772222744451	EsophagusGastroesophagealJunction	3.31868066902785	ArteryTibial	1	148.548786340937	Tbio	<= 0.1	0	0	0	0	0	NA	NA	0	MIG6 family	NA	0	1
ENSG00000162426	SLC45A1	50651	NA	NA	Q9Y2W3	2.48690232593514	BrainCortex	2.18321655482133	BrainFrontalCortexBA	2.0686515539944	EsophagusMuscularis	1	9.88734569047627	Tdark	<= 0.1	0	0	0	0	0	NA	NA	0	Glycoside-pentoside-hexuronide (GPH) cation symporter transporter (TC 2.A.2) family	NA	1	0
ENSG00000142599	RERE	473	2YQK	NA	Q9P2R6	4.39488133062041	Uterus	2.70524739932503	EsophagusMuscularis	2.38600729413901	EsophagusGastroesophagealJunction	1	55.3739326660892	Tbio	>= 0.9	0	0	0	0	0	NA	NA	0	NA	NA	1	0
ENSG00000074800	ENO1	2023	2PSN;3B97;5JLZ;5LAX	4.2.1.11	P06733	3.99592714803369	CellsEBVtransformedlymphocytes	2.24996824140848	CellsTransformedfibroblasts	1.48930655790481	EsophagusMucosa	1	1474.07153475487	Tchem	<= 0.1	0	0	0	0	0	NA	CHEMBL3335790	0	Enolase family	NA	1	0
ENSG00000131686	CA6	765	3FE4	4.2.1.1	P23280	6.8659061777385	SkinSunExposedLowerleg	3.92411177626534	SkinNotSunExposedSuprapubic	0.493569759763692	MinorSalivaryGland	1	10.3760013718899	Tclin	<= 0.1	1	0	0	0	0	CHEMBL355001;CHEMBL68253;CHEMBL26	CHEMBL560175	1	Alpha-carbonic anhydrase family	NA	0	0
ENSG00000197241	SLC2A7	155184	1YG7	NA	Q6PXP3	3.21953437998203	SmallIntestineTerminalIleum	1.44420425624406	Testis	0.655728811028688	ColonSigmoid	2	0.145477750296281	Tdark	<= 0.1	0	0	0	0	0	NA	NA	0	Major facilitator superfamily, Sugar transporter (TC 2.A.1.1) family, Glucose transporter subfamily	NA	0	1
ENSG00000142583	SLC2A5	6518	1YG1	NA	P22732	4.93660192000825	SmallIntestineTerminalIleum	1.97543492730103	CellsEBVtransformedlymphocytes	1.53330572726979	BrainSpinalcordcervicalc	2	26.0798383863135	Tchem	<= 0.1	0	0	0	0	0	CHEMBL568641	NA	0	Major facilitator superfamily, Sugar transporter (TC 2.A.1.1) family, Glucose transporter subfamily	NA	0	1
ENSG00000180758	GPR157	80045	NA	NA	Q5UAW9	5.07750350313043	EsophagusMucosa	3.66841248123644	SkinSunExposedLowerleg	2.99318599501809	SkinNotSunExposedSuprapubic	1	15.2020554509196	Tdark	<= 0.1	0	0	0	0	0	NA	NA	0	G-protein coupled receptor 2 family	Marketed: ALBIGLUTIDE;CALCITONIN HUMAN;CALCITONIN SALMON;CALCITONIN SALMON RECOMBINANT;DULAGLUTIDE;EXENATIDE;GLUCAGON;GLUCAGON HYDROCHLORIDE;GLUCAGON HYDROCHLORIDE RECOMBINANT;LIRAGLUTIDE;LIXISENATIDE;PARATHYROID HORMONE;PRAMLINTIDE ACETATE;SECRETIN;SECRETIN SYNTHETIC HUMAN;SECRETIN SYNTHETIC PORCINE;SERMORELIN ACETATE;TEDUGLUTIDE;TERIPARATIDE;TERIPARATIDE ACETATE;TESAMORELIN ACETATE	0	0
ENSG00000049239	H6PD	9563	NA	1.1.1.47	O95479	2.84848368922708	Ovary	2.83725838685208	Liver	2.056920652832	FallopianTube	1	40.0260869842215	Tbio	<= 0.1	0	0	0	0	0	NA	NA	0	Glucose-6-phosphate dehydrogenase family; Glucosamine/galactosamine-6-phosphate isomerase family, 6-phosphogluconolactonase subfamily	NA	1	1
ENSG00000171621	SPSB1	80176	2JK9;3F2O	NA	Q96BD6	3.81610281384964	ArteryAorta	3.41080357555549	AdiposeVisceralOmentum	3.39587678424053	ArteryTibial	1	31.4438602626324	Tbio	(0.1 - 0.9)	0	0	0	0	0	NA	NA	0	SPSB family	NA	0	0
ENSG00000171612	SLC25A33	84275	NA	NA	Q9BSK2	2.63671135604557	BrainSubstantianigra	2.55494010835455	BrainCaudatebasalganglia	2.47510875217275	BrainPutamenbasalganglia	1	6.75684410806686	Tbio	(0.1 - 0.9)	0	0	0	0	0	NA	NA	0	Mitochondrial carrier (TC 2.A.29) family	NA	0	1
ENSG00000188807	TMEM201	199953	NA	NA	Q5SNT2	4.59560086512397	MuscleSkeletal	2.94254175402148	Pituitary	1.07854904424478	HeartLeftVentricle	1	9.10398837688357	Tdark	(0.1 - 0.9)	0	0	0	0	0	NA	NA	0	NA	NA	0	0
ENSG00000171608	PIK3CD	5293	5DXU;5M6U;5T8F;5UBT	2.7.1.153	O00329	3.3869283971385	WholeBlood	3.32477986104836	CellsEBVtransformedlymphocytes	1.93461472514295	Spleen	1	31.2644438499409	Tclin	>= 0.9	1	0	1	1	1	CHEMBL2387080;CHEMBL2331664;CHEMBL2414299	CHEMBL3704739;CHEMBL3403664;CHEMBL3704656	0	PI3/PI4-kinase family	NA	1	0
ENSG00000171603	CLSTN1	22883	NA	NA	O94985	3.03285177197927	BrainFrontalCortexBA	2.86077969611987	BrainCerebellarHemisphere	2.45946853502036	BrainCerebellum	1	83.6833658218384	Tbio	(0.1 - 0.9)	0	0	0	0	0	NA	NA	0	NA	NA	0	0
ENSG00000178585	CTNNBIP1	56998	1LUJ;1M1E;1T08	NA	Q9NSA3	6.25413519367459	SkinSunExposedLowerleg	4.22362752186928	SkinNotSunExposedSuprapubic	1.24674147749718	EsophagusMucosa	1	169.41085034325	Tbio	<= 0.1	0	0	0	0	0	NA	NA	0	CTNNBIP1 family	NA	0	0
ENSG00000162441	LZIC	84328	NA	NA	Q8WZA0	1.98947320723344	BrainSpinalcordcervicalc	1.44356973096716	BrainSubstantianigra	1.37433748487461	Testis	1	9.23369357283687	Tdark	<= 0.1	0	0	0	0	0	NA	NA	0	CTNNBIP1 family	NA	0	0
ENSG00000173614	NMNAT1	64802	1GZU;1KKU;1KQN;1KQO;1KR2	2.7.7.1	Q9HAN9	3.46378317647616	ColonTransverse	3.33786156255627	HeartLeftVentricle	2.77167693278276	HeartAtrialAppendage	1	3.87286875138477	Tbio	(0.1 - 0.9)	0	0	0	0	0	NA	NA	0	Eukaryotic NMN adenylyltransferase family	NA	1	1
ENSG00000162444	RBP7	116362	1LPJ	NA	Q96R05	7.20795173328225	AdiposeVisceralOmentum	6.38312212682834	BreastMammaryTissue	5.05854444449625	AdiposeSubcutaneous	1	159.644902367949	Tbio	(0.1 - 0.9)	0	0	0	0	0	NA	NA	0	Calycin superfamily, Fatty-acid binding protein (FABP) family	NA	0	0
ENSG00000130939	UBE4B	10277	2KRE;3L1X;3L1Z	NA	O95155	3.38291330397835	EsophagusMuscularis	2.94827074160523	ColonSigmoid	2.82921702127379	EsophagusGastroesophagealJunction	1	14.8232852534244	Tbio	>= 0.9	0	0	0	0	0	NA	NA	0	Ubiquitin conjugation factor E4 family	NA	0	0
ENSG00000054523	KIF1B	23095	2EH0	NA	O60333	2.63046542606643	BrainAmygdala	2.47787729481197	MuscleSkeletal	2.45439329129219	BrainAnteriorcingulatecortexBA	1	26.9038329521815	Tchem	>= 0.9	0	0	0	0	0	NA	NA	0	TRAFAC class myosin-kinesin ATPase superfamily, Kinesin family, Unc-104 subfamily	NA	1	0
ENSG00000142657	PGD	5226	2JKV;4GWG;4GWK	1.1.1.43	P52209	4.88269042557738	EsophagusMucosa	4.61989041441115	WholeBlood	0.895468993949165	AdiposeSubcutaneous	1	267.630074054211	Tchem	>= 0.9	0	0	0	0	0	NA	NA	0	6-phosphogluconate dehydrogenase family	NA	0	0
ENSG00000241563	CORT	1325	NA	NA	O00230	6.73942925660101	BrainPutamenbasalganglia	5.90365059784011	BrainCaudatebasalganglia	2.27720208004575	BrainNucleusaccumbensbasalganglia	1	16.6542060246173	Tbio	<= 0.1	0	0	0	0	0	NA	NA	1	Somatostatin family	NA	0	0
ENSG00000160049	DFFA	1676	1IBX;1IYR;1KOY	NA	O00273	2.87162274175339	CellsTransformedfibroblasts	2.3571212631465	CellsEBVtransformedlymphocytes	2.02314694487217	BrainSubstantianigra	1	8.76991978077821	Tbio	<= 0.1	0	0	0	0	0	NA	NA	0	NA	NA	0	0
ENSG00000142655	PEX14	5195	2W84;2W85;4BXU	NA	O75381	6.73929515605297	Bladder	2.62115209072513	Prostate	1.02403071520329	BrainFrontalCortexBA	2	34.8237764185125	Tbio	(0.1 - 0.9)	0	0	0	0	0	NA	NA	0	Peroxin-14 family	NA	1	0
ENSG00000130940	CASZ1	54897	NA	NA	Q86V15	4.56188789384723	SkinSunExposedLowerleg	3.90265530420053	SkinNotSunExposedSuprapubic	2.51447802001245	ColonSigmoid	1	27.8019574616803	Tbio	>= 0.9	0	0	0	0	0	NA	NA	0	NA	NA	0	0
ENSG00000175262	C1orf127	148345	NA	NA	Q8N9H9	5.65000576381992	MuscleSkeletal	3.61897517561072	Pancreas	2.25844148544565	BrainCerebellum	1	2.61273553497483	Tdark	<= 0.1	0	0	0	0	0	NA	NA	0	NA	NA	0	0
ENSG00000120948	TARDBP	23435	1WF0;2CQG;2N2C;2N3X;2N4G;2N4H;2N4P;4BS2;4IUF;4Y00;4Y0F	NA	Q13148	1.79488554054642	Uterus	1.72763855960397	NerveTibial	1.41170640978028	BrainCerebellarHemisphere	1	49.7162153175078	Tchem	>= 0.9	0	0	0	0	0	NA	NA	0	NA	NA	1	0
ENSG00000009724	MASP2	10747	1Q3X;1SZB;1ZJK;3TVJ;4FXG;5JPM	NA	O00187	6.48548876386388	Liver	0.158350783513848	HeartLeftVentricle	0.156635164983016	Pancreas	10	70.9589003554913	Tbio	<= 0.1	0	0	0	0	0	NA	NA	1	Peptidase S1 family	Marketed: AMINOCAPROIC ACID;APIXABAN;ARGATROBAN;BIVALIRUDIN;DABIGATRAN ETEXILATE MESYLATE;DESIRUDIN;EDOXABAN TOSYLATE;LEPIRUDIN;RIVAROXABAN	1	0
ENSG00000116649	SRM	6723	2O05;2O06;2O07;2O0L;3RW9	2.5.1.16	P19623	3.42882610273438	Pancreas	3.29249458756167	CellsTransformedfibroblasts	3.16929293050564	NerveTibial	1	59.2268567559315	Tchem	(0.1 - 0.9)	0	0	0	0	0	NA	NA	0	Spermidine/spermine synthase family	NA	0	0
ENSG00000171824	EXOSC10	5394	2CPR;3SAF;3SAG;3SAH	NA	Q01780	3.27755203753682	NerveTibial	2.4862430635136	BrainCerebellarHemisphere	2.01485916305307	BrainCerebellum	1	48.9232029099213	Tbio	<= 0.1	0	0	0	0	0	NA	NA	0	NA	NA	0	0
ENSG00000198793	MTOR	2475	1AUE;1FAP;1NSG;2FAP;2GAQ;2NPU;2RSE;3FAP;3JBZ;4DRH;4DRI;4DRJ;4FAP;4JSN;4JSP;4JSV;4JSX;4JT5;4JT6;5FLC;5GPG;5H64	NA	P42345	1.63909319648033	EsophagusMuscularis	1.43137432043488	ColonSigmoid	1.43042357443061	BrainCerebellum	1	7.64307215146208	Tclin	>= 0.9	0	0	1	1	1	CHEMBL3681183;CHEMBL3681103;CHEMBL3681175	CHEMBL3645910;CHEMBL558955;CHEMBL413	0	PI3/PI4-kinase family	NA	1	0
ENSG00000171819	ANGPTL7	10218	NA	NA	O43827	8.31018567891321	NerveTibial	0.277332445043903	ArteryAorta	0.277213456053055	HeartLeftVentricle	10	397.106841463792	Tbio	<= 0.1	0	0	0	0	0	NA	NA	1	NA	NA	0	1
ENSG00000120942	UBIAD1	29914	NA	NA	Q9Y5Z9	2.20289955463727	CellsTransformedfibroblasts	1.35206582785168	Uterus	1.32044437124739	Ovary	1	5.39615831492652	Tbio	(0.1 - 0.9)	0	0	0	0	0	NA	NA	0	UbiA prenyltransferase family	NA	1	0
ENSG00000204624	PTCHD2	57540	NA	NA	Q9P2K9	3.24022821214619	BrainCaudatebasalganglia	3.11605611398929	BrainPutamenbasalganglia	2.54471863523107	BrainNucleusaccumbensbasalganglia	1	3.1467250646689	Tbio	<= 0.1	0	0	0	0	0	NA	NA	0	Patched family	Marketed: EZETIMIBE	0	0
ENSG00000116661	FBXO2	26232	NA	NA	Q9UK22	3.90675507124283	BrainAmygdala	3.11620950371846	BrainSubstantianigra	2.78897082268033	BrainCaudatebasalganglia	1	171.892585330539	Tbio	(0.1 - 0.9)	0	0	0	0	0	NA	NA	0	NA	NA	0	0
ENSG00000132879	FBXO44	93611	3WSO;5B4N	NA	Q9H4M3	2.78931625288123	BrainCerebellum	2.73254261535128	BrainCerebellarHemisphere	1.91913209961999	BrainCortex	1	131.317167053223	Tbio	<= 0.1	0	0	0	0	0	NA	NA	0	NA	NA	0	0
ENSG00000116663	FBXO6	26270	NA	NA	Q9NRD1	3.13092198800301	CellsEBVtransformedlymphocytes	1.58291748481373	WholeBlood	1.48096574485377	Spleen	1	18.3990176249359	Tbio	<= 0.1	0	0	0	0	0	NA	NA	0	NA	NA	0	0
ENSG00000116670	MAD2L2	10459	3ABD;3ABE;3VU7;4EXT;4GK0;4GK5	NA	Q9UI95	1.4545791028008	Testis	1.02850929684129	CellsEBVtransformedlymphocytes	0.776884226274138	CellsTransformedfibroblasts	1	32.6422588658887	Tbio	(0.1 - 0.9)	0	0	0	0	0	NA	NA	0	NA	NA	1	0
ENSG00000162490	DRAXIN	374946	NA	NA	Q8NBI3	3.11196216173217	BrainNucleusaccumbensbasalganglia	2.89975313445189	BrainCaudatebasalganglia	2.89483337434352	BrainAmygdala	1	0.812543998282831	Tbio	<= 0.1	0	0	0	0	0	NA	NA	1	Draxin family	NA	0	0
ENSG00000177674	AGTRAP	57085	NA	NA	Q6RW13	5.23240166352447	WholeBlood	1.27377762439892	Prostate	1.10137217059698	Spleen	4	101.336909893512	Tbio	<= 0.1	0	0	0	0	0	NA	NA	0	NA	NA	0	0
ENSG00000177000	MTHFR	4524	NA	1.5.1.20	P42898	3.40080658690429	HeartAtrialAppendage	3.25578635577042	Ovary	2.48408551949976	NerveTibial	1	6.06046873945551	Tbio	<= 0.1	0	0	0	0	0	NA	NA	0	Methylenetetrahydrofolate reductase family	NA	1	0
ENSG00000011021	CLCN6	1185	NA	NA	P51797	2.47247552782119	BrainHypothalamus	1.86900717836042	BrainFrontalCortexBA	1.72472145139131	BrainAnteriorcingulatecortexBA	1	16.5356506332755	Tbio	(0.1 - 0.9)	0	0	0	0	0	NA	NA	0	Chloride channel (TC 2.A.49) family, ClC-6/CLCN6 subfamily	NA	0	0
ENSG00000175206	NPPA	4878	NA	NA	P01160	11.0856098037796	HeartAtrialAppendage	0.412281332671329	HeartLeftVentricle	0.210451171255926	MuscleSkeletal	10	24211.5492421573	Tchem	<= 0.1	0	0	0	0	0	NA	NA	1	Natriuretic peptide family	NA	1	0
ENSG00000120937	NPPB	4879	1YK1;3N56	NA	P16860	10.7901253243482	HeartAtrialAppendage	2.61226241290412	HeartLeftVentricle	0.180947452419671	MuscleSkeletal	4	2120.83706110532	Tbio	<= 0.1	0	0	0	0	0	NA	NA	1	Natriuretic peptide family	NA	0	0
ENSG00000116685	KIAA2013	90231	NA	NA	Q8IYS2	3.08959332430377	SmallIntestineTerminalIleum	2.38258621006412	ColonTransverse	2.01170356874858	ArteryAorta	1	37.2867088968104	Tdark	NA	0	0	0	0	0	NA	NA	0	NA	NA	0	0
ENSG00000083444	PLOD1	5351	NA	1.14.11.4	Q02809	5.53560220062297	CellsTransformedfibroblasts	1.94036543487007	ArteryAorta	1.8643540541364	ArteryCoronary	2	92.8976934459848	Tbio	<= 0.1	0	0	0	0	0	NA	NA	0	NA	NA	1	0
ENSG00000116688	MFN2	9927	NA	NA	O95140	7.13141744932748	HeartLeftVentricle	4.96268584168478	HeartAtrialAppendage	3.15661297523384	EsophagusMuscularis	1	116.841774516149	Tbio	>= 0.9	0	0	0	0	0	NA	NA	0	TRAFAC class dynamin-like GTPase superfamily, Dynamin/Fzo/YdjA family, Mitofusin subfamily	NA	1	0
ENSG00000116691	MIIP	60672	NA	NA	Q5JXC2	2.72734133888025	WholeBlood	2.49820937035115	NerveTibial	2.25285802713061	Spleen	1	25.5112862914573	Tbio	<= 0.1	0	0	0	0	0	NA	NA	0	NA	NA	0	0
ENSG00000120949	TNFRSF8	943	1D01	NA	P28908	4.65088782622455	CellsEBVtransformedlymphocytes	0.557696257575995	AdiposeSubcutaneous	0.550952056373133	AdiposeVisceralOmentum	8	36.5949330168255	Tclin	(0.1 - 0.9)	1	0	0	1	0	NA	NA	0	NA	NA	0	0
ENSG00000028137	TNFRSF1B	7133	1CA9;3ALQ	NA	P20333	5.44599850174338	WholeBlood	1.33686098026755	Spleen	1.2076768685117	AdiposeSubcutaneous	4	269.498075053285	Tchem	(0.1 - 0.9)	0	0	0	0	0	NA	NA	1	NA	NA	0	0
ENSG00000048707	VPS13D	55187	NA	NA	Q5THJ4	3.32274701175799	SkinSunExposedLowerleg	3.05931580285303	ArteryTibial	2.95457309230302	SkinNotSunExposedSuprapubic	1	11.8028240664666	Tdark	NA	0	0	0	0	0	NA	NA	0	VPS13 family	NA	0	0
ENSG00000162496	DHRS3	9249	NA	1.1.1.300	O75911	2.95682553565623	AdiposeVisceralOmentum	2.9499286608176	Prostate	2.71355946540323	NerveTibial	1	63.2339967820088	Tbio	NA	0	0	0	0	0	NA	NA	0	Short-chain dehydrogenases/reductases (SDR) family	NA	0	0
ENSG00000204518	AADACL4	343066	NA	NA	Q5VUY2	5.91962170299427	Vagina	5.87616867858794	AdiposeVisceralOmentum	2.06924826622383	CervixEndocervix	1	0.76043166340484	Tdark	<= 0.1	0	0	0	0	0	NA	NA	0	'GDXG' lipolytic enzyme family	NA	0	0
ENSG00000188984	AADACL3	126767	NA	NA	Q5VUY0	7.335511958377	SkinNotSunExposedSuprapubic	1.55988669670781	SkinSunExposedLowerleg	0.259936982447349	HeartLeftVentricle	4	2.58312298882194	Tdark	<= 0.1	0	0	0	0	0	NA	NA	0	'GDXG' lipolytic enzyme family	NA	0	0
ENSG00000157330	C1orf158	93190	NA	NA	Q8N1D5	1.75169387166059	Testis	0.777263894875949	FallopianTube	0.358048174433046	BrainHypothalamus	2	13.1613141561663	Tdark	NA	0	0	0	0	0	NA	NA	0	NA	NA	0	0
ENSG00000116726	PRAMEF12	390999	NA	NA	O95522	1.66498772891913	Testis	1.33226784029211	BrainHypothalamus	0.827183908597231	BrainHippocampus	1	0.1044676595335	Tdark	<= 0.1	0	0	0	0	0	NA	NA	0	PRAME family	NA	0	0
ENSG00000116721	PRAMEF1	65121	NA	NA	O95521	1.77335029770616	Testis	0.281501884774351	HeartLeftVentricle	0.241306105221825	Bladder	6	0.408709168520778	Tdark	<= 0.1	0	0	0	0	0	NA	NA	0	PRAME family	NA	0	1
ENSG00000179172	HNRNPCL1	343069	NA	NA	O60812	1.75732420746027	Testis	0.668864533683957	CervixEctocervix	0.464236388740356	Liver	2	0.141883074479221	Tdark	<= 0.1	0	0	0	0	0	NA	NA	0	RRM HNRPC family, RALY subfamily	NA	0	0
ENSG00000120952	PRAMEF2	65122	NA	NA	O60811	1.76175319451374	Testis	0.672701990189718	Liver	0.366469111502239	CervixEctocervix	2	0.384057849667273	Tdark	<= 0.1	0	0	0	0	0	NA	NA	0	PRAME family	NA	0	1
ENSG00000243073	PRAMEF4	400735	NA	NA	O60810	5.18452425182576	Liver	2.2601128615477	Bladder	2.2208340435068	FallopianTube	2	0.0292817967309922	Tdark	<= 0.1	0	0	0	0	0	NA	NA	0	PRAME family	NA	0	0
ENSG00000187545	PRAMEF10	343071	NA	NA	O60809	6.52935653149918	Liver	0.282378552151859	HeartLeftVentricle	0.241661097069982	CervixEctocervix	10	0.303266096155809	Tdark	(0.1 - 0.9)	0	0	0	0	0	NA	NA	0	PRAME family	NA	0	0
ENSG00000204510	PRAMEF7	441871	NA	NA	Q5VXH5	4.42008991212788	Liver	2.44670246356464	CellsEBVtransformedlymphocytes	0.480017221708431	Pancreas	1	0.0155204555113651	Tdark	NA	0	0	0	0	0	NA	NA	0	PRAME family	NA	0	0
ENSG00000232423	PRAMEF6	440561	NA	NA	Q5VXH4	2.00324394451851	CervixEctocervix	1.6205456969278	Testis	0.873850461319829	Bladder	1	0.00354282185435295	Tdark	(0.1 - 0.9)	0	0	0	0	0	NA	NA	0	PRAME family	NA	0	0
ENSG00000239810	WI2-3308P17.2	440560	NA	NA	O60813	1.76737149001615	CervixEndocervix	1.63181217414251	Testis	1.17028315936513	CervixEctocervix	1	0.0177786886692047	Tdark	NA	0	0	0	0	0	NA	NA	0	PRAME family	NA	0	0
ENSG00000204505	PRAMEF25	343070	NA	NA	Q5VWM5	2.21726325299909	CervixEctocervix	1.60025137545271	Testis	1.00926137646855	Bladder	1	0.00461775592217843	NA	NA	0	0	0	0	0	NA	NA	0	PRAME family	NA	0	0
ENSG00000179412	HNRNPCP5	101060301	NA	NA	P0DMR1	1.71173532567205	Testis	1.49847743401294	CervixEctocervix	0.365141884793513	Bladder	1	0.0782388977186624	NA	NA	0	0	0	0	0	NA	NA	0	RRM HNRPC family, RALY subfamily	NA	0	0
ENSG00000229571	PRAMEF26	441873	NA	NA	A6NGN4	3.07433541285795	Bladder	1.96645817110411	FallopianTube	1.34212786934705	Testis	1	0.0228650124574249	NA	NA	0	0	0	0	0	NA	NA	0	PRAME family	NA	0	0
ENSG00000182330	PRAMEF8	391002	NA	NA	Q5VWM4	1.58188466567866	Testis	1.57522909927395	BrainAnteriorcingulatecortexBA	1.11827691617546	CellsEBVtransformedlymphocytes	1	0.000475804299809212	Tdark	NA	0	0	0	0	0	NA	NA	0	PRAME family	NA	0	0
ENSG00000237700	RP11-219C24.6	645382	NA	NA	A0A0G2JMD5	6.54069419988999	Liver	0.318816912571991	HeartLeftVentricle	0.231084825271149	Pancreas	10	0.119693571967738	NA	NA	0	0	0	0	0	NA	NA	0	PRAME family	NA	0	0
ENSG00000204501	PRAMEF9	653619	NA	NA	Q5VWM5	4.76440522234456	Bladder	1.13573639989721	Testis	1.05957769362494	Ovary	4	0.00109526303342797	Tdark	NA	0	0	0	0	0	NA	NA	0	PRAME family	NA	0	0
ENSG00000204481	PRAMEF14	729528	NA	NA	Q5SWL7	1.77848595801567	Testis	0.30909994744451	HeartLeftVentricle	0.20885291583288	MuscleSkeletal	5	0.0555280640634687	Tdark	(0.1 - 0.9)	0	0	0	0	0	NA	NA	0	PRAME family	NA	0	0
ENSG00000204480	PRAMEF19	645414	NA	NA	Q5SWL8	1.74361062620907	Testis	0.513581829837288	Pancreas	0.497092156221556	AdrenalGland	3	0.00701271636184132	Tdark	NA	0	0	0	0	0	NA	NA	0	PRAME family	NA	0	0
ENSG00000204479	PRAMEF17	391004	NA	NA	Q5VTA0	5.78540574912912	CervixEndocervix	1.9840721952822	CervixEctocervix	0.942093659821522	Bladder	2	0.0116525456309319	Tdark	(0.1 - 0.9)	0	0	0	0	0	NA	NA	0	PRAME family	NA	0	0
ENSG00000204478	PRAMEF20	645425	NA	NA	Q5VT98	1.76529010739165	Testis	0.696030753714178	MuscleSkeletal	0.465113499855865	Pancreas	2	0.0046168772482075	Tdark	NA	0	0	0	0	0	NA	NA	0	PRAME family	NA	0	0
ENSG00000162494	LRRC38	126755	NA	NA	Q5VT99	5.98878455763773	MuscleSkeletal	5.24420559370509	AdrenalGland	0.510574260331789	BrainCerebellum	1	15.6126869909985	Tdark	NA	0	0	0	0	0	NA	NA	0	NA	NA	0	0
ENSG00000162493	PDPN	10630	3WSR;4YO0	NA	Q86YL7	5.30558492894853	AdiposeVisceralOmentum	2.95349546624139	CervixEctocervix	2.66590715546352	FallopianTube	1	25.6892970264746	Tbio	<= 0.1	0	0	0	0	0	NA	NA	0	Podoplanin family	NA	0	0
ENSG00000116731	PRDM2	7799	2JV0;2QPW	NA	Q13029	2.09434337290515	Ovary	1.87244014560106	BrainFrontalCortexBA	1.63665061022496	Bladder	1	13.5037807975848	Tbio	>= 0.9	0	0	0	0	0	NA	NA	0	Class V-like SAM-binding methyltransferase superfamily	NA	0	0
ENSG00000189337	KAZN	23254	NA	NA	Q674X7	3.4295944263906	Spleen	2.55868670141257	BrainCerebellarHemisphere	2.42156237678462	BrainCerebellum	1	37.3270610754307	Tbio	(0.1 - 0.9)	0	0	0	0	0	NA	NA	0	Kazrin family	NA	0	0
ENSG00000171729	TMEM51	55092	NA	NA	Q9NW97	4.1369041830624	Stomach	3.1699255670793	KidneyCortex	2.88892544307137	Pancreas	1	17.5722879152842	Tdark	(0.1 - 0.9)	0	0	0	0	0	NA	NA	0	NA	NA	0	0
ENSG00000142621	FHAD1	114827	NA	NA	B1AJZ9	1.72706011912517	Testis	0.941375274866483	FallopianTube	0.403695865833935	Lung	1	11.3115373822146	Tdark	NA	0	0	0	0	0	NA	NA	0	NA	NA	0	0
ENSG00000142634	EFHD2	79180	5I2L;5I2O;5I2Q	NA	Q96C19	4.71495622247458	WholeBlood	1.83928017886548	Spleen	1.12265108730369	Stomach	2	237.774859906456	Tbio	(0.1 - 0.9)	0	0	0	0	0	NA	NA	0	NA	NA	0	0
ENSG00000162438	CTRC	11330	4H4F	3.4.21.2	Q99895	9.37232853239213	Pancreas	0.323257909200875	HeartLeftVentricle	0.21538539284321	HeartAtrialAppendage	10	2226.41079024822	Tchem	<= 0.1	0	0	0	0	0	NA	CHEMBL331243	0	Peptidase S1 family, Elastase subfamily	NA	1	0
ENSG00000142615	CELA2A	63036	NA	3.4.21.71	P08217	9.37232802516288	Pancreas	0.323404644207358	HeartLeftVentricle	0.215405310763344	HeartAtrialAppendage	10	5304.66097780417	Tdark	<= 0.1	0	0	0	0	0	NA	NA	1	Peptidase S1 family, Elastase subfamily	NA	0	0
ENSG00000215704	CELA2B	51032	NA	NA	P08218	9.37231309796275	Pancreas	0.322583328821402	HeartLeftVentricle	0.214886406852502	HeartAtrialAppendage	10	1314.51281440885	Tdark	<= 0.1	0	0	0	0	0	NA	NA	1	Peptidase S1 family, Elastase subfamily	NA	0	0
ENSG00000132906	CASP9	842	1JXQ;1NW9;2AR9;3D9T;3V3K;3YGS;4RHW;5JUY;5WVE	3.4.22.62	P55211	4.88798802881839	Ovary	1.81345556977492	Pituitary	1.59116970586781	Thyroid	2	24.2475802505139	Tchem	<= 0.1	0	0	0	1	0	NA	CHEMBL237310;CHEMBL3673267;CHEMBL3673265	0	Peptidase C14A family	NA	0	0
ENSG00000116138	DNAJC16	23341	NA	NA	Q9Y2G8	2.95568338061308	KidneyCortex	1.85588880412619	Thyroid	1.28063169692445	CellsTransformedfibroblasts	1	5.2487123683095	Tdark	<= 0.1	0	0	0	0	0	NA	NA	0	NA	NA	0	0
ENSG00000116771	AGMAT	79814	NA	3.5.3.11	Q9BSE5	7.3438321701788	KidneyCortex	2.72920282490222	Liver	0.899146419396893	MuscleSkeletal	2	36.0691896481439	Tbio	<= 0.1	0	0	0	0	0	NA	NA	0	Arginase family, Agmatinase subfamily	NA	0	0
ENSG00000197312	DDI2	84301	2N7D;4RGH;5K57	NA	Q5TDH0	2.89152320038095	CellsEBVtransformedlymphocytes	2.85083967667622	MuscleSkeletal	2.44782316167041	CellsTransformedfibroblasts	1	6.28615988816245	Tdark	>= 0.9	0	0	0	0	0	NA	NA	0	DDI1 family	NA	0	0
ENSG00000116786	PLEKHM2	23207	3CXB;3HW2;3ZFW	NA	Q8IWE5	4.49980269758455	BrainFrontalCortexBA	4.41951511417513	BrainCortex	3.3475181165223	BrainAnteriorcingulatecortexBA	1	101.03213123039	Tbio	<= 0.1	0	0	0	0	0	NA	NA	0	NA	NA	0	0
ENSG00000162461	SLC25A34	284723	NA	NA	Q6PIV7	4.13495801834556	MuscleSkeletal	2.54100721750102	SmallIntestineTerminalIleum	2.50291417924638	BrainCerebellum	1	13.0151743004488	Tdark	<= 0.1	0	0	0	0	0	NA	NA	0	Mitochondrial carrier (TC 2.A.29) family	NA	0	1
ENSG00000162460	TMEM82	388595	NA	NA	A0PJX8	5.28428633241378	Liver	3.52878024955776	SmallIntestineTerminalIleum	2.13822716272029	KidneyCortex	1	21.4427550069424	Tdark	<= 0.1	0	0	0	0	0	NA	NA	0	TMEM82 family	NA	0	0
ENSG00000162458	FBLIM1	54751	2K9U;2W0P;4P3W	NA	Q8WUP2	8.0946213787066	ArteryAorta	6.53100547132925	ArteryCoronary	4.54519261916552	ArteryTibial	1	181.370709180832	Tbio	<= 0.1	0	0	0	0	0	NA	NA	0	NA	NA	0	0
ENSG00000233954	RP11-169K16.7	440567	NA	NA	A0A096LP55	5.90083436880073	HeartLeftVentricle	4.40195193853763	HeartAtrialAppendage	2.35248370563341	CellsEBVtransformedlymphocytes	1	64.5264516729827	Tdark	NA	0	0	0	0	0	NA	NA	0	UQCRH/QCR6 family	NA	0	0
ENSG00000065526	SPEN	23013	1OW1;2RT5;4P6Q	NA	Q96T58	3.57398301103719	ArteryTibial	2.04201565680322	ArteryAorta	1.76018712815704	ArteryCoronary	1	17.7189383952014	Tbio	>= 0.9	0	0	0	0	0	NA	NA	0	RRM Spen family	NA	0	0
ENSG00000116809	ZBTB17	7709	2LVR;2LVT;2LVU;2M0D;2M0E;2M0F;2N25;2N26;2Q81;3M52;4U2M;4U2N;5ION	NA	Q13105	2.13643436193184	Spleen	1.93925076808308	Prostate	1.62266759015785	Thyroid	1	16.0666846770507	Tbio	>= 0.9	0	0	0	0	0	NA	NA	0	Krueppel C2H2-type zinc-finger protein family	NA	0	0
ENSG00000183888	C1orf64	149563	NA	NA	Q8NEQ6	3.86421181301385	BrainSubstantianigra	3.2377981297099	BrainPutamenbasalganglia	3.0194304472182	BrainHippocampus	1	3.97899803093501	Tdark	<= 0.1	0	0	0	0	0	NA	NA	0	NA	NA	0	0
ENSG00000173641	HSPB7	27129	NA	NA	Q9UBY9	8.4786955133003	HeartLeftVentricle	4.56739637040145	HeartAtrialAppendage	2.50354245889795	MuscleSkeletal	1	1175.09271383723	Tbio	<= 0.1	0	0	0	0	0	NA	NA	0	Small heat shock protein (HSP20) family	NA	0	0
ENSG00000186510	CLCNKA	1187	2PFI	NA	P51800	7.62334936178901	KidneyCortex	1.7676601087139	Thyroid	1.0536635593458	Pituitary	4	68.5998546183109	Tbio	<= 0.1	0	0	0	0	0	NA	NA	0	Chloride channel (TC 2.A.49) family, CLCNKA subfamily	NA	1	0
ENSG00000184908	CLCNKB	1188	NA	NA	P51801	8.19987345919409	KidneyCortex	0.403289727183146	MinorSalivaryGland	0.311989285736922	HeartLeftVentricle	10	109.295522153378	Tbio	<= 0.1	0	0	0	0	0	NA	NA	0	Chloride channel (TC 2.A.49) family, CLCNKB subfamily	NA	1	0
ENSG00000185519	FAM131C	348487	NA	NA	Q96AQ9	3.46025807805482	BrainCerebellum	3.33982553926961	BrainCerebellarHemisphere	2.15044468434222	BrainSpinalcordcervicalc	1	58.1953686637878	Tdark	(0.1 - 0.9)	0	0	0	0	0	NA	NA	0	FAM131 family	NA	0	0
ENSG00000142627	EPHA2	1969	1MQB;2E8N;2K9Y;2KSO;2X10;2X11;3C8X;3CZU;3FL7;3HEI;3HPN;3KKA;3MBW;3MX0;3SKJ;4P2K;4PDO;4TRL;5EK7;5I9U;5I9V;5I9W;5I9X;5I9Y;5I9Z;5IA0;5IA1;5IA2;5IA3;5IA4;5IA5	2.7.10.1	P29317	7.09127611119112	EsophagusMucosa	3.58762049294079	Vagina	1.99803175314343	CervixEctocervix	1	90.3988989049738	Tclin	(0.1 - 0.9)	1	0	0	0	0	CHEMBL3734863;CHEMBL3735509	CHEMBL1784637;CHEMBL3426225;CHEMBL3577124	0	Protein kinase superfamily, Tyr protein kinase family, Ephrin receptor subfamily	NA	1	0
ENSG00000142632	ARHGEF19	128272	NA	NA	Q8IW93	4.18302084620625	SkinNotSunExposedSuprapubic	3.17460965462444	SkinSunExposedLowerleg	2.31785844199323	EsophagusMucosa	1	22.8343159713745	Tdark	<= 0.1	0	0	0	0	0	NA	NA	0	NA	NA	0	0
ENSG00000132881	RSG1	79363	NA	NA	Q9BU20	2.42552279058951	BrainHypothalamus	2.42401865099786	BrainAnteriorcingulatecortexBA	2.03578129093779	BrainNucleusaccumbensbasalganglia	1	4.51928371811907	Tdark	<= 0.1	0	0	0	0	0	NA	NA	0	Small GTPase superfamily, Rab family	NA	0	0
ENSG00000037637	FBXO42	54455	NA	NA	Q6P3S6	4.12346367634971	ArteryAorta	2.98780597729732	ArteryTibial	2.63620575025192	SkinSunExposedLowerleg	1	9.42900619975158	Tbio	>= 0.9	0	0	0	0	0	NA	NA	0	NA	NA	0	0
ENSG00000055070	SZRD1	26099	NA	NA	Q7Z422	2.89728341660651	CellsEBVtransformedlymphocytes	2.85246708301567	CellsTransformedfibroblasts	2.33366059530744	ArteryTibial	1	18.2643743490769	Tdark	(0.1 - 0.9)	0	0	0	0	0	NA	NA	0	SZRD1 family	NA	0	0
ENSG00000187144	SPATA21	374955	NA	NA	Q7Z572	1.76037874257147	Testis	0.258085906660017	Pancreas	0.251131875978926	Liver	6	5.52593026327532	Tdark	<= 0.1	0	0	0	0	0	NA	NA	0	NA	NA	0	0
ENSG00000157191	NECAP2	55707	NA	NA	Q9NVZ3	3.37012070002809	Spleen	1.88809323796487	Lung	1.45793708342249	CellsEBVtransformedlymphocytes	1	52.4673938384423	Tdark	<= 0.1	0	0	0	0	0	NA	NA	0	NECAP family	NA	0	0
ENSG00000237847	AL137798.1	729574	NA	NA	P0DMU4	1.95818492178192	BrainCerebellarHemisphere	1.35835437282699	Testis	1.22024509597558	BrainCerebellum	1	0.135116494092203	NA	NA	0	0	0	0	0	NA	NA	0	FAM231 family	NA	0	0
ENSG00000268991	AL021920.2	100133301	NA	NA	A6NCW3	NA	AdiposeSubcutaneous	NA	AdiposeVisceralOmentum	NA	AdrenalGland	0	0	Tdark	NA	0	0	0	0	0	NA	NA	0	FAM231 family	NA	0	0
ENSG00000058453	CROCC	9696	NA	NA	Q5TZA2	2.94241855539083	BrainCerebellarHemisphere	2.62211587309164	BrainCerebellum	1.67090496580921	FallopianTube	1	24.0046178545271	Tbio	<= 0.1	0	0	0	0	0	NA	NA	0	Rootletin family	NA	0	0
ENSG00000117122	MFAP2	4237	NA	NA	P55001	3.41084568559487	CervixEndocervix	3.26859854420874	CervixEctocervix	2.9831965078407	ArteryCoronary	1	18.8023907661438	Tbio	<= 0.1	0	0	0	0	0	NA	NA	1	MFAP family	NA	0	0
ENSG00000159363	ATP13A2	23400	NA	NA	Q9NQ11	3.24390428399416	BrainCortex	3.17365462357066	BrainHypothalamus	2.60350969233811	BrainFrontalCortexBA	1	59.9163976970472	Tbio	<= 0.1	0	0	0	0	0	NA	NA	0	Cation transport ATPase (P-type) (TC 3.A.3) family, Type V subfamily	NA	1	0
ENSG00000117118	SDHB	6390	NA	1.3.99.1	P21912	6.01488081384083	HeartLeftVentricle	3.53786394989969	HeartAtrialAppendage	3.29520016581766	MuscleSkeletal	1	65.7349525022944	Tbio	<= 0.1	0	0	0	0	0	NA	NA	0	Succinate dehydrogenase/fumarate reductase iron-sulfur protein family	NA	1	0
ENSG00000117115	PADI2	11240	4N20;4N22;4N24;4N25;4N26;4N28;4N2A;4N2B;4N2C;4N2D;4N2E;4N2F;4N2G;4N2H;4N2I;4N2K;4N2L;4N2M;4N2N	3.5.3.15	Q9Y2J8	5.60571867402646	BrainSpinalcordcervicalc	4.11090770139742	MuscleSkeletal	3.34740354984643	BrainSubstantianigra	1	102.007723257575	Tchem	<= 0.1	0	0	0	0	0	CHEMBL57818	CHEMBL58150;CHEMBL57818;CHEMBL60908	0	Protein arginine deiminase family	NA	0	0
ENSG00000142623	PADI1	29943	5HP5	3.5.3.15	Q9ULC6	8.70065953451957	EsophagusMucosa	2.18325866386073	Vagina	0.48410073221202	MinorSalivaryGland	3	96.9490986512258	Tchem	<= 0.1	0	0	0	0	0	NA	CHEMBL58150;CHEMBL57818;CHEMBL60908	0	Protein arginine deiminase family	NA	0	1
ENSG00000142619	PADI3	51702	NA	3.5.3.15	Q9ULW8	8.014696539196	Bladder	2.33092758315775	EsophagusMucosa	0.305100717796268	Vagina	3	41.5580716349862	Tchem	<= 0.1	0	0	0	0	0	NA	CHEMBL57818;CHEMBL60908;CHEMBL3113470	0	Protein arginine deiminase family	NA	1	0
ENSG00000159339	PADI4	23569	1WD8;1WD9;1WDA;2DEW;2DEX;2DEY;2DW5;3APM;3APN;3B1T;3B1U;4DKT;4X8C;4X8G	3.5.3.15	Q9UM07	5.76349184712864	WholeBlood	0.97503514511033	Spleen	0.291248142606063	HeartLeftVentricle	5	102.926975230831	Tchem	<= 0.1	0	0	0	0	0	CHEMBL57818	CHEMBL58150;CHEMBL3113470;CHEMBL57818	0	Protein arginine deiminase family	NA	1	0
ENSG00000179051	RCC2	55920	NA	NA	Q9P258	3.30276119640527	EsophagusMucosa	2.69270917558046	SkinNotSunExposedSuprapubic	2.64488687908882	SkinSunExposedLowerleg	1	43.7398613949756	Tbio	(0.1 - 0.9)	0	0	0	0	0	NA	NA	0	NA	NA	0	0
ENSG00000074964	ARHGEF10L	55160	NA	NA	Q9HCE6	3.80071388143783	ArteryTibial	3.56157476968779	ArteryAorta	2.62708125398041	ArteryCoronary	1	36.1843754584531	Tdark	<= 0.1	0	0	0	0	0	NA	NA	0	NA	NA	0	0
ENSG00000117148	ACTL8	81569	NA	NA	Q9H568	1.77876592694795	Testis	0.31095496586401	HeartLeftVentricle	0.205381971141374	HeartAtrialAppendage	5	7.95365420884864	Tdark	<= 0.1	0	0	0	0	0	NA	NA	0	Actin family	NA	0	0
ENSG00000117154	IGSF21	84966	NA	NA	Q96ID5	3.13121004662235	BrainCerebellum	2.95188548197372	BrainCerebellarHemisphere	2.15271377613548	BrainCortex	1	70.6520523681641	Tdark	(0.1 - 0.9)	0	0	0	0	0	NA	NA	1	NA	NA	0	0
ENSG00000179023	KLHDC7A	127707	NA	NA	Q5VTJ3	7.23798468299027	KidneyCortex	2.24190642220158	Stomach	2.06790313668747	Bladder	3	8.9142210735008	Tdark	<= 0.1	0	0	0	0	0	NA	NA	0	NA	NA	0	0
ENSG00000009709	PAX7	5081	NA	NA	P23759	4.43312575322097	BrainFrontalCortexBA	4.12598118715969	MuscleSkeletal	3.56147173621376	BrainSubstantianigra	1	0.836111857003911	Tbio	(0.1 - 0.9)	0	0	0	0	0	NA	NA	0	Paired homeobox family	NA	1	0
ENSG00000179002	TAS1R2	80834	NA	NA	Q8TE23	5.60580908837748	SkinSunExposedLowerleg	4.48044690947363	SkinNotSunExposedSuprapubic	0.684646615606296	CervixEctocervix	1	0.0861237773734356	Tchem	<= 0.1	0	0	0	0	0	NA	NA	0	G-protein coupled receptor 3 family, TAS1R subfamily	NA	0	0
ENSG00000159423	ALDH4A1	8659	3V9G;3V9H;3V9I;4OE5	1.5.1.12	P30038	5.36893298653155	Liver	3.86693612502571	KidneyCortex	1.21884503352885	BrainPutamenbasalganglia	1	204.776579912971	Tbio	<= 0.1	0	0	0	0	0	NA	NA	0	Aldehyde dehydrogenase family	Marketed: DISULFIRAM;DIVALPROEX SODIUM;VALPROATE SODIUM;VALPROIC ACID	1	0
ENSG00000169991	IFFO2	126917	NA	NA	Q5TF58	5.955160473721	SkinSunExposedLowerleg	4.59690496585217	SkinNotSunExposedSuprapubic	1.37066308539417	EsophagusMucosa	1	14.8979205420705	Tdark	(0.1 - 0.9)	0	0	0	0	0	NA	NA	0	NA	NA	0	0
ENSG00000127481	UBR4	23352	NA	NA	Q5T4S7	2.91897433200251	Bladder	2.78672895314024	EsophagusGastroesophagealJunction	2.55568254026918	EsophagusMuscularis	1	26.221901806918	Tbio	>= 0.9	0	0	0	0	0	NA	NA	0	UBR4 family	NA	0	0
ENSG00000127463	EMC1	23065	NA	NA	Q8N766	5.52034045942748	CellsTransformedfibroblasts	1.06705992950496	Uterus	0.888513455435496	Ovary	5	12.2120038925762	Tbio	<= 0.1	0	0	0	0	0	NA	NA	0	EMC1 family	NA	1	0
ENSG00000053372	MRTO4	51154	NA	NA	Q9UKD2	3.74047950116541	CellsTransformedfibroblasts	2.60728594788412	CellsEBVtransformedlymphocytes	1.40118535190389	EsophagusMucosa	1	26.8798990316794	Tbio	(0.1 - 0.9)	0	0	0	0	0	NA	NA	0	Universal ribosomal protein uL10 family	NA	0	0
ENSG00000211454	AKR7L	246181	NA	NA	Q8NHP1	4.91926555642204	SmallIntestineTerminalIleum	4.5041564668307	Stomach	3.9892067230571	Liver	1	18.1369474030693	Tdark	<= 0.1	0	0	0	0	0	NA	NA	0	Aldo/keto reductase family, Aldo/keto reductase 2 subfamily	NA	0	1
ENSG00000162482	AKR7A3	22977	2CLP	NA	O95154	8.02435998590595	Stomach	6.0901616545589	Pancreas	1.78826953575169	Liver	1	146.936119667761	Tbio	<= 0.1	0	0	0	0	0	NA	NA	0	Aldo/keto reductase family, Aldo/keto reductase 2 subfamily	NA	0	1
ENSG00000053371	AKR7A2	8574	2BP1	NA	O43488	3.86658780759472	AdrenalGland	3.05945970228253	KidneyCortex	2.66261508549206	CervixEndocervix	1	50.8264573327426	Tbio	<= 0.1	0	0	0	0	0	NA	NA	0	Aldo/keto reductase family, Aldo/keto reductase 2 subfamily	NA	0	0
ENSG00000040487	PQLC2	54896	NA	NA	Q6ZP29	2.73579002272736	AdrenalGland	2.02207583691097	BrainCerebellarHemisphere	2.0098683340141	Pituitary	1	13.0003881026959	Tdark	<= 0.1	0	0	0	0	0	NA	NA	0	Laat-1 family	NA	0	1
ENSG00000077549	CAPZB	832	NA	NA	P47756	3.13047023629489	ColonSigmoid	3.06313757639385	EsophagusMuscularis	2.80549873924915	EsophagusGastroesophagealJunction	1	91.8525073160261	Tbio	(0.1 - 0.9)	0	0	0	0	0	NA	NA	0	F-actin-capping protein beta subunit family	NA	0	0
ENSG00000173436	MINOS1	440574	NA	NA	Q5TGZ0	3.71616694912182	CervixEndocervix	2.69369173541831	CervixEctocervix	1.95034207741955	Prostate	1	4.12980468273162	Tdark	(0.1 - 0.9)	0	0	0	0	0	NA	NA	0	MICOS complex subunit Mic10 family	NA	0	0
ENSG00000158747	NBL1	4681	4X1J;4YU8	NA	P41271	4.36345199492553	CervixEndocervix	2.96317667398732	CervixEctocervix	2.7835328157236	Ovary	1	2.76967884302139	Tbio	(0.1 - 0.9)	0	0	0	0	0	NA	NA	1	DAN family	NA	0	0
ENSG00000158748	HTR6	3362	NA	NA	P50406	5.75038787896149	BrainNucleusaccumbensbasalganglia	4.77323186011961	BrainPutamenbasalganglia	4.76292832821361	BrainCaudatebasalganglia	1	2.72354292024784	Tchem	<= 0.1	0	0	0	1	1	CHEMBL3329438;CHEMBL3692995;CHEMBL1084794	CHEMBL371292;CHEMBL3781299;CHEMBL1922635	0	G-protein coupled receptor 1 family	NA	0	0
ENSG00000162542	TMCO4	255104	NA	NA	Q5TGY1	3.50191753426527	Prostate	1.98851009503291	Thyroid	1.9205160920776	Bladder	1	15.8452725185538	Tdark	<= 0.1	0	0	0	0	0	NA	NA	0	TMCO4 family	NA	0	0
ENSG00000178828	RNF186	54546	NA	NA	Q9NXI6	6.26796239646394	Pancreas	4.69617971762085	ColonTransverse	4.41298525772205	KidneyCortex	1	18.3384301927355	Tdark	<= 0.1	0	0	0	0	0	NA	NA	0	NA	NA	0	0
ENSG00000169914	OTUD3	23252	4BOU	NA	Q5T2D3	2.37410011102854	Uterus	1.82680634700717	BrainCerebellarHemisphere	1.52566744442975	BrainCerebellum	1	7.43651193021292	Tbio	<= 0.1	0	0	0	0	0	NA	NA	0	NA	NA	0	0
ENSG00000188784	PLA2G2E	30814	NA	3.1.1.4	Q9NZK7	6.91074524483265	SkinNotSunExposedSuprapubic	2.26494818492883	SkinSunExposedLowerleg	0.933037212125966	SmallIntestineTerminalIleum	3	0.341214894868433	Tchem	<= 0.1	0	0	0	0	0	NA	CHEMBL514692;CHEMBL515637;CHEMBL148649	1	Phospholipase A2 family	Phase 3: VARESPLADIB METHYL	0	0
ENSG00000188257	PLA2G2A	5320	1AYP;1BBC;1DB4;1DB5;1DCY;1J1A;1KQU;1KVO;1N28;1N29;1POD;1POE;2GNY;3U8B;3U8D;3U8H;3U8I;5G3N	3.1.1.4	P14555	5.83665520668232	ArteryCoronary	5.40352884888954	HeartAtrialAppendage	2.92522841957281	SmallIntestineTerminalIleum	1	516.304220934559	Tchem	(0.1 - 0.9)	0	0	0	1	1	NA	CHEMBL180576;CHEMBL425696;CHEMBL361552	1	Phospholipase A2 family	NA	1	0
ENSG00000127472	PLA2G5	5322	2GHN	3.1.1.4	P39877	7.06727385239556	HeartAtrialAppendage	5.36783036839019	ArteryCoronary	3.6349328523663	Ovary	1	48.6238703186979	Tchem	<= 0.1	0	0	0	0	1	NA	CHEMBL515637;CHEMBL148649;CHEMBL332993	1	Phospholipase A2 family	NA	1	1
ENSG00000117215	PLA2G2D	26279	NA	3.1.1.4	Q9UNK4	5.14283517338397	Spleen	3.97877937105088	SmallIntestineTerminalIleum	0.349539430261854	ColonSigmoid	1	3.62597864336119	Tchem	<= 0.1	0	0	0	0	0	NA	CHEMBL515637;CHEMBL446349;CHEMBL148674	1	Phospholipase A2 family	Phase 3: VARESPLADIB METHYL	0	0
ENSG00000158786	PLA2G2F	64600	NA	3.1.1.4	Q9BZM2	6.53239427648498	Bladder	3.61527472793757	SkinSunExposedLowerleg	2.94430966255647	SkinNotSunExposedSuprapubic	1	20.5894246589054	Tchem	<= 0.1	0	0	0	0	0	NA	CHEMBL515637;CHEMBL148649;CHEMBL514705	1	Phospholipase A2 family	Phase 3: VARESPLADIB METHYL	0	0
ENSG00000187980	PLA2G2C	391013	NA	NA	Q5R387	11.5250967035073	ColonSigmoid	2.66628002665496	ColonTransverse	2.4590791953278	EsophagusMuscularis	4	1.30233976404939	Tchem	<= 0.1	0	0	0	0	0	NA	CHEMBL33789;CHEMBL289247;CHEMBL1159973	1	Phospholipase A2 family	Phase 3: VARESPLADIB METHYL	0	0
ENSG00000162543	UBXN10	127733	NA	NA	Q96LJ8	4.92107432148455	ColonSigmoid	3.97251870613217	EsophagusMuscularis	3.39754046435509	EsophagusGastroesophagealJunction	1	7.79572947753356	Tdark	<= 0.1	0	0	0	0	0	NA	NA	0	UBXN10 family	NA	0	0
ENSG00000158816	VWA5B1	127731	NA	NA	Q5TIE3	4.15704978433111	Pituitary	1.82901031543925	BrainHypothalamus	0.905686899088634	KidneyCortex	2	4.22567808801688	Tdark	NA	0	0	0	0	0	NA	NA	1	NA	NA	0	0
ENSG00000162545	CAMK2N1	55450	NA	NA	Q7Z7J9	4.4326718535804	BrainAnteriorcingulatecortexBA	4.25265693666239	BrainAmygdala	4.21445402194676	BrainFrontalCortexBA	1	326.216582343692	Tdark	(0.1 - 0.9)	0	0	0	0	0	NA	NA	0	CAMK2N family	NA	0	0
ENSG00000090432	MUL1	79594	NA	NA	Q969V5	3.69109898055855	EsophagusMuscularis	3.06393442492752	EsophagusGastroesophagealJunction	2.26691253661221	ColonSigmoid	1	18.3759313054413	Tbio	<= 0.1	0	0	0	0	0	NA	NA	0	NA	NA	0	1
ENSG00000183114	FAM43B	163933	NA	NA	Q6ZT52	5.05996600388743	AdrenalGland	3.33545551889074	BrainHypothalamus	2.44675599555048	BrainSubstantianigra	1	15.905888958635	Tdark	NA	0	0	0	0	0	NA	NA	0	FAM43 family	NA	0	0
ENSG00000158825	CDA	978	1MQ0	3.5.4.5	P32320	5.55821557981199	WholeBlood	2.03422702438085	EsophagusMucosa	0.988819045964269	Vagina	2	202.354511593438	Tchem	(0.1 - 0.9)	0	0	0	0	0	CHEMBL610997;CHEMBL2367576;CHEMBL2311128	CHEMBL3658871;CHEMBL2311128;CHEMBL3658873	0	Cytidine and deoxycytidylate deaminase family	NA	0	0
ENSG00000158828	PINK1	65018	NA	NA	Q9BXM7	2.79069625107316	MuscleSkeletal	2.62045121723472	BrainSubstantianigra	2.5983859301045	BrainFrontalCortexBA	1	88.7568954024204	Tchem	<= 0.1	0	0	0	0	0	NA	NA	0	Protein kinase superfamily, Ser/Thr protein kinase family	Phase 1: BAY-1161909;BAY-1217389	1	1
ENSG00000244038	DDOST	1650	NA	NA	P39656	3.47763217313228	CellsTransformedfibroblasts	1.9463663250016	Pancreas	1.64342544733452	Spleen	1	131.690092355433	Tchem	(0.1 - 0.9)	0	0	0	0	0	NA	NA	0	DDOST 48 kDa subunit family	NA	1	0
ENSG00000117245	KIF17	57576	NA	NA	Q9P2E2	1.48951118837355	Testis	1.40319577701353	Spleen	1.25704844325616	AdrenalGland	1	30.3439869769784	Tbio	<= 0.1	0	0	0	0	0	NA	NA	0	TRAFAC class myosin-kinesin ATPase superfamily, Kinesin family	NA	0	0
ENSG00000189410	SH2D5	400745	NA	NA	Q6ZV89	4.69855509264593	BrainNucleusaccumbensbasalganglia	3.30029361953866	BrainCaudatebasalganglia	3.2131108076647	BrainCortex	1	22.0328535305715	Tdark	<= 0.1	0	0	0	0	0	NA	NA	0	NA	NA	0	0
ENSG00000127483	HP1BP3	50809	2RQP	NA	Q5SSJ5	2.92133437540748	Uterus	2.41290379768862	CervixEndocervix	2.34042838140413	Ovary	1	56.5554125682417	Tbio	>= 0.9	0	0	0	0	0	NA	NA	0	NA	NA	0	0
ENSG00000075151	EIF4G3	8672	1HU3	NA	O43432	1.36491509115223	Testis	1.26528585214543	BrainFrontalCortexBA	1.13146965737548	CellsTransformedfibroblasts	1	43.9107243737509	Tbio	>= 0.9	0	0	0	0	0	NA	NA	0	Eukaryotic initiation factor 4G family	NA	0	0
ENSG00000117298	ECE1	1889	3DWB	NA	P42892	3.09958028742238	AdrenalGland	2.83399031688059	ArteryTibial	2.68095340732456	AdiposeSubcutaneous	1	68.2506214799552	Tchem	>= 0.9	0	0	0	0	0	CHEMBL571153;CHEMBL567628;CHEMBL577754	CHEMBL191879;CHEMBL102527;CHEMBL194651	0	Peptidase M13 family	Marketed: SACUBITRIL	1	0
ENSG00000142794	NBPF3	84224	NA	NA	Q9H094	2.66915150734937	CellsTransformedfibroblasts	1.18826279582905	Testis	0.89965827711306	Bladder	2	4.20137425123806	Tdark	<= 0.1	0	0	0	0	0	NA	NA	0	NBPF family	NA	0	0
ENSG00000162551	ALPL	249	NA	3.1.3.1	P05186	5.72536161250943	WholeBlood	0.907374389365764	AdrenalGland	0.885029545059427	Lung	6	375.819458050279	Tchem	<= 0.1	0	0	0	0	0	CHEMBL1770	CHEMBL461194;CHEMBL450981	0	Alkaline phosphatase family	NA	1	1
ENSG00000076864	RAP1GAP	5909	1SRQ;3BRW	NA	P47736	4.43513286301216	BrainNucleusaccumbensbasalganglia	3.35458927569776	BrainPutamenbasalganglia	3.21652758185146	Thyroid	1	144.590655993571	Tbio	>= 0.9	0	0	0	0	0	NA	NA	0	NA	NA	0	0
ENSG00000090686	USP48	84196	NA	NA	Q86UV5	2.72693283481972	CellsEBVtransformedlymphocytes	2.23688286889408	AdrenalGland	1.91972891319497	BrainCerebellarHemisphere	1	30.3131651312618	Tbio	>= 0.9	0	0	0	0	0	NA	NA	0	Peptidase C19 family	NA	0	0
ENSG00000187942	LDLRAD2	401944	NA	NA	Q5SZI1	6.03938121284417	ArteryTibial	4.82302082566437	ArteryAorta	3.37821375347525	MinorSalivaryGland	1	2.65481449376388	Tdark	<= 0.1	0	0	0	0	0	NA	NA	0	LDLR family	NA	0	0
ENSG00000142798	HSPG2	3339	3SH4;3SH5	NA	P98160	4.74927902792334	ArteryTibial	3.31041540657731	EsophagusMuscularis	3.23772851615578	ArteryAorta	1	83.0000843025116	Tbio	<= 0.1	0	0	0	0	0	NA	NA	1	NA	NA	1	0
ENSG00000219073	CELA3B	23436	NA	3.4.21.70	P08861	9.3723268926066	Pancreas	0.323299361426863	HeartLeftVentricle	0.215452617083936	HeartAtrialAppendage	10	9062.67092556424	Tbio	<= 0.1	0	0	0	0	0	NA	NA	0	Peptidase S1 family, Elastase subfamily	NA	0	0
ENSG00000142789	CELA3A	10136	NA	NA	P09093	9.37232723703346	Pancreas	0.323255436112941	HeartLeftVentricle	0.215530201378156	HeartAtrialAppendage	10	24170.703970212	Tbio	<= 0.1	0	0	0	0	0	NA	NA	0	Peptidase S1 family, Elastase subfamily	NA	0	0
ENSG00000070831	CDC42	998	1A4R;1AJE;1AM4;1AN0;1CEE;1CF4;1DOA;1E0A;1EES;1GRN;1GZS;1KI1;1KZ7;1KZG;1NF3;2ASE;2DFK;2KB0;2NGR;2ODB;2QRZ;2WM9;2WMN;2WMO;3GCG;3QBV;3VHL;4DID;4ITR;4JS0;4YC7;4YDH;5CJP;5FI1;5HZK	NA	P60953	2.43520245005065	WholeBlood	2.40451349838307	CellsEBVtransformedlymphocytes	1.22867254538428	CellsTransformedfibroblasts	1	84.7805681010239	Tchem	(0.1 - 0.9)	0	0	0	0	0	NA	NA	0	Small GTPase superfamily, Rho family, CDC42 subfamily	NA	1	0
ENSG00000162552	WNT4	54361	NA	NA	P56705	4.64764407697687	SkinNotSunExposedSuprapubic	3.59034578067965	SkinSunExposedLowerleg	2.92039167312914	Ovary	1	15.5079543690681	Tbio	(0.1 - 0.9)	0	0	0	0	0	NA	NA	1	Wnt family	NA	1	0
ENSG00000184677	ZBTB40	9923	NA	NA	Q9NUA8	3.38766281462854	ArteryCoronary	2.46209365933844	AdrenalGland	2.2263458013519	Spleen	1	11.2769951927931	Tdark	<= 0.1	0	0	0	0	0	NA	NA	0	Krueppel C2H2-type zinc-finger protein family	NA	0	0
ENSG00000070886	EPHA8	2046	1UCV;1X5L;3KUL	2.7.10.1	P29322	3.77669251429997	Spleen	2.17704827473848	BrainHypothalamus	1.32844666813762	BrainSubstantianigra	1	2.34222088639553	Tchem	<= 0.1	1	0	0	0	0	NA	CHEMBL2322989;CHEMBL3734863	0	Protein kinase superfamily, Tyr protein kinase family, Ephrin receptor subfamily	NA	0	0
ENSG00000173372	C1QA	712	1PK6;2JG8;2JG9;2WNU;2WNV;5HKJ;5HZF	NA	P02745	5.8646095417656	Spleen	1.39036117356179	AdiposeVisceralOmentum	1.32942115497232	Lung	4	791.941383948693	Tbio	<= 0.1	0	0	0	0	0	NA	NA	1	NA	NA	1	0
ENSG00000159189	C1QC	714	1PK6;2JG8;2JG9;2WNU;2WNV;5HKJ;5HZF	NA	P02747	5.79829562785042	Spleen	1.54140988297212	AdiposeVisceralOmentum	1.33810665499899	ArteryCoronary	3	682.708524337182	Tbio	<= 0.1	0	0	0	0	0	NA	NA	1	NA	NA	1	0
ENSG00000173369	C1QB	713	1PK6;2JG8;2JG9;2WNU;2WNV;5HKJ;5HZF	NA	P02746	5.8600528843425	Spleen	1.3648597295056	Lung	1.31375632844742	AdiposeVisceralOmentum	4	915.44539466271	Tbio	<= 0.1	0	0	0	0	0	NA	NA	1	NA	NA	1	0
ENSG00000133216	EPHB2	2048	1B4F;1F0M;2QBX;3ZFM	2.7.10.1	P29323	6.20709520972296	ColonTransverse	3.89972919410691	SmallIntestineTerminalIleum	2.14300167481247	Ovary	1	8.34312876391852	Tchem	>= 0.9	1	0	0	0	0	NA	CHEMBL1289494;CHEMBL3426225;CHEMBL3426917	0	Protein kinase superfamily, Tyr protein kinase family, Ephrin receptor subfamily	NA	1	0
ENSG00000215906	LACTBL1	646262	NA	NA	A8MY62	1.77910453315035	Testis	0.323957412006479	HeartLeftVentricle	0.217171088387168	HeartAtrialAppendage	5	0.448104135952024	Tdark	NA	0	0	0	0	0	NA	NA	0	Beta-lactamase family	NA	0	0
ENSG00000227868	C1orf234	729059	NA	NA	H3BTG2	1.77913069017643	Testis	0.317671421550803	HeartLeftVentricle	0.212291797122397	HeartAtrialAppendage	5	61.7093234893887	Tdark	NA	0	0	0	0	0	NA	NA	0	NA	NA	0	0
ENSG00000004487	KDM1A	23028	2COM;2DW4;2EJR;2H94;2HKO;2IW5;2L3D;2UXN;2UXX;2V1D;2X0L;2XAF;2XAG;2XAH;2XAJ;2XAQ;2XAS;2Y48;2Z3Y;2Z5U;3ABT;3ABU;3ZMS;3ZMT;3ZMU;3ZMV;3ZMZ;3ZN0;3ZN1;4BAY;4CZZ;4KUM;4UV8;4UV9;4UVA;4UVB;4UVC;4UXN;4XBF;5AFW;5IT3;5L3B;5L3C;5L3D;5L3E;5L3F;5L3G;5LBQ;5LGN;5LGT;5LGU;5LHG;5LHH;5LHI	NA	O60341	1.28057557163143	Testis	0.926952942161356	CellsEBVtransformedlymphocytes	0.860205446125147	Pituitary	1	89.6913002812585	Tchem	>= 0.9	0	0	0	0	0	CHEMBL1797652;CHEMBL3108901;CHEMBL3108900	CHEMBL3651151;CHEMBL3787230;CHEMBL3786192	0	Flavin monoamine oxidase family	Marketed: ISOCARBOXAZID;PARGYLINE HYDROCHLORIDE;PHENELZINE SULFATE;RASAGILINE MESYLATE;SAFINAMIDE;SAFINAMIDE MESYLATE;SELEGILINE;SELEGILINE HYDROCHLORIDE;TRANYLCYPROMINE SULFATE	1	0
ENSG00000169641	LUZP1	7798	NA	NA	Q86V48	3.16190715416979	CellsTransformedfibroblasts	2.53912153939194	BrainFrontalCortexBA	2.22320977581382	BrainCortex	1	10.7083317200902	Tdark	(0.1 - 0.9)	0	0	0	0	0	NA	NA	0	NA	NA	0	0
ENSG00000179546	HTR1D	3352	NA	NA	P28221	6.19741119068555	BrainNucleusaccumbensbasalganglia	3.84140414937762	BrainPutamenbasalganglia	3.70512153162443	BrainCaudatebasalganglia	1	4.77761103568879	Tclin	(0.1 - 0.9)	1	0	0	1	0	CHEMBL1242345;CHEMBL1242081;CHEMBL513715	CHEMBL22744;CHEMBL65367	0	G-protein coupled receptor 1 family	NA	0	0
ENSG00000125944	HNRNPR	10236	2DK2	NA	O43390	2.31520045164004	CellsEBVtransformedlymphocytes	2.08481495152204	Uterus	1.56042982589874	CervixEctocervix	1	27.7768174349251	Tbio	>= 0.9	0	0	0	0	0	NA	NA	0	NA	NA	0	0
ENSG00000125945	ZNF436	80818	NA	NA	Q9C0F3	3.07747397969147	AdrenalGland	2.72455536199546	Ovary	2.63518826021592	MinorSalivaryGland	1	13.0970938567458	Tbio	(0.1 - 0.9)	0	0	0	0	0	NA	NA	0	Krueppel C2H2-type zinc-finger protein family	NA	0	0
ENSG00000204219	TCEA3	6920	NA	NA	O75764	5.72601925715716	MuscleSkeletal	3.14802863271257	Pancreas	2.01353959052329	ColonTransverse	1	88.4917574328045	Tbio	<= 0.1	0	0	0	0	0	NA	NA	0	TFS-II family	NA	0	0
ENSG00000088280	ASAP3	55616	2B0O;3LVQ;3LVR	NA	Q8TDY4	3.28960473586508	Ovary	2.43269083314845	SkinSunExposedLowerleg	2.17487685152157	SkinNotSunExposedSuprapubic	1	37.1569262534073	Tbio	<= 0.1	0	0	0	0	0	NA	NA	0	NA	NA	0	0
ENSG00000007968	E2F2	1870	1N4M	NA	Q14209	4.33547325873599	EsophagusMucosa	2.64505581741172	WholeBlood	2.31899806275285	ColonTransverse	1	5.49760803309354	Tbio	>= 0.9	0	0	0	0	0	NA	NA	0	E2F/DP family	NA	0	0
ENSG00000117318	ID3	3399	2LFH	NA	Q02535	4.67147891775244	ArteryAorta	4.36524432329214	ArteryCoronary	3.48339728752301	ArteryTibial	1	166.958502462932	Tbio	(0.1 - 0.9)	0	0	0	0	0	NA	NA	0	NA	NA	0	0
ENSG00000197880	MDS2	259283	NA	NA	Q8NDY4	4.39339847581796	Thyroid	3.20102260155289	SmallIntestineTerminalIleum	2.63925912537811	Spleen	1	0.507194297094094	Tdark	<= 0.1	0	0	0	0	0	NA	NA	0	NA	NA	0	0
ENSG00000142676	RPL11	6135	4UG0;4V6X;4XXB;5AJ0;5T2C	NA	P62913	3.00835619792896	Ovary	1.81639444244882	BreastMammaryTissue	1.71993877753458	CellsEBVtransformedlymphocytes	1	782.243479305936	Tbio	(0.1 - 0.9)	0	0	0	0	0	NA	NA	0	Universal ribosomal protein uL5 family	NA	1	0
ENSG00000011007	TCEB3	6924	4HFX	NA	Q14241	4.63938710370761	Stomach	2.17897631644303	CellsTransformedfibroblasts	1.7498361749795	AdiposeVisceralOmentum	2	18.4584895341507	Tbio	>= 0.9	0	0	0	0	0	NA	NA	0	NA	NA	0	0
ENSG00000057757	PITHD1	57095	NA	NA	Q9GZP4	3.42009883615021	BrainHypothalamus	3.18190357529874	BrainFrontalCortexBA	2.69285840947214	BrainAnteriorcingulatecortexBA	1	66.6349593599637	Tdark	(0.1 - 0.9)	0	0	0	0	0	NA	NA	0	PITHD1 family	NA	0	0
ENSG00000011009	LYPLA2	11313	5SYN	3.1.1.5	O95372	3.7301419623307	KidneyCortex	2.5011155896322	EsophagusMucosa	1.98627731655276	Spleen	1	43.8844358921051	Tchem	>= 0.9	0	0	0	0	0	CHEMBL1673415;CHEMBL1509398;CHEMBL3133032	CHEMBL3133031;CHEMBL1903566;CHEMBL1673415	0	AB hydrolase superfamily, AB hydrolase 2 family	NA	0	0
ENSG00000117308	GALE	2582	1EK5;1EK6;1HZJ;1I3K;1I3L;1I3M;1I3N	5.1.3.2	Q14376	6.9072052482172	Stomach	4.06610999221991	MinorSalivaryGland	3.13790225765877	EsophagusMucosa	1	24.9567544590006	Tchem	<= 0.1	0	0	0	0	0	NA	CHEMBL51085;CHEMBL1289;CHEMBL83747	0	NAD(P)-dependent epimerase/dehydratase family	NA	1	0
ENSG00000117305	HMGCL	3155	2CW6;3MP3;3MP4;3MP5	4.1.3.4	P35914	5.65340182830363	Liver	2.19813710772254	KidneyCortex	1.99511122306288	AdrenalGland	2	48.207651747375	Tbio	<= 0.1	0	0	0	0	0	NA	NA	0	HMG-CoA lyase family	NA	1	0
ENSG00000179163	FUCA1	2517	NA	3.2.1.51	P04066	4.41875217108268	ColonTransverse	2.73576777714443	SmallIntestineTerminalIleum	2.39939352037542	Bladder	1	44.7057163532899	Tchem	<= 0.1	0	0	0	0	0	CHEMBL314772;CHEMBL205277;CHEMBL208152	CHEMBL2442786;CHEMBL2442788;CHEMBL2442783	0	Glycosyl hydrolase 29 family	NA	1	0
ENSG00000188822	CNR2	1269	2KI9	NA	P34972	4.78483936281734	Spleen	2.45968530271395	CellsEBVtransformedlymphocytes	1.81775633525481	SmallIntestineTerminalIleum	1	7.1837675261956	Tchem	NA	0	0	1	1	0	CHEMBL600647;CHEMBL1822944	CHEMBL1765160;CHEMBL2010900;CHEMBL2387185	0	G-protein coupled receptor 1 family	NA	0	0
ENSG00000189266	PNRC2	55629	4B6H;5KQ1;5KQ4	NA	Q9NPJ4	2.83029566317988	AdiposeVisceralOmentum	1.82827521467025	CellsEBVtransformedlymphocytes	1.82517487499361	Thyroid	1	53.4374033806082	Tbio	NA	0	0	0	0	0	NA	NA	0	PNRC family, PNRC2 subfamily	NA	0	0
ENSG00000188529	SRSF10	10772	NA	NA	O75494	2.18277709271663	CellsEBVtransformedlymphocytes	1.92086159328004	Uterus	1.86446583924532	Thyroid	1	29.6995049492788	Tbio	NA	0	0	0	0	0	NA	NA	0	Splicing factor SR family	NA	0	0
ENSG00000142661	MYOM3	127294	NA	NA	Q5VTT5	6.13047454537459	HeartLeftVentricle	5.63161226330207	MuscleSkeletal	4.34665727322098	HeartAtrialAppendage	1	50.1754899779591	Tdark	<= 0.1	0	0	0	0	0	NA	NA	0	NA	NA	0	1
ENSG00000142677	IL22RA1	58985	3DGC;3DLQ	NA	Q8N6P7	8.52713817010746	Pancreas	2.05802492754061	SkinSunExposedLowerleg	1.53060039269013	SkinNotSunExposedSuprapubic	4	99.3941848487185	Tbio	<= 0.1	0	0	0	0	0	NA	NA	0	Type II cytokine receptor family	Marketed: INTERFERON ALFA-2A;INTERFERON ALFA-2B;INTERFERON ALFA-N3;INTERFERON ALFACON-1;INTERFERON BETA-1A;INTERFERON BETA-1B;INTERFERON GAMA-1B;PEGINTERFERON ALFA-2A;PEGINTERFERON ALFA-2B;PEGINTERFERON BETA-1A	0	0
ENSG00000185436	IFNLR1	163702	3OG4;3OG6;5IXD;5IXI;5L04;5T5W	NA	Q8IU57	2.59887129049763	SmallIntestineTerminalIleum	2.12503057417799	Pituitary	2.12088240941193	SkinSunExposedLowerleg	1	4.75566192733293	Tchem	(0.1 - 0.9)	0	0	0	0	1	NA	NA	0	Type II cytokine receptor family	NA	0	1
ENSG00000158055	GRHL3	57822	NA	NA	Q8TE85	6.72194521859041	EsophagusMucosa	3.54388103179141	Vagina	2.59023093127433	SkinNotSunExposedSuprapubic	1	63.4640395591309	Tbio	>= 0.9	0	0	0	0	0	NA	NA	0	Grh/CP2 family, Grainyhead subfamily	NA	1	0
ENSG00000001460	STPG1	90529	NA	NA	Q5TH74	1.48893907609534	Testis	0.981447511092158	BrainFrontalCortexBA	0.851825364439932	BrainHypothalamus	1	17.1259307833605	Tdark	<= 0.1	0	0	0	0	0	NA	NA	0	STPG1 family	NA	0	0
ENSG00000001461	NIPAL3	57185	NA	NA	Q6P499	3.42491535823163	BrainSubstantianigra	3.03975644453662	BrainSpinalcordcervicalc	2.77505916962945	BrainCerebellarHemisphere	1	20.8265569172208	Tdark	<= 0.1	0	0	0	0	0	NA	NA	0	NIPA family	NA	0	0
ENSG00000117602	RCAN3	11123	NA	NA	Q9UKA8	3.81407470313108	Prostate	2.76972989993916	EsophagusMucosa	2.62721218115089	BrainCerebellarHemisphere	1	5.31462432261346	Tbio	<= 0.1	0	0	0	0	0	NA	NA	0	RCAN family	NA	0	0
ENSG00000184454	NCMAP	400746	NA	NA	Q5T1S8	8.23594736527162	NerveTibial	0.780314527774488	Pancreas	0.679520993460293	MinorSalivaryGland	10	52.2684567300113	Tdark	<= 0.1	0	0	0	0	0	NA	NA	0	NA	NA	0	0
ENSG00000133226	SRRM1	10250	1MP1	NA	Q8IYB3	3.04637127867507	Uterus	2.54015043116258	Ovary	1.9250549479845	NerveTibial	1	49.5048314289874	Tbio	>= 0.9	0	0	0	0	0	NA	NA	0	Splicing factor SR family	NA	0	0
ENSG00000169504	CLIC4	25932	2AHE;2D2Z;3OQS	NA	Q9Y696	6.36780707520296	ArteryTibial	4.92146288883643	ArteryAorta	4.2134316223248	ArteryCoronary	1	294.789899412408	Tbio	<= 0.1	0	0	0	0	0	NA	NA	0	Chloride channel CLIC family	NA	0	0
ENSG00000020633	RUNX3	864	NA	NA	Q13761	3.8305215274303	CellsEBVtransformedlymphocytes	2.59815891661558	WholeBlood	1.65436781412973	Spleen	1	65.7710620427536	Tbio	(0.1 - 0.9)	0	0	0	0	0	NA	NA	0	NA	NA	0	0
ENSG00000117614	SYF2	25949	5MQF	NA	O95926	3.21556668979959	ArteryTibial	2.33654375053787	Ovary	2.26498383309774	AdiposeSubcutaneous	1	23.9525209909462	Tbio	<= 0.1	0	0	0	0	0	NA	NA	0	SYF2 family	NA	0	0
ENSG00000117616	C1orf63	57035	NA	NA	Q9BUV0	2.44930142084272	Pituitary	2.39383753019362	MinorSalivaryGland	2.22754607399494	Spleen	1	49.1802462790776	Tdark	<= 0.1	0	0	0	0	0	NA	NA	0	RSRP family	NA	0	1
ENSG00000187010	RHD	6007	NA	NA	Q02161	7.26126728822052	MinorSalivaryGland	3.33867146565998	WholeBlood	1.12950247351492	Spleen	2	1.8504916657612	Tchem	<= 0.1	0	0	1	1	0	NA	NA	0	Ammonium transporter (TC 2.A.49) family, Rh subfamily	NA	1	0
ENSG00000183726	TMEM50A	23585	NA	NA	O95807	4.31461204973559	CellsTransformedfibroblasts	2.72486672778519	AdrenalGland	2.22368042948937	AdiposeVisceralOmentum	1	55.6446927769083	Tdark	(0.1 - 0.9)	0	0	0	0	0	NA	NA	0	UPF0220 family	NA	0	0
ENSG00000188672	RHCE	6006	NA	NA	P18577	5.2339415372937	MinorSalivaryGland	2.97169348068404	WholeBlood	2.35730372151107	Pituitary	1	2.47217279358914	Tbio	(0.1 - 0.9)	0	0	0	0	0	NA	NA	0	Ammonium transporter (TC 2.A.49) family, Rh subfamily	Phase 2: ROLEDUMAB;ROZROLIMUPAB	1	0
ENSG00000204178	TMEM57	55219	NA	NA	Q8N5G2	3.02015510312454	BrainCerebellarHemisphere	2.03828213731881	Pancreas	1.8345847667509	BrainCerebellum	1	21.6866936184111	Tbio	>= 0.9	0	0	0	0	0	NA	NA	0	Macoilin family	NA	0	0
ENSG00000157978	LDLRAP1	26119	2G30	NA	Q5SW96	3.29130031169368	BrainCerebellum	2.85170385187755	BrainCerebellarHemisphere	2.05165089683284	Spleen	1	51.9254323186874	Tbio	<= 0.1	0	0	0	0	0	NA	NA	0	NA	NA	1	0
ENSG00000117643	MAN1C1	57134	NA	NA	Q9NR34	1.79751734968383	Thyroid	1.66817853313609	BrainCerebellum	1.61931054868455	Pituitary	1	8.25289746113237	Tdark	<= 0.1	0	0	0	0	0	NA	NA	0	Glycosyl hydrolase 47 family	NA	0	0
ENSG00000162430	SEPN1	57190	NA	NA	Q9NZV5	3.0694086807262	CellsTransformedfibroblasts	2.62155065331972	AdiposeVisceralOmentum	2.28826489283708	BreastMammaryTissue	1	57.1165467718957	Tbio	<= 0.1	0	0	0	0	0	NA	NA	0	NA	NA	1	0
ENSG00000117640	MTFR1L	56181	NA	NA	Q9H019	5.05328345798816	AdrenalGland	3.17712457522878	HeartLeftVentricle	2.0589822927469	HeartAtrialAppendage	1	90.5286376690042	Tdark	(0.1 - 0.9)	0	0	0	0	0	NA	NA	0	MTFR1 family	NA	0	0
ENSG00000127423	AUNIP	79000	NA	NA	Q9H7T9	1.6794034955141	Testis	0.957453145851085	CellsEBVtransformedlymphocytes	0.329573351191246	EsophagusMucosa	1	13.08466917415	Tdark	<= 0.1	0	0	0	0	0	NA	NA	0	NA	NA	0	1
ENSG00000182749	PAQR7	164091	NA	NA	Q86WK9	1.94510711364444	Ovary	1.6719591828572	AdrenalGland	1.41725408660728	SkinSunExposedLowerleg	1	26.7572989119697	Tbio	<= 0.1	0	0	0	0	0	NA	NA	0	ADIPOR family	NA	0	0
ENSG00000117632	STMN1	3925	NA	NA	P16949	3.78697551817461	BrainSpinalcordcervicalc	3.55589600988726	BrainFrontalCortexBA	3.05673686208635	BrainAnteriorcingulatecortexBA	1	114.936602901405	Tbio	(0.1 - 0.9)	0	0	0	0	0	NA	NA	0	Stathmin family	NA	0	0
ENSG00000158006	PAFAH2	5051	NA	NA	Q99487	5.09352438056617	Pancreas	2.63269293822085	ColonTransverse	2.52239076193095	SmallIntestineTerminalIleum	1	11.9254086923878	Tbio	<= 0.1	0	0	0	0	0	NA	NA	0	Serine esterase family	NA	0	0
ENSG00000158008	EXTL1	2134	NA	2.4.1.224	Q92935	4.55489649594098	NerveTibial	3.92411864213647	BrainCortex	3.20388973501611	BrainFrontalCortexBA	1	23.6619015336037	Tbio	<= 0.1	0	0	0	0	0	NA	NA	0	Glycosyltransferase 47 family	NA	0	0
ENSG00000158014	SLC30A2	7780	NA	NA	Q9BRI3	8.89853640345562	Pancreas	2.01272877362437	KidneyCortex	0.919962717599961	Thyroid	4	39.7245540702552	Tbio	(0.1 - 0.9)	0	0	0	0	0	NA	NA	0	Cation diffusion facilitator (CDF) transporter (TC 2.A.4) family, SLC30A subfamily	NA	1	0
ENSG00000158022	TRIM63	84676	2D8U;3DDT;4M3L	NA	Q969Q1	7.76014898165654	MuscleSkeletal	1.83759408979763	HeartLeftVentricle	1.27926294726157	HeartAtrialAppendage	4	536.589216298835	Tbio	<= 0.1	0	0	0	0	0	NA	NA	0	NA	NA	0	0
ENSG00000175087	PDIK1L	149420	NA	NA	Q8N165	2.45509202111239	Thyroid	2.37596008342401	BrainCerebellarHemisphere	1.3336112508222	BrainFrontalCortexBA	1	4.34353475858553	Tdark	(0.1 - 0.9)	0	0	0	0	0	NA	NA	0	Protein kinase superfamily, Ser/Thr protein kinase family	Phase 1: BAY-1161909;BAY-1217389	0	0
ENSG00000197245	FAM110D	79927	NA	NA	Q8TAY7	5.17048731027135	AdiposeVisceralOmentum	3.59008107090938	AdiposeSubcutaneous	3.45377563666434	BreastMammaryTissue	1	13.0412263326708	Tdark	(0.1 - 0.9)	0	0	0	0	0	NA	NA	0	FAM110 family	NA	0	0
ENSG00000142684	ZNF593	51042	1ZR9	NA	O00488	3.40920389663224	MuscleSkeletal	3.16815627744652	CellsTransformedfibroblasts	2.16102411874371	Stomach	1	10.6157661246699	Tdark	(0.1 - 0.9)	0	0	0	0	0	NA	NA	0	ZNF593/BUD20 C2H2-type zinc-finger protein family	NA	0	1
ENSG00000142675	CNKSR1	10256	1WWV	NA	Q969H4	3.33551668947812	MuscleSkeletal	2.63210030092825	Thyroid	2.55359736271508	EsophagusMucosa	1	18.1498849192331	Tbio	<= 0.1	0	0	0	0	0	NA	NA	0	CNKSR family	NA	0	1
ENSG00000188782	CATSPER4	378807	NA	NA	Q7RTX7	1.77897689560913	Testis	0.311972149902773	HeartLeftVentricle	0.266928163052097	MuscleSkeletal	5	13.9675080776215	Tchem	<= 0.1	0	0	0	0	0	NA	NA	0	Cation channel sperm-associated (TC 1.A.1.19) family	NA	0	0
ENSG00000130695	CEP85	64793	NA	NA	Q6P2H3	3.44742166944809	MuscleSkeletal	2.64379426382715	HeartLeftVentricle	1.44984776403185	NerveTibial	1	14.8861217243727	Tdark	<= 0.1	0	0	0	0	0	NA	NA	0	CEP85 family	NA	0	0
ENSG00000142669	SH3BGRL3	83442	1SJ6	NA	Q9H299	5.22777848484645	WholeBlood	2.00589216289759	CellsTransformedfibroblasts	1.26217937185375	ArteryAorta	2	41.9253937524694	Tbio	(0.1 - 0.9)	0	0	0	0	0	NA	NA	0	SH3BGR family	NA	0	0
ENSG00000158062	UBXN11	91544	NA	NA	Q5T124	2.9432303834584	Thyroid	2.28521219665989	Spleen	2.1294531729628	Pituitary	1	42.0222951841797	Tdark	<= 0.1	0	0	0	0	0	NA	NA	0	NA	NA	0	1
ENSG00000169442	CD52	1043	NA	NA	P31358	3.5123554943095	Spleen	3.18300400060897	CellsEBVtransformedlymphocytes	1.68213530086985	WholeBlood	1	184.850197278536	Tclin	(0.1 - 0.9)	1	0	0	0	0	NA	NA	0	NA	NA	0	0
ENSG00000176092	AIM1L	55057	NA	NA	Q8N1P7	7.07955860375649	EsophagusMucosa	3.7480417823107	Vagina	2.18075613468444	SkinNotSunExposedSuprapubic	1	41.4676650354079	Tdark	<= 0.1	0	0	0	0	0	NA	NA	0	Beta/gamma-crystallin family	NA	0	0
ENSG00000176083	ZNF683	257101	NA	NA	Q8IZ20	1.77535893102038	Testis	0.411536660723972	WholeBlood	0.293752044176926	HeartLeftVentricle	4	57.3592114004978	Tbio	NA	0	0	0	0	0	NA	NA	0	Krueppel C2H2-type zinc-finger protein family	NA	0	0
ENSG00000131914	LIN28A	79727	2CQF;2LI8;5UDZ	NA	Q9H9Z2	1.77912494273445	Testis	0.317767048877848	HeartLeftVentricle	0.208910882109029	HeartAtrialAppendage	5	5.71115293232508	Tbio	(0.1 - 0.9)	0	0	0	0	0	NA	NA	0	Lin-28 family	NA	0	0
ENSG00000117682	DHDDS	79947	NA	NA	Q86SQ9	3.35630136741569	BrainCerebellum	3.3342148744674	BrainCerebellarHemisphere	1.7995918523255	AdiposeSubcutaneous	1	38.0805223083496	Tbio	(0.1 - 0.9)	0	0	0	0	0	NA	NA	0	UPP synthase family	NA	1	0
ENSG00000198830	HMGN2	3151	NA	NA	P05204	2.30791016267743	CellsEBVtransformedlymphocytes	1.86957529412657	Ovary	1.5184316058673	CervixEndocervix	1	134.928152698582	Tbio	(0.1 - 0.9)	0	0	0	0	0	NA	NA	0	HMGN family	NA	0	0
ENSG00000117676	RPS6KA1	6195	2WNT;2Z7Q;2Z7R;2Z7S;3RNY;3TEI;4H3P;4NIF;5CSF;5CSI;5CSJ;5CSN	NA	Q15418	4.824670521424	WholeBlood	1.8929209178332	SmallIntestineTerminalIleum	1.46342447278443	ColonTransverse	2	108.83176558497	Tchem	(0.1 - 0.9)	0	0	0	0	0	NA	CHEMBL3683258;CHEMBL388978;CHEMBL2064666	0	Protein kinase superfamily, AGC Ser/Thr protein kinase family, S6 kinase subfamily	Phase 1: LY-2584702;LY-2780301;MSC-2363318A;XL-418	0	0
ENSG00000117713	ARID1A	8289	1RYU	NA	O14497	1.78272067717693	Spleen	1.70495218884332	CellsEBVtransformedlymphocytes	1.6787894747133	Thyroid	1	20.0672929928853	Tbio	>= 0.9	0	0	0	0	0	NA	NA	0	NA	NA	1	0
ENSG00000060642	PIGV	55650	NA	NA	Q9NUD9	1.52108733922603	AdrenalGland	1.49585076311115	Testis	0.918313298069502	Liver	1	8.77636652814931	Tbio	<= 0.1	0	0	0	0	0	NA	NA	0	PIGV family	NA	1	0
ENSG00000204160	ZDHHC18	84243	NA	NA	Q9NUE0	5.58450918266135	WholeBlood	1.04691400919076	Spleen	0.470858375066191	EsophagusMucosa	5	78.8476161058926	Tdark	<= 0.1	0	0	0	0	0	NA	NA	0	DHHC palmitoyltransferase family, ERF2/ZDHHC9 subfamily	NA	0	0
ENSG00000175793	SFN	2810	1YWT;1YZ5;3IQJ;3IQU;3IQV;3LW1;3MHR;3O8I;3P1N;3P1O;3P1P;3P1Q;3P1R;3P1S;3SMK;3SML;3SMM;3SMN;3SMO;3SP5;3SPR;3T0L;3T0M;3U9X;3UX0;4DAT;4DAU;4DHM;4DHN;4DHO;4DHP;4DHQ;4DHR;4DHS;4DHT;4DHU;4FL5;4FR3;4HQW;4HRU;4IEA;4JC3;4JDD;4QLI;4Y32;4Y3B;4Y5I;5BTV;5HF3;5LTW;5LU1;5LU2;5MY9;5MYC	NA	P31947	6.71762044524641	EsophagusMucosa	3.17794879619592	SkinNotSunExposedSuprapubic	3.00509328241219	SkinSunExposedLowerleg	2	1386.20459656615	Tbio	(0.1 - 0.9)	0	0	0	0	0	NA	CHEMBL3813927	1	14-3-3 family	NA	0	0
ENSG00000142751	GPN2	54707	NA	NA	Q9H9Y4	2.53840674036942	AdrenalGland	1.7523216013539	BrainCerebellarHemisphere	1.59185077460504	Prostate	1	9.43183842691882	Tdark	<= 0.1	0	0	0	0	0	NA	NA	0	GPN-loop GTPase family	NA	0	0
ENSG00000198746	GPATCH3	63906	NA	NA	Q96I76	2.73439625726221	SkinSunExposedLowerleg	1.96827108413904	Spleen	1.89711727630114	SkinNotSunExposedSuprapubic	1	9.59572729677045	Tdark	<= 0.1	0	0	0	0	0	NA	NA	0	NA	NA	0	1
ENSG00000090273	NUDC	10726	3QOR	NA	Q9Y266	4.48507653856679	AdrenalGland	2.24598663491105	BrainFrontalCortexBA	2.16743943270419	ColonSigmoid	1	75.4390219852842	Tbio	(0.1 - 0.9)	0	0	0	0	0	NA	NA	0	NudC family	NA	0	0
ENSG00000131910	NR0B2	8431	1YUC;2Q3Y;2Z4J;4DOR;4ONI	NA	Q15466	5.78325130275366	Liver	3.33830085050508	Stomach	1.87088491013724	Pancreas	1	53.5671050368237	Tbio	<= 0.1	0	0	0	0	0	NA	CHEMBL461415;CHEMBL459497;CHEMBL176252	0	Nuclear hormone receptor family, NR0 subfamily	NA	1	1
ENSG00000175707	C1orf172	126695	NA	NA	Q8NAX2	3.27804754855078	EsophagusMucosa	2.80769583617599	SkinSunExposedLowerleg	2.7075907742882	SkinNotSunExposedSuprapubic	1	12.387450226537	Tbio	(0.1 - 0.9)	0	0	0	0	0	NA	NA	0	NA	NA	1	0
ENSG00000253368	TRNP1	388610	NA	NA	Q6NT89	5.24627002680903	CellsTransformedfibroblasts	4.84596361730539	Stomach	3.74552530796392	EsophagusMucosa	1	69.8317666154512	Tdark	NA	0	0	0	0	0	NA	NA	0	NA	NA	0	0
ENSG00000158246	FAM46B	115572	NA	NA	Q96A09	5.05565046928328	EsophagusMuscularis	3.93590007588793	SkinSunExposedLowerleg	3.78194825332494	EsophagusGastroesophagealJunction	1	67.5548709413783	Tdark	<= 0.1	0	0	0	0	0	NA	NA	0	FAM46 family	NA	0	0
ENSG00000090020	SLC9A1	6548	1Y4E;2BEC;2E30;2HTG;2KBV;2L0E;2MDF;2YGG	NA	P19634	7.1988255930567	Stomach	3.40060104733796	ColonTransverse	2.63476306459646	Bladder	2	25.6005629875499	Tchem	>= 0.9	0	0	0	0	0	NA	CHEMBL392093;CHEMBL384143;CHEMBL2170611	0	Monovalent cation:proton antiporter 1 (CPA1) transporter (TC 2.A.36) family	Phase 3: SQUALAMINE LACTATE	1	0
ENSG00000142784	WDTC1	23038	3I7N	NA	Q8N5D0	2.19837603108761	WholeBlood	1.49184864151783	MuscleSkeletal	1.2305213033654	EsophagusMuscularis	1	33.9846807339113	Tbio	>= 0.9	0	0	0	0	0	NA	NA	0	NA	NA	0	0
ENSG00000186501	TMEM222	84065	NA	NA	Q9H0R3	2.96051670353404	Prostate	1.70271956140575	Pituitary	1.69689470604302	BrainHypothalamus	1	28.615620253221	Tdark	<= 0.1	0	0	0	0	0	NA	NA	0	NA	NA	0	0
ENSG00000142765	SYTL1	84958	NA	NA	Q8IYJ3	3.44727381433734	EsophagusMucosa	2.605368220479	Prostate	2.49227054871046	SkinNotSunExposedSuprapubic	1	60.2508775104176	Tbio	<= 0.1	0	0	0	0	0	NA	NA	0	NA	NA	0	0
ENSG00000142733	MAP3K6	9064	NA	NA	O95382	2.36367120763786	SkinSunExposedLowerleg	2.11674798832962	AdiposeSubcutaneous	2.10890739512306	Lung	1	50.9363684560738	Tbio	<= 0.1	0	0	0	0	0	NA	NA	0	Protein kinase superfamily, STE Ser/Thr protein kinase family, MAP kinase kinase kinase subfamily	Phase 3: CEP-1347	0	0
ENSG00000142748	FCN3	8547	1LA5;2J5Z;2J60;2J64	NA	O75636	9.05747098089166	Lung	0.717252254399889	AdiposeVisceralOmentum	0.654314023761682	Liver	10	563.999186432362	Tbio	<= 0.1	0	0	0	0	0	NA	NA	1	Ficolin lectin family	NA	1	0
ENSG00000174950	CD164L2	388611	NA	NA	Q6UWJ8	5.28938945297537	EsophagusMucosa	3.25254298406738	Vagina	2.86677398836251	FallopianTube	1	9.81250287477787	Tdark	<= 0.1	0	0	0	0	0	NA	NA	0	CD164 family	NA	0	0
ENSG00000181773	GPR3	2827	NA	NA	P46089	3.33171420399551	HeartAtrialAppendage	3.04715059971316	BrainHypothalamus	2.59268958169897	BrainFrontalCortexBA	1	2.95892362358029	Tbio	<= 0.1	0	0	0	0	0	NA	NA	0	G-protein coupled receptor 1 family	Marketed: ABARELIX;ACETOPHENAZINE MALEATE;ACRIVASTINE;ADENOSINE;ALCAFTADINE;ALFENTANIL HYDROCHLORIDE;ALMOTRIPTAN MALATE;ALPROSTADIL;ALVIMOPAN;AMINOPHYLLINE;AMOXAPINE;ANILERIDINE HYDROCHLORIDE;ANILERIDINE PHOSPHATE;ANTAZOLINE PHOSPHATE;APOMORPHINE HYDROCHLORIDE;APREPITANT;ARIPIPRAZOLE;ARIPIPRAZOLE LAUROXIL;ASENAPINE MALEATE;AZATADINE MALEATE;AZELASTINE HYDROCHLORIDE;AZILSARTAN KAMEDOXOMIL;BENZQUIN…	0	0
ENSG00000158195	WASF2	10163	2A40	NA	Q9Y6W5	3.19922773898212	ArteryTibial	2.65009733483005	EsophagusMucosa	2.57321220142161	EsophagusMuscularis	1	55.4802640719586	Tbio	NA	0	0	0	0	0	NA	NA	0	SCAR/WAVE family	NA	0	0
ENSG00000126705	AHDC1	27245	NA	NA	Q5TGY3	2.17803787253443	EsophagusMucosa	2.14217927762718	Uterus	2.07712486753286	ArteryTibial	1	21.0985705569074	Tdark	>= 0.9	0	0	0	0	0	NA	NA	0	NA	NA	1	0
ENSG00000000938	FGR	2268	NA	NA	P09769	5.57572320620536	WholeBlood	1.3244114503425	Spleen	1.15460992901934	Lung	4	325.417311884368	Tchem	(0.1 - 0.9)	1	0	1	1	0	NA	CHEMBL364623;CHEMBL3116050;CHEMBL3586447	0	Protein kinase superfamily, Tyr protein kinase family, SRC subfamily	NA	0	0
ENSG00000126709	IFI6	2537	NA	NA	P09912	4.18001295828923	Pituitary	2.36153643390115	BrainPutamenbasalganglia	2.0834331578205	BrainHypothalamus	1	251.812058939517	Tbio	(0.1 - 0.9)	0	0	0	0	0	NA	NA	0	IFI6/IFI27 family	NA	0	0
ENSG00000009780	FAM76A	199870	NA	NA	Q8TAV0	1.73678211380726	AdiposeSubcutaneous	1.49450324984822	ColonSigmoid	1.44711769843824	Uterus	1	5.3701084446907	Tdark	<= 0.1	0	0	0	0	0	NA	NA	0	FAM76 family	NA	0	0
ENSG00000117758	STX12	23673	2DNX	NA	Q86Y82	3.94450369733504	Stomach	3.90812105693326	Thyroid	2.50722124699944	Lung	1	35.8219362861752	Tbio	(0.1 - 0.9)	0	0	0	0	0	NA	NA	0	Syntaxin family	NA	0	1
ENSG00000117751	PPP1R8	5511	3V4Y	NA	Q12972	3.65280444652848	CellsTransformedfibroblasts	2.70130720646196	CellsEBVtransformedlymphocytes	1.4159270837467	Uterus	1	16.8713800193558	Tbio	>= 0.9	0	0	0	0	0	NA	NA	0	NA	NA	0	0
ENSG00000130775	THEMIS2	9473	NA	NA	Q5TEJ8	4.74763897466759	WholeBlood	3.05472344682481	Spleen	1.14222949221668	Lung	1	109.433939188795	Tbio	<= 0.1	0	0	0	0	0	NA	NA	0	Themis family	NA	0	0
ENSG00000117748	RPA2	6118	1DPU;1L1O;1QUQ;1Z1D;2PI2;2PQA;2Z6K;3KDF;4MQV;4OU0	NA	P15927	2.52751793777668	CellsEBVtransformedlymphocytes	1.40074925159687	Spleen	0.990048004116017	MuscleSkeletal	1	43.757603467521	Tbio	(0.1 - 0.9)	0	0	0	0	0	NA	NA	0	Replication factor A protein 2 family	NA	0	0
ENSG00000130768	SMPDL3B	27293	NA	NA	Q92485	4.95422895780954	Pancreas	4.86866000890563	ColonTransverse	4.23797192508502	Stomach	1	9.16882032818265	Tbio	<= 0.1	0	0	0	0	0	NA	NA	1	Acid sphingomyelinase family	NA	0	0
ENSG00000158156	XKR8	55113	NA	NA	Q9H6D3	4.63638377379604	WholeBlood	1.53007101929627	Stomach	1.49207394976444	Pancreas	3	19.2567529265814	Tbio	<= 0.1	0	0	0	0	0	NA	NA	0	XK family	NA	0	0
ENSG00000158161	EYA3	2140	NA	NA	Q99504	1.62877921332743	CellsEBVtransformedlymphocytes	1.51973804480489	KidneyCortex	1.39070727611129	BrainCerebellarHemisphere	1	9.46336450011043	Tbio	>= 0.9	0	0	0	0	0	NA	NA	0	HAD-like hydrolase superfamily, EYA family	NA	0	0
ENSG00000169403	PTAFR	5724	2B0X	NA	P25105	5.58802218251792	WholeBlood	0.973667324260792	Spleen	0.814771254748375	Lung	5	44.8457276360073	Tchem	(0.1 - 0.9)	0	0	0	1	0	CHEMBL1235246;CHEMBL118105;CHEMBL117413	CHEMBL1235246;CHEMBL2113725;CHEMBL299944	0	G-protein coupled receptor 1 family	NA	0	0
ENSG00000126698	DNAJC8	22826	NA	NA	O75937	2.41632113833192	CellsEBVtransformedlymphocytes	2.2000209677991	ArteryTibial	1.67224211569479	CellsTransformedfibroblasts	1	38.8077285410994	Tdark	(0.1 - 0.9)	0	0	0	0	0	NA	NA	0	NA	NA	0	0
ENSG00000130770	ATPIF1	93974	NA	NA	Q9UII2	2.34350271286125	KidneyCortex	2.33585803296359	HeartAtrialAppendage	1.8815055788042	HeartLeftVentricle	1	63.1992503404617	Tbio	<= 0.1	0	0	0	0	0	NA	NA	0	ATPase inhibitor family	NA	0	0
ENSG00000130766	SESN2	83667	5CUF;5DJ4;5T0N	NA	P58004	3.97320703081553	Ovary	3.63701969152311	CellsTransformedfibroblasts	1.99788780504252	EsophagusMucosa	1	23.7246237686	Tbio	<= 0.1	0	0	0	0	0	NA	NA	0	Sestrin family	NA	0	0
ENSG00000130772	MED18	54797	NA	NA	Q9BUE0	3.56442126724493	CellsTransformedfibroblasts	2.46799686144434	ColonTransverse	2.22036893646773	CellsEBVtransformedlymphocytes	1	10.3333678715666	Tbio	<= 0.1	0	0	0	0	0	NA	NA	0	Mediator complex subunit 18 family	NA	0	0
ENSG00000204138	PHACTR4	65979	NA	NA	Q8IZ21	4.57484240247216	EsophagusMucosa	2.89561688581661	Vagina	2.45958459398768	CervixEctocervix	1	14.3564583404914	Tbio	<= 0.1	0	0	0	0	0	NA	NA	0	Phosphatase and actin regulator family	NA	0	0
ENSG00000180198	RCC1	1104	1A12;1I2M;5E1B;5E1D;5E1M;5E1O;5E2A;5E2B	NA	P18754	2.52706972452437	CellsEBVtransformedlymphocytes	2.06730047908978	EsophagusMucosa	1.88077412372962	CellsTransformedfibroblasts	1	27.9402473579019	Tbio	(0.1 - 0.9)	0	0	0	0	0	NA	NA	0	NA	NA	0	0
ENSG00000180098	TRNAU1AP	54952	2DHG;2DIV	NA	Q9NX07	2.05600564821952	EsophagusMuscularis	2.03758064823394	EsophagusGastroesophagealJunction	1.53460376021158	AdiposeSubcutaneous	1	4.94546948463811	Tbio	(0.1 - 0.9)	0	0	0	0	0	NA	NA	0	RRM TRSPAP family	NA	0	0
ENSG00000120656	TAF12	6883	1H3O	NA	Q16514	2.18462600809836	CellsTransformedfibroblasts	1.35929576304403	AdiposeSubcutaneous	1.1777263793767	CervixEctocervix	1	10.4677711691655	Tbio	(0.1 - 0.9)	0	0	0	0	0	NA	NA	0	TAF12 family	NA	0	0
ENSG00000188060	RAB42	115273	NA	NA	Q8N4Z0	2.74381907566527	AdiposeSubcutaneous	2.74198742424112	CellsEBVtransformedlymphocytes	2.23497778154125	Spleen	1	1.84804857730865	Tdark	<= 0.1	0	0	0	0	0	NA	NA	0	Small GTPase superfamily, Rab family	NA	0	0
ENSG00000162419	GMEB1	10691	1OQJ	NA	Q9Y692	1.49950178108667	BrainCerebellarHemisphere	1.4450108884704	Spleen	1.25385508795935	Ovary	1	3.42722208045778	Tbio	>= 0.9	0	0	0	0	0	NA	NA	0	NA	NA	0	0
ENSG00000198492	YTHDF2	51441	4RDN;4RDO;4WQN	NA	Q9Y5A9	2.86900777456495	CellsTransformedfibroblasts	1.92334944833418	SkinNotSunExposedSuprapubic	1.78676143430414	SkinSunExposedLowerleg	1	28.7501689749704	Tbio	>= 0.9	0	0	0	0	0	NA	NA	0	YTHDF2 family	NA	0	0
ENSG00000159023	EPB41	2035	1GG3;2RQ1;3QIJ	NA	P11171	3.48057557094156	BrainCerebellarHemisphere	3.11868799996323	BrainCerebellum	1.12092885116331	WholeBlood	1	17.587884242194	Tbio	<= 0.1	0	0	0	0	0	NA	NA	0	NA	NA	1	0
ENSG00000253304	TMEM200B	399474	NA	NA	Q69YZ2	5.54425574720929	Uterus	2.78176079849848	CervixEndocervix	2.5434959985247	ColonSigmoid	1	7.06985388462802	Tdark	(0.1 - 0.9)	0	0	0	0	0	NA	NA	0	TMEM200 family	NA	0	0
ENSG00000116350	SRSF4	6429	NA	NA	Q08170	2.0594860449786	ColonSigmoid	2.04356817787475	Uterus	1.60999483046015	AdiposeVisceralOmentum	1	52.9031258653474	Tbio	>= 0.9	0	0	0	0	0	NA	NA	0	Splicing factor SR family	NA	0	0
ENSG00000116353	MECR	51102	1ZSY;2VCY	1.3.1.38	Q9BV79	2.35073254693465	BrainNucleusaccumbensbasalganglia	2.03014943516535	BrainFrontalCortexBA	2.0156777814542	BrainCortex	1	6.78804447271128	Tbio	<= 0.1	0	0	0	0	0	NA	NA	0	Zinc-containing alcohol dehydrogenase family, Quinone oxidoreductase subfamily	NA	1	0
ENSG00000060656	PTPRU	10076	NA	NA	Q92729	4.66351881477151	CervixEndocervix	3.36828078630116	CervixEctocervix	2.64797207030464	NerveTibial	1	35.1775066375732	Tbio	>= 0.9	0	0	0	0	0	NA	NA	0	Protein-tyrosine phosphatase family, Receptor class 2B subfamily	NA	0	0
ENSG00000162510	MATN1	4146	NA	NA	P21941	3.91442333330622	CervixEndocervix	2.77564775228046	CervixEctocervix	2.60974535415281	Uterus	1	1.03174275755882	Tbio	<= 0.1	0	0	0	0	0	NA	NA	1	NA	NA	0	0
ENSG00000162511	LAPTM5	7805	NA	NA	Q13571	4.51920938136217	WholeBlood	2.33397543388735	CellsEBVtransformedlymphocytes	1.7693475800292	Spleen	1	677.019657901832	Tbio	(0.1 - 0.9)	0	0	0	0	0	NA	NA	0	LAPTM4/LAPTM5 transporter family	NA	0	0
ENSG00000162512	SDC3	9672	NA	NA	O75056	3.50983312264603	AdrenalGland	3.09857309846871	BrainNucleusaccumbensbasalganglia	2.41729421063784	BrainSubstantianigra	1	70.8714869532092	Tbio	(0.1 - 0.9)	0	0	0	0	0	NA	NA	0	Syndecan proteoglycan family	NA	1	0
ENSG00000134644	PUM1	9698	1IB2;1M8W;1M8X;1M8Y;1M8Z;2YJY;3BSB;3BSX;3Q0L;3Q0M;3Q0N;3Q0O;3Q0P	NA	Q14671	2.16461055116579	BreastMammaryTissue	1.7948314859595	Uterus	1.68713607869828	ArteryTibial	1	19.977396470364	Tbio	>= 0.9	0	0	0	0	0	NA	NA	0	NA	NA	0	0
ENSG00000084628	NKAIN1	79570	NA	NA	Q4KMZ8	3.35749396240138	BrainCerebellarHemisphere	3.35449885901965	BrainCerebellum	1.70354395284926	AdrenalGland	1	24.6797006607056	Tdark	(0.1 - 0.9)	0	0	0	0	0	NA	NA	0	NKAIN family	NA	0	0
ENSG00000060688	SNRNP40	9410	3JCR;5MQF	NA	Q96DI7	2.71359422119718	CellsEBVtransformedlymphocytes	1.58497115267918	CellsTransformedfibroblasts	1.1288963839821	Spleen	1	15.0947096266989	Tbio	(0.1 - 0.9)	0	0	0	0	0	NA	NA	0	NA	NA	0	0
ENSG00000121766	ZCCHC17	51538	2CQO	NA	Q9NP64	4.86924721773982	BrainSpinalcordcervicalc	2.57558388181809	BrainAmygdala	2.57201531385368	BrainHypothalamus	1	56.2506053548464	Tbio	(0.1 - 0.9)	0	0	0	0	0	NA	NA	0	NA	NA	0	0
ENSG00000121769	FABP3	2170	1G5W;1HMR;1HMS;1HMT;2HMB;3RSW;3WBG;3WVM;3WXQ;4TJZ;4TKB;4TKH;4TKJ;4WBK;5B27;5B28;5B29;5CE4;5HZ9	NA	P05413	8.42173460052438	HeartLeftVentricle	5.97966629954238	HeartAtrialAppendage	1.86840373391744	MuscleSkeletal	1	1674.89188063035	Tchem	(0.1 - 0.9)	0	0	0	0	0	CHEMBL3828508;CHEMBL1782967;CHEMBL247920	CHEMBL460750;CHEMBL3400905;CHEMBL3400157	0	Calycin superfamily, Fatty-acid binding protein (FABP) family	NA	0	0
ENSG00000168528	SERINC2	347735	NA	NA	Q96SA4	3.93687437832976	MinorSalivaryGland	3.32476754399782	ColonTransverse	2.93813238099966	Bladder	1	57.5863176646985	Tbio	<= 0.1	0	0	0	0	0	NA	NA	0	TDE1 family	NA	0	0
ENSG00000142910	TINAGL1	64129	NA	NA	Q9GZM7	4.83757129950059	ArteryAorta	4.66652243770501	ArteryCoronary	3.98015402095506	ArteryTibial	1	102.384587441172	Tbio	(0.1 - 0.9)	0	0	0	0	0	NA	NA	1	Peptidase C1 family	Phase 3: ODANACATIB	0	0
ENSG00000121764	HCRTR1	3061	4ZJ8;4ZJC	NA	O43613	5.45122026496372	BrainHypothalamus	3.39520238880745	Thyroid	2.35495166208692	EsophagusMuscularis	1	0.75338511520143	Tclin	(0.1 - 0.9)	1	0	0	1	1	CHEMBL3597953;CHEMBL1830963	CHEMBL3113742;CHEMBL3409871;CHEMBL3742089	0	G-protein coupled receptor 1 family	NA	0	0
ENSG00000162517	PEF1	553115	NA	NA	Q9UBV8	4.40955256178327	Thyroid	2.61922045752904	ArteryAorta	1.93666200486899	SkinSunExposedLowerleg	1	58.8112268831708	Tbio	(0.1 - 0.9)	0	0	0	0	0	NA	NA	0	NA	NA	0	1
ENSG00000084636	COL16A1	1307	NA	NA	Q07092	3.32467192259258	Ovary	2.71426928108216	CervixEndocervix	2.47975515317242	CervixEctocervix	1	108.036224640522	Tbio	<= 0.1	0	0	0	0	0	NA	NA	1	Fibril-associated collagens with interrupted helices (FACIT) family	NA	0	0
ENSG00000121753	BAI2	576	NA	NA	O60241	3.76999110282287	BrainCortex	3.30390283630865	BrainAnteriorcingulatecortexBA	3.13715600243907	BrainHippocampus	1	57.1975086446394	Tbio	>= 0.9	0	0	0	0	0	NA	NA	0	G-protein coupled receptor 2 family, Adhesion G-protein coupled receptor (ADGR) subfamily	NA	0	0
ENSG00000134668	SPOCD1	90853	NA	NA	Q6ZMY3	4.61669216811534	CellsTransformedfibroblasts	3.11596673365276	Lung	2.70315277551301	Bladder	1	8.54549218924113	Tdark	<= 0.1	0	0	0	0	0	NA	NA	0	NA	NA	0	0
ENSG00000184007	PTP4A2	8073	5K22;5K23;5K25	NA	Q12974	4.85789558215398	BrainSubstantianigra	4.12970832441033	BrainSpinalcordcervicalc	3.73351282983097	BrainHippocampus	1	100.525765797449	Tchem	NA	0	0	0	0	0	NA	CHEMBL3393171;CHEMBL1088572;CHEMBL3393148	0	Protein-tyrosine phosphatase family	NA	0	0
ENSG00000121774	KHDRBS1	10657	2XA6;3QHE	NA	Q07666	2.54832927024317	CellsEBVtransformedlymphocytes	2.01360837277128	Ovary	1.96382388525495	Uterus	1	76.1660510887534	Tbio	>= 0.9	0	0	0	0	0	NA	NA	0	KHDRBS family	NA	0	0
ENSG00000121775	TMEM39B	55116	NA	NA	Q9GZU3	2.97603954463414	Uterus	2.11214217583128	CervixEndocervix	1.77410120237934	CervixEctocervix	1	7.3582392485745	Tdark	<= 0.1	0	0	0	0	0	NA	NA	0	TMEM39 family	NA	0	0
ENSG00000025800	KPNA6	23633	4UAD	NA	O60684	2.62165935924016	EsophagusMuscularis	2.33747942286652	EsophagusGastroesophagealJunction	1.74157883889085	MuscleSkeletal	1	14.7109877126902	Tbio	>= 0.9	0	0	0	0	0	NA	NA	0	Importin alpha family	NA	0	0
ENSG00000084652	TXLNA	200081	NA	NA	P40222	2.11561153215612	Uterus	1.93607066670255	EsophagusMuscularis	1.84327219197212	CellsTransformedfibroblasts	1	30.9058434130197	Tbio	>= 0.9	0	0	0	0	0	NA	NA	0	Taxilin family	NA	0	0
ENSG00000160050	CCDC28B	79140	NA	NA	Q9BUN5	3.13548505569632	CellsEBVtransformedlymphocytes	3.00133054097086	MuscleSkeletal	1.47286845423216	Pituitary	1	22.1175027823044	Tbio	<= 0.1	0	0	0	0	0	NA	NA	0	NA	NA	1	0
ENSG00000160051	IQCC	55721	NA	NA	Q4KMZ1	1.71560579423257	Pituitary	1.67733860572586	Thyroid	1.19534631012458	Testis	1	7.3287178335838	Tdark	<= 0.1	0	0	0	0	0	NA	NA	0	NA	NA	0	0
ENSG00000222046	DCDC2B	149069	NA	NA	A2VCK2	5.49533434092479	FallopianTube	2.71942817915369	Lung	2.2844000083982	CervixEndocervix	2	3.68959459662438	Tdark	<= 0.1	0	0	0	0	0	NA	NA	0	NA	NA	0	0
ENSG00000160055	TMEM234	56063	NA	NA	Q8WY98	3.48964074404165	Thyroid	2.83717927869347	Pituitary	1.44563250656942	FallopianTube	1	20.0528810607391	Tdark	<= 0.1	0	0	0	0	0	NA	NA	0	TMEM234 family	NA	0	0
ENSG00000084623	EIF3I	8668	NA	NA	Q13347	2.90875538405536	CellsTransformedfibroblasts	2.57491068051183	CellsEBVtransformedlymphocytes	1.96784108146638	AdrenalGland	1	147.988808457281	Tbio	(0.1 - 0.9)	0	0	0	0	0	NA	NA	0	EIF-3 subunit I family	NA	0	0
ENSG00000183615	FAM167B	84734	NA	NA	Q9BTA0	3.74753934673353	KidneyCortex	3.57850840157561	AdiposeVisceralOmentum	2.36938162047544	Lung	1	20.3611365407705	Tdark	<= 0.1	0	0	0	0	0	NA	NA	0	FAM167 (SEC) family	NA	0	0
ENSG00000182866	LCK	3932	1BHF;1BHH;1CWD;1CWE;1FBZ;1H92;1IJR;1KIK;1LCJ;1LCK;1LKK;1LKL;1Q68;1Q69;1QPC;1QPD;1QPE;1QPJ;1X27;2IIM;2OF2;2OF4;2OFU;2OFV;2OG8;2PL0;2ZM1;2ZM4;2ZYB;3AC1;3AC2;3AC3;3AC4;3AC5;3AC8;3ACJ;3ACK;3AD4;3AD5;3AD6;3B2W;3BRH;3BYM;3BYO;3BYS;3BYU;3KMM;3KXZ;3LCK;3MPM;4C3F;4D8K;5MTM;5MTN	2.7.10.1	P06239	3.3410845155021	WholeBlood	3.07757734037252	CellsEBVtransformedlymphocytes	2.29589648994273	Spleen	1	37.4490225782225	Tclin	>= 0.9	1	0	1	1	0	CHEMBL406845;CHEMBL2441267;CHEMBL230686	CHEMBL215969;CHEMBL212181;CHEMBL215943	0	Protein kinase superfamily, Tyr protein kinase family, SRC subfamily	NA	1	0
ENSG00000116478	HDAC1	3065	1TYI;4BKX;5ICN	NA	Q13547	3.07683207241759	ColonTransverse	2.16054311308608	CellsEBVtransformedlymphocytes	1.71245217452038	SmallIntestineTerminalIleum	1	68.3321692700289	Tclin	>= 0.9	1	0	1	1	1	CHEMBL1213490;CHEMBL2105763	CHEMBL3621294;CHEMBL3622726;CHEMBL2047701	0	Histone deacetylase family, HD type 1 subfamily	NA	0	0
ENSG00000175130	MARCKSL1	65108	NA	NA	P49006	6.20034897239503	BrainSpinalcordcervicalc	3.34007117760448	BrainSubstantianigra	2.23000147219013	Ovary	1	486.12019939154	Tbio	(0.1 - 0.9)	0	0	0	0	0	NA	NA	0	MARCKS family	NA	0	0
ENSG00000162526	TSSK3	81629	NA	NA	Q96PN8	2.53953645321641	Uterus	2.29010667775186	Ovary	1.89299885641567	Thyroid	1	1.48500160100948	Tbio	(0.1 - 0.9)	0	0	0	0	0	NA	CHEMBL3415608	0	Protein kinase superfamily, CAMK Ser/Thr protein kinase family	Phase 2: GLPG-0259	0	0
ENSG00000225828	FAM229A	100128071	NA	NA	H3BQW9	1.76074106381495	Testis	0.120509986099276	Liver	0.0985787021209411	HeartLeftVentricle	10	170.937629544458	Tdark	NA	0	0	0	0	0	NA	NA	0	FAM229 family	NA	0	0
ENSG00000160058	BSDC1	55108	NA	NA	Q9NW68	2.63249166957899	AdrenalGland	1.73378295275343	Ovary	1.56810943420639	BrainCerebellum	1	31.3487322445573	Tdark	(0.1 - 0.9)	0	0	0	0	0	NA	NA	0	NA	NA	0	0
ENSG00000160062	ZBTB8A	653121	NA	NA	Q96BR9	3.38417621169089	CervixEndocervix	2.85061004746201	Uterus	1.88144005271629	Bladder	1	1.34757260084152	Tdark	(0.1 - 0.9)	0	0	0	0	0	NA	NA	0	NA	NA	0	0
ENSG00000176261	ZBTB8OS	339487	NA	NA	Q8IWT0	3.34715254349755	CellsEBVtransformedlymphocytes	1.65140537851457	Pituitary	1.04610346058141	Stomach	2	11.8714844655182	Tbio	>= 0.9	0	0	0	0	0	NA	NA	0	Archease family	NA	0	0
ENSG00000162521	RBBP4	5928	2XU7;3GFC;4PBY;4PBZ;4PC0;4R7A;5FXY	NA	Q09028	3.15194819594917	CellsEBVtransformedlymphocytes	1.1530974501823	CervixEndocervix	1.14874401899577	CellsTransformedfibroblasts	2	69.9517573987023	Tbio	>= 0.9	0	0	0	0	0	NA	NA	0	WD repeat RBAP46/RBAP48/MSI1 family	NA	0	0
ENSG00000162520	SYNC	81493	NA	NA	Q9H7C4	6.31630261715246	EsophagusMuscularis	5.29885127403546	EsophagusGastroesophagealJunction	5.19988908539283	MuscleSkeletal	1	15.6594179258173	Tbio	<= 0.1	0	0	0	0	0	NA	NA	0	Intermediate filament family	Phase 1: PRITUMUMAB	0	0
ENSG00000162522	KIAA1522	57648	NA	NA	Q9P206	3.46231245531004	AdrenalGland	3.13546538631519	Stomach	2.59703725145189	EsophagusMucosa	1	61.8001759496228	Tdark	(0.1 - 0.9)	0	0	0	0	0	NA	NA	0	NA	NA	0	0
ENSG00000134684	YARS	8565	1N3L;1NTG;1Q11;4Q93;4QBT	6.1.1.1	P54577	4.22133500376144	CellsTransformedfibroblasts	2.63951692360862	AdrenalGland	2.29383062902478	CellsEBVtransformedlymphocytes	1	28.8128950797336	Tchem	<= 0.1	0	0	0	0	0	NA	NA	0	Class-I aminoacyl-tRNA synthetase family	NA	1	0
ENSG00000116497	S100PBP	64766	NA	NA	Q96BU1	1.65799300413745	CellsEBVtransformedlymphocytes	0.963642962127056	Ovary	0.935224985680785	BrainCerebellarHemisphere	1	10.414123660427	Tbio	>= 0.9	0	0	0	0	0	NA	NA	0	NA	NA	0	0
ENSG00000160097	FNDC5	252995	4LSD	NA	Q8NAU1	3.913529522854	MuscleSkeletal	2.88342682438655	BrainCerebellum	2.34087506289131	HeartAtrialAppendage	1	37.9855853732242	Tbio	NA	0	0	0	0	0	NA	NA	1	NA	NA	0	0
ENSG00000121905	HPCA	3208	5M6C	NA	P84074	5.77050132469359	BrainPutamenbasalganglia	5.71004593070958	BrainCaudatebasalganglia	4.0932443003046	BrainNucleusaccumbensbasalganglia	1	335.774517885188	Tbio	(0.1 - 0.9)	0	0	0	0	0	NA	NA	0	Recoverin family	NA	1	0
ENSG00000121900	TMEM54	113452	NA	NA	Q969K7	7.98563543852573	ColonTransverse	2.33580953537017	SmallIntestineTerminalIleum	1.91517683807347	EsophagusMucosa	3	153.410771698368	Tdark	(0.1 - 0.9)	0	0	0	0	0	NA	NA	0	TMEM54 family	NA	0	0
ENSG00000116514	RNF19B	127544	NA	NA	Q6ZMZ0	1.58320728818874	Testis	1.46520852968238	EsophagusMucosa	1.04439109584828	WholeBlood	1	86.6013408261676	Tbio	(0.1 - 0.9)	0	0	0	0	0	NA	NA	0	RBR family, RNF19 subfamily	NA	0	0
ENSG00000004455	AK2	204	2C9Y	2.7.4.3	P54819	3.28691098766735	CellsEBVtransformedlymphocytes	2.20783797215751	KidneyCortex	1.29191481076106	ColonTransverse	1	51.681395902472	Tbio	<= 0.1	0	0	0	0	0	NA	NA	0	Adenylate kinase family, AK2 subfamily	NA	1	0
ENSG00000142920	ADC	113451	NA	4.1.1.19	Q96A70	2.82789882717029	BrainSpinalcordcervicalc	1.70716638670897	BrainSubstantianigra	1.58899946558095	BrainHippocampus	1	8.74891116081829	Tbio	<= 0.1	0	0	0	0	0	NA	NA	0	Orn/Lys/Arg decarboxylase class-II family, ODC antizyme inhibitor subfamily	NA	0	0
ENSG00000116525	TRIM62	55223	NA	NA	Q9BVG3	3.19033530852916	SkinSunExposedLowerleg	2.817435481556	SkinNotSunExposedSuprapubic	2.3946369249551	BrainCerebellum	1	8.93795305473798	Tbio	<= 0.1	0	0	0	0	0	NA	NA	0	TRIM/RBCC family	NA	0	0
ENSG00000160094	ZNF362	149076	NA	NA	Q5T0B9	3.78920685171791	ArteryAorta	3.49148940131859	ArteryTibial	3.32691932643409	ArteryCoronary	1	19.7935414654868	Tdark	>= 0.9	0	0	0	0	0	NA	NA	0	Krueppel C2H2-type zinc-finger protein family	NA	0	0
ENSG00000184389	A3GALT2	127550	NA	NA	U3KPV4	2.2436670763799	WholeBlood	1.27261717445175	Testis	0.812740835572976	BrainCerebellarHemisphere	1	0.315113328105791	Tdark	<= 0.1	0	0	0	0	0	NA	NA	0	Glycosyltransferase 6 family	NA	0	0
ENSG00000134686	PHC2	1912	NA	NA	Q8IXK0	4.27225169795926	WholeBlood	2.79750208129693	ArteryTibial	1.85870112526821	ArteryCoronary	1	134.86522327064	Tbio	(0.1 - 0.9)	0	0	0	0	0	NA	NA	0	NA	NA	0	0
ENSG00000121903	ZSCAN20	7579	NA	NA	P17040	2.15795343253529	CellsTransformedfibroblasts	1.72266607171496	EsophagusMuscularis	1.66468938131308	CellsEBVtransformedlymphocytes	1	1.01498604927894	Tdark	<= 0.1	0	0	0	0	0	NA	NA	0	Krueppel C2H2-type zinc-finger protein family	NA	0	0
ENSG00000121904	CSMD2	114784	NA	NA	Q7Z408	3.46052380433071	BrainHypothalamus	3.16721678023085	BrainNucleusaccumbensbasalganglia	2.48977054635094	BrainCortex	1	1.58147296557824	Tdark	NA	0	0	0	0	0	NA	NA	0	CSMD family	NA	0	0
ENSG00000176256	HMGB4	127540	NA	NA	Q8WW32	1.77915985631455	Testis	0.323306727436516	HeartLeftVentricle	0.215670606755895	HeartAtrialAppendage	5	228.525648161422	Tbio	<= 0.1	0	0	0	0	0	NA	NA	0	HMGB family	NA	0	0
ENSG00000142698	C1orf94	84970	NA	NA	Q6P1W5	1.77731344785123	Testis	0.292825349801088	HeartLeftVentricle	0.260996280206028	BrainAmygdala	6	19.4158354318419	Tdark	<= 0.1	0	0	0	0	0	NA	NA	0	NA	NA	0	0
ENSG00000163866	SMIM12	113444	NA	NA	Q96EX1	3.36958209941208	AdrenalGland	3.31818812020107	ArteryTibial	3.17831306814532	ArteryCoronary	1	6.66895858501566	Tdark	(0.1 - 0.9)	0	0	0	0	0	NA	NA	0	SMIM12 family	NA	0	0
ENSG00000189280	GJB5	2709	NA	NA	O95377	4.75748350770986	EsophagusMucosa	4.43182197945459	SkinSunExposedLowerleg	4.30800939946835	SkinNotSunExposedSuprapubic	1	59.8387878457983	Tbio	<= 0.1	0	0	0	0	0	NA	NA	0	Connexin family, Beta-type (group I) subfamily	NA	0	0
ENSG00000189433	GJB4	127534	NA	NA	Q9NTQ9	5.69585735654656	SkinSunExposedLowerleg	5.27006248780981	SkinNotSunExposedSuprapubic	0.266326719596666	EsophagusMucosa	1	27.1876989900231	Tbio	<= 0.1	0	0	0	0	0	NA	NA	0	Connexin family, Beta-type (group I) subfamily	NA	1	0
ENSG00000188910	GJB3	2707	NA	NA	O75712	5.27409025032502	SkinSunExposedLowerleg	5.01606956809097	SkinNotSunExposedSuprapubic	2.72719073279345	EsophagusMucosa	1	79.6794358795764	Tbio	<= 0.1	0	0	0	0	0	NA	NA	0	Connexin family, Beta-type (group I) subfamily	NA	1	0
ENSG00000187513	GJA4	2701	NA	NA	P35212	5.66230202167311	ArteryTibial	4.40008694259929	AdiposeVisceralOmentum	4.06604138194841	AdiposeSubcutaneous	1	61.7153593488486	Tbio	(0.1 - 0.9)	0	0	0	0	0	NA	NA	0	Connexin family, Alpha-type (group II) subfamily	NA	0	0
ENSG00000116544	DLGAP3	58512	NA	NA	O95886	3.26297661861567	BrainHippocampus	3.06709358384162	BrainNucleusaccumbensbasalganglia	3.03380134321811	BrainAnteriorcingulatecortexBA	1	23.675276634541	Tbio	>= 0.9	0	0	0	0	0	NA	NA	0	SAPAP family	NA	0	0
ENSG00000243749	ZMYM6NB	100506144	NA	NA	Q8NCS4	2.5990892980268	AdiposeVisceralOmentum	2.02752707585262	AdiposeSubcutaneous	2.00623578540509	CellsTransformedfibroblasts	1	26.0804920574642	Tdark	NA	0	0	0	0	0	NA	NA	0	DoxX family	NA	0	0
ENSG00000163867	ZMYM6	9204	NA	NA	O95789	2.73862424545005	Spleen	1.63161608221551	Pituitary	1.37390730670103	Ovary	1	7.95928428723262	Tdark	<= 0.1	0	0	0	0	0	NA	NA	0	NA	NA	0	1
ENSG00000197056	ZMYM1	79830	NA	NA	Q5SVZ6	2.00381279628392	Uterus	1.86313528980273	Vagina	1.67485547368401	Ovary	1	3.52144471995802	Tdark	<= 0.1	0	0	0	0	0	NA	NA	0	NA	NA	0	0
ENSG00000116560	SFPQ	6421	4WII;4WIJ;4WIK	NA	P23246	2.31316326745194	Ovary	1.77163032073572	NerveTibial	1.41500439854391	Uterus	1	79.3986427464436	Tbio	>= 0.9	0	0	0	0	0	NA	NA	0	NA	NA	0	0
ENSG00000146463	ZMYM4	9202	NA	NA	Q5VZL5	2.47603989188539	CellsTransformedfibroblasts	1.64005162044673	BrainCerebellarHemisphere	1.63716410297302	Ovary	1	11.9377767938963	Tbio	>= 0.9	0	0	0	0	0	NA	NA	0	NA	NA	0	0
ENSG00000142687	KIAA0319L	79932	2YRL	NA	Q8IZA0	2.35371909041324	Pituitary	2.20373214590355	Stomach	2.00068756059255	AdrenalGland	1	15.5621040770151	Tbio	(0.1 - 0.9)	0	0	0	0	0	NA	NA	0	NA	NA	0	0
ENSG00000020129	NCDN	23154	NA	NA	Q9UBB6	5.646346972091	BrainNucleusaccumbensbasalganglia	3.95295867218122	BrainCaudatebasalganglia	3.83481579468687	BrainPutamenbasalganglia	1	526.863586020681	Tbio	>= 0.9	0	0	0	0	0	NA	NA	0	Neurochondrin family	NA	0	0
ENSG00000116819	TFAP2E	339488	NA	NA	Q6VUC0	3.58233506709446	BrainCerebellum	3.48640866716274	BrainCerebellarHemisphere	0.606731485401619	BrainPutamenbasalganglia	1	32.122011516571	Tbio	<= 0.1	0	0	0	0	0	NA	NA	0	AP-2 family	NA	0	0
ENSG00000126067	PSMB2	5690	4R3O;4R67;5A0Q;5GJQ;5GJR;5L4G;5LE5;5LEX;5LEY;5LEZ;5LF0;5LF1;5LF3;5LF4;5LF6;5LF7;5LN3;5T0C;5T0G;5T0H;5T0I;5T0J	NA	P49721	3.92199411211085	CellsEBVtransformedlymphocytes	1.7540643219302	CellsTransformedfibroblasts	1.26345603642061	AdrenalGland	2	62.76501665277	Tclin	>= 0.9	1	0	1	0	0	CHEMBL64925;CHEMBL207591;CHEMBL207425	CHEMBL2337844;CHEMBL2337847;CHEMBL2337846	0	Peptidase T1B family	NA	0	0
ENSG00000142686	C1orf216	127703	NA	NA	Q8TAB5	4.480716598739	BrainFrontalCortexBA	3.60242575219713	BrainCortex	3.46843276977796	BrainAnteriorcingulatecortexBA	1	41.618584394455	Tdark	(0.1 - 0.9)	0	0	0	0	0	NA	NA	0	UPF0500 family	NA	0	0
ENSG00000092853	CLSPN	63967	NA	NA	Q9HAW4	3.49481914292329	CellsEBVtransformedlymphocytes	1.72116778478277	CellsTransformedfibroblasts	0.708370223062535	Testis	2	5.52401647199009	Tbio	>= 0.9	0	0	0	0	0	NA	NA	0	Claspin family	NA	0	0
ENSG00000134698	AGO4	192670	NA	NA	Q9HCK5	2.41010472956934	WholeBlood	2.17521446809317	SkinSunExposedLowerleg	2.14591344308377	Spleen	1	12.9357455750458	Tbio	>= 0.9	0	0	0	0	0	NA	NA	0	Argonaute family, Ago subfamily	NA	0	0
ENSG00000092847	AGO1	26523	1SI2;1SI3;4KRE;4KRF;4KXT	NA	Q9UL18	2.18763336128383	BrainCerebellarHemisphere	1.96570953662116	BrainCerebellum	1.42136070332704	AdrenalGland	1	7.3733918984731	Tbio	>= 0.9	0	0	0	0	0	NA	NA	0	Argonaute family, Ago subfamily	NA	0	0
ENSG00000126070	AGO3	192669	NA	NA	Q9H9G7	4.00251905837883	Pituitary	1.48969733721283	EsophagusGastroesophagealJunction	1.4530001523753	NerveTibial	2	4.94667905742682	Tbio	>= 0.9	0	0	0	0	0	NA	NA	0	Argonaute family, Ago subfamily	NA	0	0
ENSG00000092850	TEKT2	27285	NA	NA	Q9UIF3	1.69239860919008	Testis	1.51713733294432	FallopianTube	0.324625565862144	Lung	1	63.1709162911703	Tbio	<= 0.1	0	0	0	0	0	NA	NA	0	Tektin family	NA	0	1
ENSG00000116863	ADPRHL2	54936	2FOZ;2FP0;2G4K	NA	Q9NX46	2.78164509313626	AdrenalGland	2.11827762293992	CellsEBVtransformedlymphocytes	2.02903100026036	SkinSunExposedLowerleg	1	26.7340143729901	Tbio	<= 0.1	0	0	0	0	0	NA	NA	0	ADP-ribosylglycohydrolase family	NA	0	0
ENSG00000171812	COL8A2	1296	NA	NA	P25067	6.49458340186463	ArteryAorta	5.01735669155766	ArteryTibial	4.08007544781329	ArteryCoronary	1	26.0663304222482	Tbio	(0.1 - 0.9)	0	0	0	0	0	NA	NA	1	NA	NA	1	0
ENSG00000054116	TRAPPC3	27095	1SZ7;2C0J;2CFH;3KXC	NA	O43617	3.54754608562341	AdrenalGland	2.40957351670404	Thyroid	2.04696589401815	ColonSigmoid	1	26.0290977938422	Tbio	(0.1 - 0.9)	0	0	0	0	0	NA	NA	0	TRAPP small subunits family, BET3 subfamily	NA	0	0
ENSG00000116871	MAP7D1	55700	NA	NA	Q3KQU3	3.36652063195258	ColonSigmoid	3.10595399333907	HeartAtrialAppendage	3.02669885921388	HeartLeftVentricle	1	76.3342925974187	Tdark	>= 0.9	0	0	0	0	0	NA	NA	0	MAP7 family	NA	0	0
ENSG00000054118	THRAP3	9967	NA	NA	Q9Y2W1	2.65942863775126	MuscleSkeletal	2.08741531326331	EsophagusMuscularis	1.93773485345332	EsophagusGastroesophagealJunction	1	45.1294386131819	Tbio	>= 0.9	0	0	0	0	0	NA	NA	0	NA	NA	0	0
ENSG00000214193	SH3D21	79729	NA	NA	A4FU49	5.04594322312687	Thyroid	2.42350123171501	SkinNotSunExposedSuprapubic	2.4211398127265	SkinSunExposedLowerleg	2	33.7385619461721	Tdark	<= 0.1	0	0	0	0	0	NA	NA	0	NA	NA	0	0
ENSG00000142694	EVA1B	55194	NA	NA	Q9NVM1	4.5104480477264	CellsTransformedfibroblasts	3.19128282119822	ArteryAorta	2.6072548231936	ArteryCoronary	1	46.2679111621749	Tdark	(0.1 - 0.9)	0	0	0	0	0	NA	NA	0	EVA1 family	NA	0	0
ENSG00000196182	STK40	83931	5L2Q	NA	Q8N2I9	2.91514547664766	WholeBlood	2.67680204829729	MuscleSkeletal	2.03051547999323	EsophagusMuscularis	1	43.0814859873163	Tbio	>= 0.9	0	0	0	0	0	NA	NA	0	Protein kinase superfamily, CAMK Ser/Thr protein kinase family	Phase 2: GLPG-0259	0	0
ENSG00000181817	LSM10	84967	NA	NA	Q969L4	3.95338232732495	MuscleSkeletal	3.89490742983542	ColonSigmoid	2.88932756610837	EsophagusMuscularis	1	28.9716337514478	Tbio	(0.1 - 0.9)	0	0	0	0	0	NA	NA	0	SnRNP Sm proteins family	NA	0	0
ENSG00000116885	OSCP1	127700	NA	NA	Q8WVF1	1.57577228854662	Testis	1.28644214773208	Pituitary	0.739086229258758	BrainNucleusaccumbensbasalganglia	1	36.8221655557322	Tbio	<= 0.1	0	0	0	0	0	NA	NA	0	NA	NA	0	0
ENSG00000116898	MRPS15	64960	3J9M	NA	P82914	2.23616604625865	MuscleSkeletal	1.55091284937525	HeartLeftVentricle	1.40993769480785	AdiposeVisceralOmentum	1	25.9962693369666	Tdark	<= 0.1	0	0	0	0	0	NA	NA	0	Universal ribosomal protein uS15 family	NA	0	0
ENSG00000119535	CSF3R	1441	1AZ7;2D9Q	NA	Q99062	5.80951962064791	WholeBlood	0.64879116465681	Spleen	0.288929547096327	Lung	8	1240.02256043024	Tclin	<= 0.1	1	0	0	1	0	NA	NA	1	Type I cytokine receptor family, Type 2 subfamily	NA	1	1
ENSG00000163873	GRIK3	2899	NA	NA	Q13003	5.77904050001579	NerveTibial	3.45745768747668	ColonSigmoid	2.23772333775068	BrainHypothalamus	1	12.3247293092703	Tclin	>= 0.9	1	0	0	1	0	CHEMBL222519;CHEMBL379442;CHEMBL372631	CHEMBL222519;CHEMBL1950805;CHEMBL379442	0	Glutamate-gated ion channel (TC 1.A.10.1) family, GRIK3 subfamily	NA	0	0
ENSG00000163874	ZC3H12A	80149	3V32;3V33;3V34	NA	Q5D1E8	3.35168768724962	SkinNotSunExposedSuprapubic	2.92933064484835	Lung	2.6717760601902	EsophagusMucosa	1	40.3138430538177	Tbio	>= 0.9	0	0	0	0	0	NA	NA	0	ZC3H12 family	NA	0	0
ENSG00000163875	MEAF6	64769	NA	NA	Q9HAF1	3.28413864869593	Pituitary	3.11839608243807	BrainHypothalamus	3.05423223964094	Prostate	1	36.678749325206	Tbio	(0.1 - 0.9)	0	0	0	0	0	NA	NA	0	EAF6 family	NA	0	0
ENSG00000163877	SNIP1	79753	NA	NA	Q8TAD8	1.33959479664909	CellsTransformedfibroblasts	1.22992948123204	EsophagusGastroesophagealJunction	1.2102672051559	FallopianTube	1	4.50530367585975	Tbio	>= 0.9	0	0	0	0	0	NA	NA	0	NA	NA	1	0
ENSG00000163879	DNALI1	7802	NA	NA	O14645	1.59244647642612	Testis	1.28623114598446	Pituitary	0.579369981033925	Pancreas	1	49.5974444788556	Tdark	<= 0.1	0	0	0	0	0	NA	NA	0	Inner dynein arm light chain family	NA	0	0
ENSG00000134697	GNL2	29889	NA	NA	Q13823	2.47232677721333	CellsTransformedfibroblasts	2.02710624301523	CellsEBVtransformedlymphocytes	1.78967360926156	AdiposeVisceralOmentum	1	12.8578857754318	Tbio	(0.1 - 0.9)	0	0	0	0	0	NA	NA	0	TRAFAC class YlqF/YawG GTPase family, NOG2 subfamily	NA	0	0
ENSG00000169218	RSPO1	284654	4BSO;4BSP;4BSR;4BSS;4BST;4BSU;4CDK;4KNG;4KT1;4LI2;4QXF	NA	Q2MKA7	5.31939100770876	Uterus	3.75969559758764	CervixEndocervix	3.57034206690015	CervixEctocervix	1	24.9760601161474	Tbio	<= 0.1	0	0	0	0	0	NA	NA	1	R-spondin family	NA	1	0
ENSG00000116922	C1orf109	54955	NA	NA	Q9NX04	2.06024566424561	BreastMammaryTissue	1.74872128847328	Uterus	1.70440794971858	CellsTransformedfibroblasts	1	4.26423182220102	Tdark	<= 0.1	0	0	0	0	0	NA	NA	0	NA	NA	0	0
ENSG00000134690	CDCA8	55143	2KDD;2QFA;2RAW;2RAX	NA	Q53HL2	3.67622654054824	CellsEBVtransformedlymphocytes	1.1137120661631	CellsTransformedfibroblasts	0.925499738833637	EsophagusMucosa	3	35.7952138609805	Tbio	<= 0.1	0	0	0	0	0	NA	NA	0	Borealin family	NA	0	0
ENSG00000183317	EPHA10	284656	NA	NA	Q5JZY3	4.82713668381284	ColonTransverse	1.60710211949321	SmallIntestineTerminalIleum	1.43304196345672	BrainNucleusaccumbensbasalganglia	3	10.2550268799675	Tbio	<= 0.1	1	0	0	0	0	NA	NA	1	Protein kinase superfamily, Tyr protein kinase family, Ephrin receptor subfamily	NA	0	0
ENSG00000185090	MANEAL	149175	NA	NA	Q5VSG8	3.73225873636346	BrainHypothalamus	2.96166497942449	Pituitary	2.20864307361293	BrainAnteriorcingulatecortexBA	1	11.2189672713478	Tdark	<= 0.1	0	0	0	0	0	NA	NA	0	Glycosyl hydrolase 99 family	NA	0	1
ENSG00000196449	YRDC	79693	NA	NA	Q86U90	2.51360197468635	CellsEBVtransformedlymphocytes	1.63078957420663	SkinNotSunExposedSuprapubic	1.50936191443838	EsophagusMucosa	1	23.1865508354316	Tdark	(0.1 - 0.9)	0	0	0	0	0	NA	NA	0	SUA5 family	NA	0	0
ENSG00000197982	C1orf122	127687	NA	NA	Q6ZSJ8	3.92056599161317	BrainSubstantianigra	3.91502879395124	BrainSpinalcordcervicalc	2.8429738004682	BrainAmygdala	1	147.489638676719	Tdark	(0.1 - 0.9)	0	0	0	0	0	NA	NA	0	NA	NA	0	0
ENSG00000188786	MTF1	4520	NA	NA	Q14872	3.25265803076029	EsophagusMucosa	2.76653318017194	WholeBlood	1.51699772355757	CellsTransformedfibroblasts	1	5.45600727137986	Tbio	>= 0.9	0	0	0	0	0	NA	NA	0	NA	NA	0	0
ENSG00000204084	INPP5B	3633	3MTC;3N9V;4CML;5A7I;5A7J	3.1.3.56	P32019	2.83568164571487	EsophagusGastroesophagealJunction	2.51564501574871	EsophagusMuscularis	2.38790413180595	ArteryTibial	1	6.96521095045252	Tbio	<= 0.1	0	0	0	0	0	NA	NA	0	Inositol 1,4,5-trisphosphate 5-phosphatase type II family	NA	0	0
ENSG00000183431	SF3A3	10946	2DT7	NA	Q12874	2.2603433111099	CellsTransformedfibroblasts	2.19147285079042	CellsEBVtransformedlymphocytes	1.45851044806435	Uterus	1	20.4869615695846	Tbio	>= 0.9	0	0	0	0	0	NA	NA	0	SF3A3 family	NA	0	0
ENSG00000183386	FHL3	2275	1WYH;2CUQ;2EHE	NA	Q13643	7.80562373365181	MuscleSkeletal	0.665394251351038	ColonSigmoid	0.48908389581546	EsophagusMuscularis	10	426.691428765585	Tbio	(0.1 - 0.9)	0	0	0	0	0	NA	NA	0	NA	NA	0	0
ENSG00000183520	UTP11L	51118	NA	NA	Q9Y3A2	6.70091985076611	MuscleSkeletal	2.0760174265746	ColonSigmoid	1.64524524924955	EsophagusGastroesophagealJunction	3	29.1392150368801	Tbio	<= 0.1	0	0	0	0	0	NA	NA	0	UTP11 family	NA	0	0
ENSG00000185668	POU3F1	5453	NA	NA	Q03052	4.38482280271384	SkinSunExposedLowerleg	4.27331096446437	NerveTibial	4.2089262280463	SkinNotSunExposedSuprapubic	1	20.2168129846161	Tbio	NA	0	0	0	0	0	NA	NA	0	POU transcription factor family, Class-3 subfamily	NA	0	0
ENSG00000116954	RRAGC	64121	3LLU	NA	Q9HB90	4.73236630977542	AdiposeSubcutaneous	3.49597817520793	AdiposeVisceralOmentum	2.95580288013526	CellsTransformedfibroblasts	1	15.0264034162249	Tbio	(0.1 - 0.9)	0	0	0	0	0	NA	NA	0	GTR/RAG GTP-binding protein family	NA	0	0
ENSG00000214114	MYCBP	26292	2YY0	NA	Q99417	1.74246298576078	Testis	0.746322785024834	Bladder	0.310731796693319	HeartLeftVentricle	2	0.630480760578499	Tbio	(0.1 - 0.9)	0	0	0	0	0	NA	NA	0	AMY1 family	NA	0	0
ENSG00000158315	RHBDL2	54933	NA	3.4.21.105	Q9NX52	4.47721299301555	EsophagusMucosa	2.81634879944556	SkinSunExposedLowerleg	2.76726227142607	BrainSpinalcordcervicalc	1	8.18366148588541	Tbio	<= 0.1	0	0	0	0	0	NA	NA	0	Peptidase S54 family	NA	0	0
ENSG00000174574	AKIRIN1	79647	NA	NA	Q9H9L7	1.65823702564639	BrainSpinalcordcervicalc	1.51307689569058	EsophagusMuscularis	1.24794115622354	BrainHypothalamus	1	30.5520557887118	Tdark	(0.1 - 0.9)	0	0	0	0	0	NA	NA	0	Akirin family	NA	0	0
ENSG00000168653	NDUFS5	4725	NA	NA	O43920	5.30353530033182	HeartLeftVentricle	4.78460308683874	HeartAtrialAppendage	1.97851549030692	BrainAnteriorcingulatecortexBA	1	432.903618208859	Tclin	<= 0.1	1	0	1	0	0	NA	NA	0	Complex I NDUFS5 subunit family	NA	0	0
ENSG00000127603	MACF1	23499	4Z6G	NA	Q9UPN3	4.97787771437419	Lung	3.43407622461488	ColonSigmoid	2.79765008824948	ArteryCoronary	1	31.0903001829982	Tbio	<= 0.1	0	0	0	0	0	NA	NA	0	Plakin or cytolinker family	NA	0	0
ENSG00000183682	BMP8A	353500	NA	NA	Q7Z5Y6	6.51185129465571	Thyroid	1.38289299455941	BrainSpinalcordcervicalc	0.943535268378429	NerveTibial	4	9.62576036445866	Tbio	(0.1 - 0.9)	0	0	0	0	0	NA	NA	1	TGF-beta family	Phase 3: Delantercept;LERDELIMUMAB	0	0
ENSG00000090621	PABPC4	8761	NA	NA	Q13310	4.89482042416096	Pancreas	4.23711863521181	MuscleSkeletal	2.15735560748155	Stomach	1	135.020717397768	Tchem	>= 0.9	0	0	0	0	0	NA	NA	0	Polyadenylate-binding protein type-1 family	NA	0	0
ENSG00000163909	HEYL	26508	NA	NA	Q9NQ87	8.51298775666013	ArteryCoronary	4.17260333125843	ArteryTibial	4.02965835071704	ArteryAorta	2	62.9854019853406	Tbio	<= 0.1	0	0	0	0	0	NA	NA	0	HEY family	NA	0	1
ENSG00000116981	NT5C1A	84618	NA	3.1.3.5	Q9BXI3	6.14186145746384	MuscleSkeletal	3.37793916702137	HeartAtrialAppendage	2.5284973973477	HeartLeftVentricle	1	5.29472358074299	Tbio	<= 0.1	0	0	0	0	0	NA	NA	0	5'-nucleotidase type 3 family	NA	0	0
ENSG00000116983	HPCAL4	51440	NA	NA	Q9UM19	3.49135903794691	BrainAnteriorcingulatecortexBA	2.90366379888828	BrainNucleusaccumbensbasalganglia	2.86893392923462	BrainAmygdala	1	77.302611771084	Tdark	<= 0.1	0	0	0	0	0	NA	NA	0	Recoverin family	NA	0	0
ENSG00000084072	PPIE	10450	1ZMF;2CQB;2KU7;2KYX;2R99;3LPY;3MDF;3UCH;5MQF	NA	Q9UNP9	1.62811951064176	NerveTibial	1.53919303111346	CellsEBVtransformedlymphocytes	1.10577900215489	Bladder	1	8.41309223363274	Tbio	>= 0.9	0	0	0	0	0	NA	NA	0	Cyclophilin-type PPIase family, PPIase E subfamily	NA	0	0
ENSG00000116985	BMP8B	656	NA	NA	P34820	8.076844833352	NerveTibial	0.803920393619221	Pancreas	0.624317495026987	ColonTransverse	10	23.9335919085302	Tbio	(0.1 - 0.9)	0	0	0	0	0	NA	NA	1	TGF-beta family	Phase 3: Delantercept;LERDELIMUMAB	0	0
ENSG00000198754	OXCT2	64064	NA	2.8.3.5	Q9BYC2	1.7747877084545	Testis	0.462732942184512	HeartAtrialAppendage	0.346367300949437	HeartLeftVentricle	3	33.8314839795578	Tdark	NA	0	0	0	0	0	NA	NA	0	3-oxoacid CoA-transferase family	NA	0	0
ENSG00000043514	TRIT1	54802	NA	2.5.1.8	Q9H3H1	2.4464158608271	Prostate	2.23915909750587	SkinSunExposedLowerleg	1.82949356736631	SkinNotSunExposedSuprapubic	1	14.8070242359953	Tbio	<= 0.1	0	0	0	0	0	NA	NA	0	IPP transferase family	NA	0	1
ENSG00000116990	MYCL	4610	NA	NA	P12524	4.79793590034768	SkinSunExposedLowerleg	4.11771939123085	SkinNotSunExposedSuprapubic	3.23387894957927	Bladder	1	19.6031511223951	Tbio	(0.1 - 0.9)	0	0	0	0	0	NA	NA	0	NA	NA	0	0
ENSG00000168389	MFSD2A	84879	NA	NA	Q8NA29	4.36309355850081	SkinNotSunExposedSuprapubic	3.84102380473208	Liver	2.8704486607767	SkinSunExposedLowerleg	1	58.082489315033	Tbio	>= 0.9	0	0	0	0	0	NA	NA	0	Major facilitator superfamily	Marketed: BRIVARACETAM;LEVETIRACETAM	1	0
ENSG00000131236	CAP1	10487	1K8F	NA	Q01518	4.12865155340684	WholeBlood	2.69406653905739	ArteryTibial	2.52672767836258	ArteryCoronary	1	267.403417718319	Tbio	(0.1 - 0.9)	0	0	0	0	0	NA	NA	0	CAP family	NA	0	0
ENSG00000131238	PPT1	5538	3GRO	3.1.2.22	P50897	3.34142387693266	WholeBlood	2.89281178392256	Spleen	1.37940091090593	BrainFrontalCortexBA	1	82.0050859087296	Tbio	<= 0.1	0	0	0	0	0	NA	CHEMBL2332876;CHEMBL2332875	1	Palmitoyl-protein thioesterase family	NA	1	0
ENSG00000117000	RLF	6018	NA	NA	Q13129	1.88394221921162	SkinNotSunExposedSuprapubic	1.7163153640663	SkinSunExposedLowerleg	1.62960740069506	CellsEBVtransformedlymphocytes	1	9.5034359254837	Tbio	>= 0.9	0	0	0	0	0	NA	NA	0	Krueppel C2H2-type zinc-finger protein family	NA	0	0
ENSG00000188800	TMCO2	127391	NA	NA	Q7Z6W1	1.77915803212884	Testis	0.322430524430353	HeartLeftVentricle	0.214817195144514	HeartAtrialAppendage	5	97.7527952083321	Tdark	<= 0.1	0	0	0	0	0	NA	NA	0	NA	NA	0	1
ENSG00000084073	ZMPSTE24	10269	2YPT;4AW6;5SYT	3.4.24.84	O75844	4.93692716230027	ArteryAorta	3.13743129975568	Uterus	2.82952702177285	CellsTransformedfibroblasts	1	24.328705404486	Tchem	<= 0.1	0	0	0	0	0	NA	NA	0	Peptidase M48A family	NA	1	0
ENSG00000049089	COL9A2	1298	5CTD;5CTI;5CVA;5CVB	NA	Q14055	4.23684715644694	Pituitary	3.68615501803195	BrainSubstantianigra	3.60848382737821	BrainSpinalcordcervicalc	1	102.691509765329	Tbio	(0.1 - 0.9)	0	0	0	0	0	NA	NA	1	Fibril-associated collagens with interrupted helices (FACIT) family	NA	1	0
ENSG00000084070	SMAP2	64744	2IQJ	NA	Q8WU79	5.2385933475411	WholeBlood	2.05358197770619	Spleen	0.743153934986109	SmallIntestineTerminalIleum	2	344.847069092379	Tbio	<= 0.1	0	0	0	0	0	NA	NA	0	NA	NA	0	0
ENSG00000187801	ZFP69B	65243	NA	NA	Q9UJL9	2.66050964707121	CellsEBVtransformedlymphocytes	2.51267665590826	BrainNucleusaccumbensbasalganglia	2.09394724016224	BrainFrontalCortexBA	1	2.2127857481019	Tdark	<= 0.1	0	0	0	0	0	NA	NA	0	Krueppel C2H2-type zinc-finger protein family	NA	0	0
ENSG00000187815	ZFP69	339559	NA	NA	Q49AA0	1.5727512240161	ColonSigmoid	1.49212710284751	BrainSpinalcordcervicalc	1.28895775879126	BrainCaudatebasalganglia	1	1.71017033741778	Tdark	<= 0.1	0	0	0	0	0	NA	NA	0	Krueppel C2H2-type zinc-finger protein family	NA	0	1
ENSG00000164002	EXO5	64789	NA	NA	Q9H790	2.34465994235947	Spleen	1.46558580894861	CellsEBVtransformedlymphocytes	1.46361147467293	SmallIntestineTerminalIleum	1	3.92929277626368	Tbio	<= 0.1	0	0	0	0	0	NA	NA	0	EXO5 family	NA	0	0
ENSG00000117010	ZNF684	127396	NA	NA	Q5T5D7	4.79417188688047	Liver	2.6661177125471	KidneyCortex	1.75693623205974	AdrenalGland	1	4.03926896247543	Tdark	<= 0.1	0	0	0	0	0	NA	NA	0	Krueppel C2H2-type zinc-finger protein family	NA	0	0
ENSG00000117016	RIMS3	9783	NA	NA	Q9UJD0	4.58865469286046	BrainCortex	4.53322427118758	BrainFrontalCortexBA	3.22713874046241	BrainAnteriorcingulatecortexBA	1	78.1204395796123	Tbio	<= 0.1	0	0	0	0	0	NA	NA	0	NA	NA	0	0
ENSG00000066136	NFYC	4802	1N1J;4AWL;4CSR	NA	Q13952	1.88686317842028	Spleen	1.61146166772475	SkinSunExposedLowerleg	1.58896647715982	SkinNotSunExposedSuprapubic	1	18.496761899728	Tbio	(0.1 - 0.9)	0	0	0	0	0	NA	NA	0	NFYC/HAP5 subunit family	NA	0	0
ENSG00000117013	KCNQ4	9132	2OVC	NA	P56696	6.55245630454372	ColonSigmoid	6.0706900359876	EsophagusMuscularis	5.79421885361199	EsophagusGastroesophagealJunction	1	13.7248106482845	Tclin	>= 0.9	1	0	0	1	1	NA	NA	0	Potassium channel family, KQT (TC 1.A.1.15) subfamily, Kv7.4/KCNQ4 sub-subfamily	NA	1	0
ENSG00000179862	CITED4	163732	NA	NA	Q96RK1	3.50247996643953	SkinSunExposedLowerleg	3.01736494918818	BreastMammaryTissue	2.53798475972366	SkinNotSunExposedSuprapubic	1	34.5228456262113	Tbio	(0.1 - 0.9)	0	0	0	0	0	NA	NA	0	CITED family	NA	0	0
ENSG00000171793	CTPS1	1503	2VO1	6.3.4.2	P17812	4.59529231533527	ArteryCoronary	4.06547830152013	ArteryAorta	3.88827263913355	ColonSigmoid	1	18.7463457279636	Tbio	>= 0.9	0	0	0	0	0	NA	NA	0	CTP synthase family	NA	1	0
ENSG00000171790	SLFNL1	200172	NA	NA	Q499Z3	1.77407211162791	Testis	0.240571156789691	HeartLeftVentricle	0.191135351569551	Liver	7	47.2889357056729	Tdark	<= 0.1	0	0	0	0	0	NA	NA	0	Schlafen family	NA	0	0
ENSG00000010803	SCMH1	22955	2P0K	NA	Q96GD3	4.46784016335627	EsophagusMuscularis	4.46439474224416	EsophagusGastroesophagealJunction	4.25849567906771	ColonSigmoid	1	29.5519267016577	Tdark	(0.1 - 0.9)	0	0	0	0	0	NA	NA	0	SCM family	NA	0	0
ENSG00000127129	EDN2	1907	NA	NA	P20800	6.01779240431238	Vagina	5.01839593078052	CervixEctocervix	2.53629659778938	SmallIntestineTerminalIleum	1	19.5681083716724	Tbio	<= 0.1	0	0	0	0	0	NA	NA	1	Endothelin/sarafotoxin family	NA	0	0
ENSG00000127124	HIVEP3	59269	NA	NA	Q5T1R4	2.75480967015335	SkinNotSunExposedSuprapubic	2.23123347839099	SkinSunExposedLowerleg	1.93550541636024	BrainCerebellum	1	3.39973962450027	Tbio	<= 0.1	0	0	0	0	0	NA	NA	0	NA	NA	0	0
ENSG00000044012	GUCA2B	2981	1UYA;1UYB	NA	Q16661	6.82458743757717	SmallIntestineTerminalIleum	4.65633032022588	ColonTransverse	0.929668923985671	Stomach	1	99.7698742266406	Tbio	(0.1 - 0.9)	0	0	0	0	0	NA	NA	1	Guanylin family	NA	0	0
ENSG00000197273	GUCA2A	2980	1GNA;1GNB;1O8R	NA	Q02747	7.22200431705454	SmallIntestineTerminalIleum	3.59220212176775	ColonTransverse	0.265853641259014	HeartLeftVentricle	2	708.480259989812	Tbio	<= 0.1	0	0	0	0	0	NA	NA	1	Guanylin family	NA	0	0
ENSG00000198815	FOXJ3	22887	NA	NA	Q9UPW0	2.01184641059232	AdiposeSubcutaneous	1.98603668301771	BreastMammaryTissue	1.89225565335516	BrainCerebellarHemisphere	1	13.9889259910584	Tbio	>= 0.9	0	0	0	0	0	NA	NA	0	NA	NA	0	0
ENSG00000177181	RIMKLA	284716	NA	6.3.2.N6	Q8IXN7	3.95787992012784	BrainFrontalCortexBA	3.19272183616782	BrainCortex	3.14925909405849	BrainAnteriorcingulatecortexBA	1	6.49008996287982	Tdark	<= 0.1	0	0	0	0	0	NA	NA	0	RimK family	NA	0	0
ENSG00000066185	ZMYND12	84217	NA	NA	Q9H0C1	1.6970042631856	Testis	0.813697565059823	BrainHypothalamus	0.583311124940681	BrainAmygdala	2	26.7036608790242	Tdark	<= 0.1	0	0	0	0	0	NA	NA	0	NA	NA	0	0
ENSG00000127125	PPCS	79717	1P9O	6.3.2.5	Q9HAB8	2.93134893005232	AdrenalGland	2.43590057817473	Stomach	2.07017975656322	KidneyCortex	1	27.822038676821	Tbio	<= 0.1	0	0	0	0	0	NA	NA	0	PPC synthetase family	NA	0	0
ENSG00000186409	CCDC30	728621	NA	NA	Q5VVM6	3.43557012262724	Pituitary	1.95670500192424	Thyroid	1.61720346319436	BrainHypothalamus	1	3.42625211512001	Tdark	<= 0.1	0	0	0	0	0	NA	NA	0	Prefoldin subunit beta family	NA	0	1
ENSG00000171960	PPIH	10465	1MZW;1QOI	NA	O43447	3.43879396590562	CellsEBVtransformedlymphocytes	1.04193916524308	EsophagusMucosa	0.990593187647651	Spleen	3	19.0081942041042	Tbio	<= 0.1	0	0	0	0	0	NA	NA	0	Cyclophilin-type PPIase family, PPIase H subfamily	NA	0	0
ENSG00000065978	YBX1	4904	1H95	NA	P67809	2.20264462020088	MuscleSkeletal	2.12723618560941	ColonSigmoid	2.01082400774444	EsophagusMuscularis	1	372.741031948356	Tbio	>= 0.9	0	0	0	0	0	NA	NA	1	NA	NA	0	0
ENSG00000164007	CLDN19	149461	NA	NA	Q8N6F1	8.26162499011461	NerveTibial	0.877253163208972	KidneyCortex	0.291943789702918	HeartLeftVentricle	9	73.7902852430155	Tbio	(0.1 - 0.9)	0	0	0	0	0	NA	NA	0	Claudin family	Phase 2: Claudiximab	1	0
ENSG00000117385	LEPRE1	64175	NA	1.14.11.7	Q32P28	3.86225038130231	CellsTransformedfibroblasts	2.23926993814201	Pituitary	1.65200690038224	NerveTibial	1	32.9726075857458	Tbio	<= 0.1	0	0	0	0	0	NA	NA	1	Leprecan family	NA	1	0
ENSG00000164008	C1orf50	79078	NA	NA	Q9BV19	1.61390884759963	BrainHypothalamus	1.38606074116715	BrainNucleusaccumbensbasalganglia	1.27845527206311	Pituitary	1	3.81272311384479	Tdark	<= 0.1	0	0	0	0	0	NA	NA	0	NA	NA	0	0
ENSG00000177868	CCDC23	374969	NA	NA	Q8N300	1.54134120118943	NerveTibial	1.44877454765927	AdiposeSubcutaneous	1.04270231867387	Pituitary	1	13.768520206213	Tdark	(0.1 - 0.9)	0	0	0	0	0	NA	NA	1	SVBP family	NA	0	0
ENSG00000164010	ERMAP	114625	NA	NA	Q96PL5	2.69224838003495	Pituitary	2.63290562577817	AdrenalGland	1.87925418876073	Thyroid	1	9.43002708675792	Tbio	<= 0.1	0	0	0	0	0	NA	NA	0	Immunoglobulin superfamily, BTN/MOG family	Marketed: ATEZOLIZUMAB;AVELUMAB	1	1
ENSG00000164011	ZNF691	51058	NA	NA	Q5VV52	2.40258213102944	Thyroid	2.10080787368045	Uterus	1.95832118606479	Prostate	1	8.44042517304789	Tdark	NA	0	0	0	0	0	NA	NA	0	Krueppel C2H2-type zinc-finger protein family	NA	0	0
ENSG00000117394	SLC2A1	6513	1SUK;4PYP;5EQG;5EQH;5EQI	NA	P11166	6.2403933928861	NerveTibial	2.6455243900795	SkinNotSunExposedSuprapubic	2.46167441902553	SkinSunExposedLowerleg	2	246.091280761518	Tchem	>= 0.9	0	0	0	0	0	CHEMBL204300;CHEMBL249476	CHEMBL3780239;CHEMBL3781913;CHEMBL3781331	0	Major facilitator superfamily, Sugar transporter (TC 2.A.1.1) family, Glucose transporter subfamily	NA	1	0
ENSG00000186973	FAM183A	440585	NA	NA	A6NL82	5.19999766739651	FallopianTube	2.36326350773126	Pituitary	2.27489103672331	BrainHypothalamus	2	15.5588812467953	Tdark	<= 0.1	0	0	0	0	0	NA	NA	0	FAM183 family	NA	0	0
ENSG00000117395	EBNA1BP2	10969	NA	NA	Q99848	3.1138041226163	Liver	2.3146236339839	Pituitary	1.77413379608746	CellsTransformedfibroblasts	1	28.5355682212766	Tbio	<= 0.1	0	0	0	0	0	NA	NA	0	EBP2 family	NA	0	0
ENSG00000243710	WDR65	149465	NA	NA	Q96MR6	1.66269867889559	Testis	1.18459368728635	FallopianTube	0.555121032746368	BrainHypothalamus	1	14.5070834991544	Tdark	<= 0.1	0	0	0	0	0	NA	NA	0	NA	NA	0	1
ENSG00000179178	TMEM125	128218	NA	NA	Q96AQ2	4.55162732916808	Lung	3.71470619495111	Pancreas	2.96863543262075	BrainSpinalcordcervicalc	1	41.4788729429245	Tdark	<= 0.1	0	0	0	0	0	NA	NA	0	NA	NA	0	0
ENSG00000253313	C1orf210	149466	NA	NA	Q8IVY1	4.51001343997772	ColonTransverse	4.35597267890694	Stomach	2.54505972763388	SmallIntestineTerminalIleum	1	18.6459559408321	Tdark	<= 0.1	0	0	0	0	0	NA	NA	0	NA	NA	0	0
ENSG00000066056	TIE1	7075	NA	2.7.10.1	P35590	5.42304066089416	AdiposeVisceralOmentum	4.44120999247928	AdiposeSubcutaneous	3.87853044692266	BreastMammaryTissue	1	23.5674279985974	Tchem	<= 0.1	0	0	0	0	0	NA	CHEMBL3582441;CHEMBL3582442;CHEMBL3582427	0	Protein kinase superfamily, Tyr protein kinase family, Tie subfamily	Marketed: REGORAFENIB;VANDETANIB	0	0
ENSG00000117400	MPL	4352	NA	NA	P40238	2.47212161847464	Lung	1.67842084586344	BrainCortex	1.53639094127201	Ovary	1	0.32730913565174	Tclin	<= 0.1	1	0	0	0	1	NA	NA	0	Type I cytokine receptor family, Type 1 subfamily	NA	1	0
ENSG00000117399	CDC20	991	4GGA;4GGC;4GGD;4N14;5G04;5KHR;5KHU;5LCW	NA	Q12834	2.98884464233955	CellsEBVtransformedlymphocytes	1.86730544709526	CellsTransformedfibroblasts	1.61062159008936	EsophagusMucosa	1	47.959197335324	Tbio	<= 0.1	0	0	0	0	0	NA	NA	0	WD repeat CDC20/Fizzy family	NA	0	1
ENSG00000066322	ELOVL1	64834	NA	NA	Q9BW60	4.96017821316455	BrainSpinalcordcervicalc	3.46018511586212	SkinNotSunExposedSuprapubic	3.38664372318884	SkinSunExposedLowerleg	1	114.079063146887	Tbio	(0.1 - 0.9)	0	0	0	0	0	NA	CHEMBL570571	0	ELO family, ELOVL1 subfamily	NA	0	0
ENSG00000159479	MED8	112950	NA	NA	Q96G25	2.26320959451408	Pituitary	2.18572561137596	CellsTransformedfibroblasts	2.00676073292501	EsophagusMucosa	1	27.4992294311523	Tbio	<= 0.1	0	0	0	0	0	NA	NA	0	Mediator complex subunit 8 family	NA	0	0
ENSG00000198198	SZT2	23334	NA	NA	Q5T011	1.77276520208436	Thyroid	1.56955978960266	Pituitary	1.19984964668582	Uterus	1	8.72760483354976	Tbio	<= 0.1	0	0	0	0	0	NA	NA	0	NA	NA	1	0
ENSG00000178922	HYI	81888	NA	5.3.1.22	Q5T013	2.30567217130621	Pancreas	2.28866800750473	Ovary	2.28183749651685	Uterus	1	17.4443180881746	Tbio	<= 0.1	0	0	0	0	0	NA	NA	0	Hyi family	NA	0	0
ENSG00000142949	PTPRF	5792	1LAR;2DJU;2DN7;2EDX;2EDY;2YD5;2YD8;4N5U	NA	P10586	2.78811768594386	SkinNotSunExposedSuprapubic	2.78523341688597	EsophagusMucosa	2.5889766662871	MinorSalivaryGland	1	48.8329277954102	Tchem	>= 0.9	0	0	0	0	0	CHEMBL214378;CHEMBL2431664;CHEMBL2431665	CHEMBL1241315;CHEMBL200117;CHEMBL506661	0	Protein-tyrosine phosphatase family, Receptor class 2A subfamily	NA	1	0
ENSG00000066135	KDM4A	9682	2GF7;2GFA;2GP3;2GP5;2OQ6;2OQ7;2OS2;2OT7;2OX0;2P5B;2PXJ;2Q8C;2Q8D;2Q8E;2QQR;2QQS;2VD7;2WWJ;2YBK;2YBP;2YBS;3NJY;3PDQ;3RVH;3U4S;4AI9;4BIS;4GD4;4URA;4V2V;4V2W;5A7N;5A7O;5A7P;5A7Q;5A7S;5A7W;5A80;5ANQ;5D6W;5D6X;5D6Y;5F2S;5F2W;5F32;5F37;5F39;5F3C;5F3E;5F3G;5F3I;5F5I;5FPV;5FWE;5FY8;5FYC;5FYH;5FYI;5LY1;5LY2;5TVR;5TVS	NA	O75164	3.55001698043767	AdrenalGland	2.14133914238954	SkinSunExposedLowerleg	1.64564670434284	SkinNotSunExposedSuprapubic	1	16.0621972708866	Tchem	>= 0.9	0	0	0	0	0	CHEMBL3785340;CHEMBL3786265;CHEMBL3785434	CHEMBL3775894;CHEMBL3775237;CHEMBL3775889	0	JHDM3 histone demethylase family	NA	0	0
ENSG00000126091	ST3GAL3	6487	NA	2.4.99.6	Q11203	2.96279135558054	MuscleSkeletal	2.10139084030601	BrainCortex	1.96538292145284	EsophagusGastroesophagealJunction	1	13.8015337988388	Tbio	(0.1 - 0.9)	0	0	0	0	0	NA	CHEMBL338988;CHEMBL1170899;CHEMBL1170697	1	Glycosyltransferase 29 family	NA	1	0
ENSG00000117407	ARTN	9048	2ASK;2GH0;2GYR;2GYZ	NA	Q5T4W7	5.08661634496665	Prostate	2.23946812885091	Pituitary	2.06487378613596	ArteryCoronary	2	4.28461148266522	Tbio	(0.1 - 0.9)	0	0	0	0	0	NA	NA	1	TGF-beta family, GDNF subfamily	NA	0	0
ENSG00000117408	IPO13	9670	2X19;2XWU;3ZJY	NA	O94829	3.28838131610162	BrainSpinalcordcervicalc	3.1374865254774	MuscleSkeletal	2.41308307878976	BrainSubstantianigra	1	32.6309398731715	Tbio	>= 0.9	0	0	0	0	0	NA	NA	0	Importin beta family	NA	0	0
ENSG00000132768	DPH2	1802	NA	NA	Q9BQC3	2.59406556915975	MuscleSkeletal	2.45027342582493	CellsEBVtransformedlymphocytes	1.64867461557451	Spleen	1	13.1074944773386	Tbio	<= 0.1	0	0	0	0	0	NA	NA	0	DPH1/DPH2 family, DPH2 subfamily	NA	0	0
ENSG00000117410	ATP6V0B	533	NA	NA	Q99437	3.96769916927909	WholeBlood	2.59064538966593	KidneyCortex	1.47749293969554	BrainHypothalamus	1	103.225686153383	Tbio	>= 0.9	0	0	0	0	0	NA	NA	0	V-ATPase proteolipid subunit family	NA	0	0
ENSG00000117411	B4GALT2	8704	NA	2.4.1.38	O60909	3.72431760475251	BrainAmygdala	3.56297496869178	BrainAnteriorcingulatecortexBA	2.58429548071677	BrainCortex	1	23.5886090066698	Tbio	(0.1 - 0.9)	0	0	0	0	0	NA	NA	0	Glycosyltransferase 7 family	NA	0	0
ENSG00000159214	CCDC24	149473	NA	NA	Q8N4L8	3.07785437430551	Pituitary	2.05765067773817	Thyroid	1.36105886882138	KidneyCortex	1	11.5742620588506	Tdark	<= 0.1	0	0	0	0	0	NA	NA	0	NA	NA	0	0
ENSG00000196517	SLC6A9	6536	NA	NA	P48067	5.15668549491089	BrainSpinalcordcervicalc	3.90121875962618	SkinSunExposedLowerleg	2.74725662369044	SkinNotSunExposedSuprapubic	1	24.3763637744205	Tchem	<= 0.1	0	0	0	0	1	CHEMBL596699;CHEMBL3217125;CHEMBL596700	CHEMBL485356;CHEMBL483938;CHEMBL180966	0	Sodium:neurotransmitter symporter (SNF) (TC 2.A.22) family, SLC6A9 subfamily	NA	1	0
ENSG00000171872	KLF17	128209	NA	NA	Q5JT82	1.75385062038713	Testis	1.00148376453527	EsophagusMuscularis	0.624767323032577	EsophagusGastroesophagealJunction	1	10.79410451512	Tbio	<= 0.1	0	0	0	0	0	NA	NA	0	Sp1 C2H2-type zinc-finger protein family	NA	0	1
ENSG00000178028	DMAP1	55929	3HM5;4IEJ	NA	Q9NPF5	2.42448671342722	AdrenalGland	1.81375950372436	BrainCerebellum	1.65805902740903	BrainCerebellarHemisphere	1	19.4614316282601	Tbio	(0.1 - 0.9)	0	0	0	0	0	NA	NA	0	NA	NA	0	0
ENSG00000117419	ERI3	79033	2XRI	NA	O43414	2.7625569033716	BrainCortex	2.7245713865637	BrainAnteriorcingulatecortexBA	2.55916503103932	BrainFrontalCortexBA	1	39.9475521957665	Tdark	(0.1 - 0.9)	0	0	0	0	0	NA	NA	0	NA	NA	0	0
ENSG00000187147	RNF220	55182	NA	NA	Q5VTB9	4.28337972328402	BrainSpinalcordcervicalc	3.14437033964862	BrainSubstantianigra	2.86349854462517	BrainHippocampus	1	19.4022579797557	Tdark	>= 0.9	0	0	0	0	0	NA	NA	0	NA	NA	0	0
ENSG00000126106	TMEM53	79639	NA	NA	Q6P2H8	3.131570570692	Liver	1.1693393327732	Testis	0.977915473607211	KidneyCortex	2	11.4003309281934	Tdark	<= 0.1	0	0	0	0	0	NA	NA	0	TMEM53 family	NA	0	0
ENSG00000198520	C1orf228	339541	NA	NA	Q6PIY5	1.48343174296322	WholeBlood	1.36172431865635	Liver	1.22984612471722	Testis	1	4.79396546721155	Tdark	NA	0	0	0	0	0	NA	NA	0	NA	NA	0	0
ENSG00000142945	KIF2C	11004	2HEH;4UBF;4Y05	NA	Q99661	1.60194537738521	Testis	1.46106108599133	CellsEBVtransformedlymphocytes	0.482271887543053	CellsTransformedfibroblasts	1	73.2837890802428	Tbio	<= 0.1	0	0	0	0	0	NA	NA	0	TRAFAC class myosin-kinesin ATPase superfamily, Kinesin family, MCAK/KIF2 subfamily	NA	0	0
ENSG00000142959	BEST4	266675	NA	NA	Q8NFU0	9.7389595117773	ColonTransverse	1.93156489039632	SmallIntestineTerminalIleum	0.60399297053574	BrainHypothalamus	5	29.3437200841323	Tbio	<= 0.1	0	0	0	0	0	NA	NA	0	Bestrophin family	NA	0	0
ENSG00000173846	PLK3	1263	4B6L	NA	Q9H4B4	3.433165163424	AdiposeVisceralOmentum	3.2326753184453	ArteryAorta	2.66131911240817	WholeBlood	1	13.9317893288734	Tchem	<= 0.1	0	0	0	0	0	CHEMBL223367;CHEMBL373598	CHEMBL222419;CHEMBL514499;CHEMBL514162	0	Protein kinase superfamily, Ser/Thr protein kinase family, CDC5/Polo subfamily	Phase 3: VOLASERTIB	0	0
ENSG00000188396	TCTEX1D4	343521	NA	NA	Q5JR98	4.86558892358535	FallopianTube	3.40611348354376	Lung	3.40088042713817	AdiposeVisceralOmentum	1	2.3150377124548	Tbio	NA	0	0	0	0	0	NA	NA	0	Dynein light chain Tctex-type family	NA	0	0
ENSG00000222009	BTBD19	149478	NA	NA	C9JJ37	3.37107352303249	Uterus	2.22753298112101	AdrenalGland	2.14646308059575	Pituitary	1	9.74326233978731	Tdark	NA	0	0	0	0	0	NA	NA	0	NA	NA	0	0
ENSG00000117425	PTCH2	8643	NA	NA	Q9Y6C5	4.12115757758321	NerveTibial	3.0471822512361	Ovary	0.717995797828733	BrainCerebellum	1	21.245546224478	Tbio	<= 0.1	0	0	0	0	0	NA	NA	0	Patched family	Marketed: EZETIMIBE	1	0
ENSG00000070785	EIF2B3	8891	NA	NA	Q9NR50	3.97197959893073	MuscleSkeletal	2.53799919338583	HeartLeftVentricle	2.53220783071998	AdrenalGland	1	14.7036118496296	Tbio	(0.1 - 0.9)	0	0	0	0	0	NA	NA	0	EIF-2B gamma/epsilon subunits family	NA	1	0
ENSG00000126107	HECTD3	79654	NA	NA	Q5T447	3.90155048125624	SmallIntestineTerminalIleum	3.65838060425506	ColonTransverse	1.84892408428974	AdiposeSubcutaneous	1	30.8813813924789	Tdark	<= 0.1	0	0	0	0	0	NA	NA	0	NA	NA	0	0
ENSG00000126088	UROD	7389	1JPH;1JPI;1JPK;1R3Q;1R3R;1R3S;1R3T;1R3V;1R3W;1R3Y;1URO;2Q6Z;2Q71;3GVQ;3GVR;3GVV;3GVW;3GW0;3GW3	4.1.1.37	P06132	6.49225859482174	AdrenalGland	1.5948318681017	EsophagusGastroesophagealJunction	1.39993662611969	EsophagusMuscularis	4	54.3788980418238	Tbio	<= 0.1	0	0	0	0	0	NA	NA	0	Uroporphyrinogen decarboxylase family	NA	1	0
ENSG00000162415	ZSWIM5	57643	NA	NA	Q9P217	5.23694005323539	AdrenalGland	2.08669027714162	Ovary	1.58803697441993	Pituitary	2	10.3491385081719	Tdark	(0.1 - 0.9)	0	0	0	0	0	NA	NA	0	NA	NA	0	1
ENSG00000186603	HPDL	84842	NA	NA	Q96IR7	3.32452521128172	ColonTransverse	2.86383196781219	CellsEBVtransformedlymphocytes	1.70195951165361	Stomach	1	2.96020187080211	Tdark	<= 0.1	0	0	0	0	0	NA	NA	0	4HPPD family	Marketed: NITISINONE	0	0
ENSG00000132781	MUTYH	4595	1X51;3N5N	NA	Q9UIF7	2.31647685793167	BrainCerebellarHemisphere	2.28493455403991	BrainCerebellum	1.40503642036488	Thyroid	1	14.9359469186692	Tbio	<= 0.1	0	0	0	0	0	NA	NA	0	Nth/MutY family	NA	1	0
ENSG00000132773	TOE1	114034	2FC6	NA	Q96GM8	1.48130786455195	Thyroid	1.34624408445038	CellsEBVtransformedlymphocytes	1.07395161801247	Spleen	1	8.6080040665972	Tbio	<= 0.1	0	0	0	0	0	NA	NA	0	CAF1 family	NA	1	1
ENSG00000070759	TESK2	10420	NA	2.7.12.1	Q96S53	2.59386010152957	SkinSunExposedLowerleg	2.58353637346394	Prostate	2.5374116787969	SkinNotSunExposedSuprapubic	1	5.64444735504332	Tdark	<= 0.1	0	0	0	0	0	NA	CHEMBL2070615;CHEMBL2070613;CHEMBL2070614	0	Protein kinase superfamily, TKL Ser/Thr protein kinase family	NA	0	1
ENSG00000132763	MMACHC	25974	3SBY;3SBZ;3SC0;3SOM	NA	Q9Y4U1	3.30316583216506	Liver	3.18854725034117	HeartAtrialAppendage	2.40895759435174	CellsTransformedfibroblasts	1	4.68141212483414	Tbio	<= 0.1	0	0	0	0	0	NA	NA	0	MMACHC family	NA	1	1
ENSG00000117450	PRDX1	5052	2RII;3HY2;4XCS	NA	Q06830	5.07434612815173	EsophagusMucosa	2.89077879052636	Thyroid	2.15365386041887	BrainSubstantianigra	1	349.554073147007	Tchem	<= 0.1	0	0	0	0	0	NA	NA	0	Peroxiredoxin family, AhpC/Prx1 subfamily	NA	0	0
ENSG00000117448	AKR1A1	10327	2ALR	1.1.1.2	P14550	3.17631329286146	KidneyCortex	2.34471823559859	Liver	2.15249209944751	SmallIntestineTerminalIleum	1	51.0206094831228	Tchem	<= 0.1	0	0	0	0	0	NA	CHEMBL273910;CHEMBL436;CHEMBL84446	0	Aldo/keto reductase family	NA	0	1
ENSG00000132780	NASP	4678	NA	NA	P49321	1.66453842655475	CellsEBVtransformedlymphocytes	1.59831208170266	Uterus	1.49659411033489	Ovary	1	36.5711190336842	Tbio	(0.1 - 0.9)	0	0	0	0	0	NA	NA	0	NASP family	NA	0	0
ENSG00000159588	CCDC17	149483	NA	NA	Q96LX7	7.27425958768297	FallopianTube	2.38441444537261	Lung	1.89212277618491	CervixEndocervix	3	35.5808390974998	Tdark	<= 0.1	0	0	0	0	0	NA	NA	0	NA	NA	0	0
ENSG00000159592	GPBP1L1	60313	NA	NA	Q9HC44	2.02722839293696	ColonTransverse	1.58444116719002	Vagina	1.50041920120919	SkinSunExposedLowerleg	1	19.5394152232579	Tdark	(0.1 - 0.9)	0	0	0	0	0	NA	NA	0	Vasculin family	NA	0	0
ENSG00000159596	TMEM69	51249	NA	NA	Q5SWH9	3.79255952145692	CellsEBVtransformedlymphocytes	1.90296652275456	EsophagusMucosa	1.83828486317981	CellsTransformedfibroblasts	1	42.7758487281153	Tdark	<= 0.1	0	0	0	0	0	NA	NA	0	NA	NA	0	0
ENSG00000197429	IPP	3652	NA	NA	Q9Y573	2.5841454914513	CellsTransformedfibroblasts	1.41711652758192	MuscleSkeletal	1.25078767965688	Bladder	1	3.9840998977003	Tdark	<= 0.1	0	0	0	0	0	NA	NA	0	NA	NA	0	0
ENSG00000086015	MAST2	23139	2KQF;2KYL	NA	Q6P0Q8	3.7061636675081	MuscleSkeletal	3.13987152422741	EsophagusGastroesophagealJunction	2.71493418382895	EsophagusMuscularis	1	49.5323673470076	Tchem	<= 0.1	0	0	0	0	0	NA	NA	0	Protein kinase superfamily, AGC Ser/Thr protein kinase family	Phase 2: AMA0076;DE-104;SAR-407899;VEROSUDIL	0	0
ENSG00000117461	PIK3R3	8503	NA	NA	Q92569	3.05024772151714	AdiposeVisceralOmentum	2.97613443184976	AdiposeSubcutaneous	2.51749009970634	BrainCerebellarHemisphere	1	17.0559719774692	Tbio	<= 0.1	0	0	1	1	1	NA	NA	0	PI3K p85 subunit family	NA	0	1
ENSG00000117472	TSPAN1	10103	NA	NA	O60635	7.82176176282461	ColonTransverse	3.5578944944456	KidneyCortex	1.719455533726	Stomach	2	246.81858093474	Tbio	<= 0.1	0	0	0	0	0	NA	NA	0	Tetraspanin (TM4SF) family	NA	0	0
ENSG00000085998	POMGNT1	55624	5GGF;5GGG;5GGI;5GGJ;5GGK;5GGL;5GGN;5GGP	2.4.1.-	Q8WZA1	2.90842768812117	BrainSpinalcordcervicalc	2.85044351845019	HeartLeftVentricle	2.43199916194936	Pituitary	1	23.700420097566	Tbio	<= 0.1	0	0	0	0	0	NA	NA	0	Glycosyltransferase 13 family	NA	1	0
ENSG00000171357	LURAP1	541468	NA	NA	Q96LR2	1.85713579645848	ArteryAorta	1.38928096767778	Testis	1.37282115595361	ArteryTibial	1	4.90492649376392	Tdark	(0.1 - 0.9)	0	0	0	0	0	NA	NA	0	NA	NA	0	0
ENSG00000085999	RAD54L	8438	NA	NA	Q92698	3.46250305048487	CellsEBVtransformedlymphocytes	0.887150593581017	EsophagusMucosa	0.787108021598516	Testis	3	13.2453669046952	Tbio	<= 0.1	0	0	0	0	0	NA	NA	0	SNF2/RAD54 helicase family	NA	1	0
ENSG00000132128	LRRC41	10489	NA	NA	Q15345	1.86422940984961	FallopianTube	1.69040447300139	CellsTransformedfibroblasts	1.61426540462456	Uterus	1	15.49027856191	Tdark	>= 0.9	0	0	0	0	0	NA	NA	0	NA	NA	0	0
ENSG00000173660	UQCRH	7388	NA	1.10.2.2	P07919	5.67766981578522	HeartLeftVentricle	4.57485678496517	HeartAtrialAppendage	1.83373649940278	BrainFrontalCortexBA	1	108.201117296831	Tdark	(0.1 - 0.9)	0	0	0	0	0	NA	NA	0	UQCRH/QCR6 family	NA	0	1
ENSG00000117481	NSUN4	387338	4FP9;4FZV	NA	Q96CB9	1.73356315062476	Testis	0.416959619346446	AdrenalGland	0.319780035105365	CellsEBVtransformedlymphocytes	4	36.0621782957121	Tdark	<= 0.1	0	0	0	0	0	NA	NA	0	Class I-like SAM-binding methyltransferase superfamily, RsmB/NOP family	NA	0	0
ENSG00000117480	FAAH	2166	NA	NA	O00519	3.89900963443802	Prostate	2.77541826827271	Thyroid	1.38844406092154	BrainSpinalcordcervicalc	1	50.6000124463495	Tchem	<= 0.1	1	0	0	0	0	CHEMBL3797635;CHEMBL3800456;CHEMBL3797841	CHEMBL3798535;CHEMBL3797772;CHEMBL3798487	0	Amidase family	NA	1	0
ENSG00000197587	DMBX1	127343	NA	NA	Q8NFW5	2.67552384257463	Pituitary	1.49228663754256	BrainHypothalamus	1.48121785598086	BrainSubstantianigra	1	0.71225119000572	Tbio	>= 0.9	0	0	0	0	0	NA	NA	0	Paired homeobox family	NA	0	0
ENSG00000162456	KNCN	148930	NA	NA	A6PVL3	4.14592710740051	BrainHypothalamus	3.57026249399715	BrainNucleusaccumbensbasalganglia	1.66417355457467	BrainAmygdala	1	1.09602575403793	Tdark	<= 0.1	0	0	0	0	0	NA	NA	0	NA	NA	0	0
ENSG00000079277	MKNK1	8569	2HW6;2Y9Q	NA	Q9BUB5	4.42771291048451	Pancreas	4.34572862941454	WholeBlood	1.89044329586068	Spleen	1	45.0778924707781	Tchem	<= 0.1	0	0	0	0	0	CHEMBL3632744;CHEMBL3632742;CHEMBL3632747	CHEMBL3355000;CHEMBL3355002;CHEMBL3797873	0	Protein kinase superfamily, CAMK Ser/Thr protein kinase family	Phase 2: GLPG-0259	0	1
ENSG00000142961	MOB3C	148932	NA	NA	Q70IA8	2.95570964613868	AdiposeVisceralOmentum	2.79543822455782	Pancreas	2.68509859285848	EsophagusGastroesophagealJunction	1	8.79388816871307	Tdark	<= 0.1	0	0	0	0	0	NA	NA	0	MOB1/phocein family	NA	0	0
ENSG00000123472	ATPAF1	64756	NA	NA	Q5TC12	2.95287309125918	HeartLeftVentricle	2.72001762364328	BrainCaudatebasalganglia	2.61300153213814	BrainFrontalCortexBA	1	31.1592140864888	Tdark	(0.1 - 0.9)	0	0	0	0	0	NA	NA	0	ATP11 family	NA	0	0
ENSG00000186118	TEX38	374973	NA	NA	Q6PEX7	1.7790668470512	Testis	0.312543015229165	HeartLeftVentricle	0.206573032188882	Pancreas	5	22.0043913181438	Tdark	NA	0	0	0	0	0	NA	NA	0	NA	NA	0	0
ENSG00000159658	EFCAB14	9813	NA	NA	O75071	3.25205923319249	Stomach	2.41100647546522	Bladder	2.34423837476715	ArteryTibial	1	28.5351085514602	Tdark	<= 0.1	0	0	0	0	0	NA	NA	0	NA	NA	0	1
ENSG00000142973	CYP4B1	1580	NA	NA	P13584	4.56762256096617	NerveTibial	3.98404291049315	Bladder	3.5972482636589	Lung	1	94.9053126879429	Tbio	<= 0.1	0	0	0	0	0	NA	NA	0	Cytochrome P450 family	Marketed: ABIRATERONE ACETATE;AMINOGLUTETHIMIDE;ANASTROZOLE;COBICISTAT;EXEMESTANE;LETROZOLE;MITOTANE;TESTOLACTONE	0	1
ENSG00000187048	CYP4A11	1579	NA	NA	Q02928	6.14367900764664	Liver	2.8043733920164	KidneyCortex	0.264632483511614	HeartLeftVentricle	2	153.17715416185	Tbio	<= 0.1	0	0	0	0	0	NA	NA	0	Cytochrome P450 family	Marketed: ABIRATERONE ACETATE;AMINOGLUTETHIMIDE;ANASTROZOLE;COBICISTAT;EXEMESTANE;LETROZOLE;MITOTANE;TESTOLACTONE	0	0
ENSG00000186377	CYP4X1	260293	NA	NA	Q8N118	4.6819680959088	MinorSalivaryGland	4.32340661129692	ArteryAorta	3.78010391026845	Stomach	1	18.7632816088827	Tchem	<= 0.1	0	0	0	0	0	NA	NA	0	Cytochrome P450 family	Marketed: ABIRATERONE ACETATE;AMINOGLUTETHIMIDE;ANASTROZOLE;COBICISTAT;EXEMESTANE;LETROZOLE;MITOTANE;TESTOLACTONE	0	1
ENSG00000186160	CYP4Z1	199974	NA	NA	Q86W10	8.81650914055103	BreastMammaryTissue	3.12280272610611	NerveTibial	2.27145801296319	AdiposeSubcutaneous	2	5.29557158101663	Tbio	<= 0.1	0	0	0	0	0	NA	NA	0	Cytochrome P450 family	Marketed: ABIRATERONE ACETATE;AMINOGLUTETHIMIDE;ANASTROZOLE;COBICISTAT;EXEMESTANE;LETROZOLE;MITOTANE;TESTOLACTONE	0	0
ENSG00000162365	CYP4A22	284541	NA	NA	Q5TCH4	6.43659977699122	Liver	1.43753117087068	KidneyCortex	0.287421973597105	HeartLeftVentricle	4	52.4809021093264	Tbio	<= 0.1	0	0	0	0	0	NA	NA	0	Cytochrome P450 family	Marketed: ABIRATERONE ACETATE;AMINOGLUTETHIMIDE;ANASTROZOLE;COBICISTAT;EXEMESTANE;LETROZOLE;MITOTANE;TESTOLACTONE	0	1
ENSG00000162366	PDZK1IP1	10158	NA	NA	Q13113	7.69280151911804	KidneyCortex	1.93050948422766	MinorSalivaryGland	1.58913694413623	EsophagusMucosa	3	375.657541036606	Tbio	<= 0.1	0	0	0	0	0	NA	NA	0	NA	NA	0	0
ENSG00000162367	TAL1	6886	2YPA;2YPB	NA	P17542	5.74382766406091	Lung	3.57480555312601	AdiposeVisceralOmentum	2.50645504470006	BreastMammaryTissue	1	9.12791318148374	Tbio	(0.1 - 0.9)	0	0	0	0	0	NA	NA	0	NA	NA	1	1
ENSG00000123473	STIL	6491	4YYP;5LHW;5LHZ	NA	Q15468	3.98699422072852	CellsEBVtransformedlymphocytes	1.19086823079862	ColonTransverse	1.12599848293278	CellsTransformedfibroblasts	3	8.74649459224636	Tbio	(0.1 - 0.9)	0	0	0	0	0	NA	NA	0	NA	NA	1	0
ENSG00000162368	CMPK1	51727	NA	2.7.4.14	P30085	3.45477976236603	ArteryTibial	3.14861139810903	ArteryCoronary	2.65173186867877	AdiposeSubcutaneous	1	57.7856451402228	Tbio	(0.1 - 0.9)	0	0	0	0	0	NA	NA	0	Adenylate kinase family, UMP-CMP kinase subfamily	NA	0	0
ENSG00000186790	FOXE3	2301	NA	NA	Q13461	2.89700560743268	BrainPutamenbasalganglia	2.80866646533952	NerveTibial	1.25699627240832	Testis	1	0.389398664908157	Tbio	NA	0	0	0	0	0	NA	NA	0	NA	NA	1	0
ENSG00000186564	FOXD2	2306	NA	NA	O60548	6.39092769210536	NerveTibial	4.63880698401434	ColonTransverse	2.99512832273791	ArteryAorta	1	6.10826207207222	Tdark	NA	0	0	0	0	0	NA	NA	0	NA	NA	0	0
ENSG00000269113	TRABD2B	388630	NA	NA	A6NFA1	8.42742106004744	ArteryTibial	6.34058170264793	ArteryCoronary	2.85961747007478	ArteryAorta	1	30.3840459714453	Tbio	(0.1 - 0.9)	0	0	0	0	0	NA	NA	0	TIKI family	NA	0	0
ENSG00000117834	SLC5A9	200010	NA	NA	Q2M3M2	7.57344590002205	SmallIntestineTerminalIleum	0.997419351321194	KidneyCortex	0.797343821142963	Liver	7	37.2502379197289	Tdark	<= 0.1	0	0	0	0	0	NA	NA	0	Sodium:solute symporter (SSF) (TC 2.A.21) family	Marketed: CANAGLIFLOZIN HYDRATE;DAPAGLIFLOZIN PROPANEDIOL;EMPAGLIFLOZIN	0	1
ENSG00000132122	SPATA6	54558	NA	NA	Q9NWH7	1.62340008550559	Testis	1.29982898981795	NerveTibial	0.33411158372321	BrainSubstantianigra	1	35.9866378307343	Tbio	<= 0.1	0	0	0	0	0	NA	NA	1	SPATA6 family	NA	0	1
ENSG00000186094	AGBL4	84871	NA	NA	Q5VU57	4.40392577806246	BrainFrontalCortexBA	3.55859221361256	BrainCortex	3.26257243602477	BrainAnteriorcingulatecortexBA	1	1.28994532950498	Tbio	<= 0.1	0	0	0	0	0	NA	NA	0	Peptidase M14 family	NA	0	0
ENSG00000162373	BEND5	79656	NA	NA	Q7L4P6	3.75229688639361	BrainFrontalCortexBA	2.96291901467544	BrainCortex	2.41716803582113	ColonSigmoid	1	11.5639843300537	Tdark	(0.1 - 0.9)	0	0	0	0	0	NA	NA	0	NA	NA	0	0
ENSG00000162374	ELAVL4	1996	1FXL;1G2E	NA	P26378	5.41986836701112	BrainFrontalCortexBA	3.68388414718854	BrainAnteriorcingulatecortexBA	2.93625866243932	BrainHypothalamus	1	16.0705483644097	Tbio	>= 0.9	0	0	0	0	0	NA	NA	0	RRM elav family	NA	1	0
ENSG00000142700	DMRTA2	63950	NA	NA	Q96SC8	3.88950074740798	Pituitary	2.75229541388103	EsophagusMucosa	1.05119234499936	BrainSpinalcordcervicalc	1	2.04885131930842	Tbio	NA	0	0	0	0	0	NA	NA	0	DMRT family	NA	0	0
ENSG00000185104	FAF1	11124	1H8C;2DZM;2EC4;3E21;3QC8;3QCA;3QQ8;3QWZ;3QX1;3R3M	NA	Q9UNN5	2.72221102111906	MuscleSkeletal	1.57845049826943	EsophagusMuscularis	1.34310325764006	ArteryTibial	1	15.811577651667	Tbio	>= 0.9	0	0	0	0	0	NA	NA	0	NA	NA	0	0
ENSG00000123080	CDKN2C	1031	1BU9;1G3N;1IHB;1MX2;1MX4;1MX6	NA	P42773	5.386947290224	AdiposeVisceralOmentum	3.83278452651103	ArteryTibial	3.15425368563799	AdiposeSubcutaneous	1	14.1632821061012	Tbio	(0.1 - 0.9)	0	0	0	0	0	NA	NA	0	CDKN2 cyclin-dependent kinase inhibitor family	NA	0	0
ENSG00000204006	C1orf185	284546	NA	NA	Q5T7R7	1.77915301609631	Testis	0.32166304828292	HeartLeftVentricle	0.214251372452503	HeartAtrialAppendage	5	16.514665112939	Tdark	NA	0	0	0	0	0	NA	NA	0	NA	NA	0	0
ENSG00000123091	RNF11	26994	NA	NA	Q9Y3C5	3.79505488569392	BrainAnteriorcingulatecortexBA	3.74823464552033	BrainFrontalCortexBA	2.75123979251547	BrainAmygdala	1	93.080177352542	Tbio	(0.1 - 0.9)	0	0	0	0	0	NA	NA	0	NA	NA	0	0
ENSG00000085831	TTC39A	22996	NA	NA	Q5SRH9	1.75525863567057	KidneyCortex	1.47595567505501	Testis	1.14807193743632	Stomach	1	4.70567314885557	Tdark	<= 0.1	0	0	0	0	0	NA	NA	0	TTC39 family	NA	0	0
ENSG00000085832	EPS15	2060	1C07;1EH2;1F8H;1FF1;2IV9;2JXC;4RH5;4RH9;4RHG;4S0G;5AWT;5AWU;5JP2	NA	P42566	3.53499665258405	BrainFrontalCortexBA	2.87127268656205	BrainHippocampus	2.31408755026377	BrainAnteriorcingulatecortexBA	1	32.1721639015056	Tbio	(0.1 - 0.9)	0	0	0	0	0	NA	NA	0	NA	NA	0	0
ENSG00000117859	OSBPL9	114883	NA	NA	Q96SU4	4.36126324138612	ArteryTibial	2.09893648021861	ArteryCoronary	1.89281600027834	CellsEBVtransformedlymphocytes	2	29.7814878210964	Tbio	>= 0.9	0	0	0	0	0	NA	NA	0	OSBP family	NA	0	0
ENSG00000078618	NRD1	4898	NA	3.4.24.61	O43847	4.86708512764566	MuscleSkeletal	1.49816207648111	WholeBlood	1.01516417082649	CellsTransformedfibroblasts	3	65.2204101118931	Tbio	(0.1 - 0.9)	0	0	0	0	0	NA	NA	0	Peptidase M16 family	NA	0	0
ENSG00000169213	RAB3B	5865	3DZ8	NA	P20337	4.78337168116687	BrainHypothalamus	4.21679073439883	Pituitary	2.10482373493813	Prostate	1	8.84713117203986	Tbio	(0.1 - 0.9)	0	0	0	0	0	NA	NA	0	Small GTPase superfamily, Rab family	NA	0	0
ENSG00000117862	TXNDC12	51060	1SEN;2K8V	NA	O95881	3.26770389496224	CellsTransformedfibroblasts	2.13694077860387	AdiposeVisceralOmentum	1.42305244545351	AdrenalGland	1	32.7177538670285	Tbio	(0.1 - 0.9)	0	0	0	0	0	NA	NA	0	NA	NA	0	0
ENSG00000134717	BTF3L4	91408	NA	NA	Q96K17	2.6096264288566	AdrenalGland	1.80974490490811	Ovary	1.75121323940319	BrainHypothalamus	1	10.0819753252227	Tdark	(0.1 - 0.9)	0	0	0	0	0	NA	NA	0	NAC-beta family	NA	0	0
ENSG00000157077	ZFYVE9	9372	1DEV;1MK2;4BKW	NA	O95405	2.65086993741913	BrainCerebellarHemisphere	2.1107443060049	BrainFrontalCortexBA	1.90959488327624	BrainCerebellum	1	17.6657530920846	Tbio	>= 0.9	0	0	0	0	0	NA	NA	0	NA	NA	0	0
ENSG00000154222	CC2D1B	200014	NA	NA	Q5T0F9	3.15921180909076	NerveTibial	2.04524716119196	Thyroid	1.94315196714066	Lung	1	16.0695401743839	Tdark	<= 0.1	0	0	0	0	0	NA	NA	0	CC2D1 family	NA	0	1
ENSG00000085840	ORC1	4998	5UJ7;5UJM	NA	Q13415	4.07965894260873	CellsEBVtransformedlymphocytes	0.943288417196181	EsophagusMucosa	0.623342955003977	CellsTransformedfibroblasts	4	12.4885063494666	Tbio	<= 0.1	0	0	0	0	0	NA	NA	0	ORC1 family	NA	1	0
ENSG00000134748	PRPF38A	84950	4RZ9;4RZA;5F5S	NA	Q8NAV1	2.16058732367631	Uterus	2.1242828434918	Ovary	1.61512610672142	CellsEBVtransformedlymphocytes	1	13.1249577568238	Tdark	>= 0.9	0	0	0	0	0	NA	NA	0	PRP38 family	NA	0	0
ENSG00000134744	ZCCHC11	23318	NA	NA	Q5TAX3	2.16514238375094	Ovary	1.60850472151032	Uterus	1.49165297870586	BrainCerebellum	1	11.2468186899559	Tbio	>= 0.9	0	0	0	0	0	NA	NA	0	DNA polymerase type-B-like family	NA	0	0
ENSG00000116157	GPX7	2882	2P31	NA	Q96SL4	3.84088492656362	CellsTransformedfibroblasts	2.13326133903874	Thyroid	1.87718869566285	Pituitary	1	10.7663221392833	Tbio	<= 0.1	0	0	0	0	0	NA	NA	1	Glutathione peroxidase family	NA	0	0
ENSG00000182183	FAM159A	348378	NA	NA	Q6UWV7	3.52669310187778	Spleen	3.42624704197125	WholeBlood	3.1401008189008	SmallIntestineTerminalIleum	1	2.16465338147604	Tdark	<= 0.1	0	0	0	0	0	NA	NA	0	FAM159 family	NA	0	1
ENSG00000162377	SELRC1	65260	NA	NA	Q96BR5	6.32976564272571	CellsTransformedfibroblasts	2.43171928567439	MuscleSkeletal	1.46620659863244	CellsEBVtransformedlymphocytes	2	13.4667123220336	Tbio	(0.1 - 0.9)	0	0	0	0	0	NA	NA	0	Hcp beta-lactamase family	NA	1	0
ENSG00000162378	ZYG11B	79699	NA	NA	Q9C0D3	5.43874243134701	MuscleSkeletal	2.17989247494626	BrainCerebellarHemisphere	1.69558388287285	BrainFrontalCortexBA	2	19.5480312790982	Tdark	>= 0.9	0	0	0	0	0	NA	NA	0	Zyg-11 family	NA	0	0
ENSG00000203995	ZYG11A	440590	NA	NA	Q6WRX3	2.30037004077466	Thyroid	1.66398260643156	CellsEBVtransformedlymphocytes	1.28492989134726	Testis	1	1.40102528215562	Tdark	NA	0	0	0	0	0	NA	NA	0	Zyg-11 family	NA	0	0
ENSG00000121310	ECHDC2	55268	NA	NA	Q86YB7	4.88305494697712	Liver	2.10942513424549	Ovary	1.39360957335355	Prostate	2	146.301419426413	Tdark	<= 0.1	0	0	0	0	0	NA	NA	0	Enoyl-CoA hydratase/isomerase family	NA	0	0
ENSG00000116171	SCP2	6342	1QND;2C0L	NA	P22307	6.14623109701127	Liver	0.987628043411479	ColonTransverse	0.896220325271193	SmallIntestineTerminalIleum	6	66.1694044225356	Tchem	<= 0.1	0	0	0	0	0	NA	NA	0	Thiolase family	NA	1	0
ENSG00000174348	PODN	127435	NA	NA	Q7Z5L7	3.79941723993555	AdiposeVisceralOmentum	3.01467246527294	NerveTibial	2.59512584372614	EsophagusGastroesophagealJunction	1	93.5612499136232	Tbio	<= 0.1	0	0	0	0	0	NA	NA	1	Small leucine-rich proteoglycan (SLRP) family, SLRP class V subfamily	NA	0	0
ENSG00000162383	SLC1A7	6512	NA	NA	O00341	6.03550095070888	EsophagusGastroesophagealJunction	3.26573210989447	NerveTibial	3.19088735577852	AdiposeVisceralOmentum	1	4.02797627497732	Tbio	<= 0.1	0	0	0	0	0	NA	NA	0	Dicarboxylate/amino acid:cation symporter (DAACS) (TC 2.A.23) family, SLC1A7 subfamily	NA	0	0
ENSG00000157184	CPT2	1376	NA	2.3.1.21	P23786	3.51120690588663	ColonTransverse	3.2212175432532	Liver	3.14640810804388	AdrenalGland	1	12.7093045416535	Tchem	<= 0.1	0	0	0	0	0	NA	CHEMBL1231507;CHEMBL1231506;CHEMBL3431801	0	Carnitine/choline acetyltransferase family	NA	1	0
ENSG00000162384	C1orf123	54987	NA	NA	Q9NWV4	3.41339724344627	ArteryTibial	3.16858774924183	ColonSigmoid	2.99383386692386	EsophagusGastroesophagealJunction	1	42.9958432496312	Tdark	<= 0.1	0	0	0	0	0	NA	NA	0	UPF0587 family	NA	0	0
ENSG00000162385	MAGOH	4116	1P27;2HYI;2J0Q;2J0S;2XB2;3EX7	NA	P61326	2.72724081765543	CellsEBVtransformedlymphocytes	1.51710090078088	Thyroid	1.42397694212805	CellsTransformedfibroblasts	1	27.1470506150844	Tbio	(0.1 - 0.9)	0	0	0	0	0	NA	NA	0	Mago nashi family	NA	0	0
ENSG00000157193	LRP8	7804	3A7Q	NA	Q14114	3.79122450895957	Thyroid	1.24543118671831	BrainCerebellum	1.23096443785887	BrainAnteriorcingulatecortexBA	3	18.2642900153948	Tbio	>= 0.9	0	0	0	0	0	NA	NA	1	LDLR family	NA	1	0
ENSG00000143006	DMRTB1	63948	NA	NA	Q96MA1	1.77915587338417	Testis	0.322918709880454	HeartLeftVentricle	0.215187244909048	HeartAtrialAppendage	5	57.7022736682448	Tdark	(0.1 - 0.9)	0	0	0	0	0	NA	NA	0	DMRT family	NA	0	0
ENSG00000174332	GLIS1	148979	NA	NA	Q8NBF1	5.82467961954637	Prostate	2.91872685447724	Vagina	2.34453167518053	CervixEndocervix	1	8.81006392330494	Tbio	<= 0.1	0	0	0	0	0	NA	NA	0	GLI C2H2-type zinc-finger protein family	NA	0	0
ENSG00000058804	NDC1	55706	NA	NA	Q9BTX1	3.85402794402262	CellsEBVtransformedlymphocytes	1.92423156393632	CellsTransformedfibroblasts	1.51700498241476	EsophagusMucosa	2	14.7913562847396	Tbio	>= 0.9	0	0	0	0	0	NA	NA	0	NDC1 family	NA	0	0
ENSG00000058799	YIPF1	54432	NA	NA	Q9Y548	3.54353392938513	WholeBlood	2.86364143999982	Prostate	2.42594712052685	Thyroid	1	28.379611373251	Tbio	<= 0.1	0	0	0	0	0	NA	NA	0	YIP1 family	NA	0	0
ENSG00000211452	DIO1	1733	NA	1.21.99.4	P49895	6.36472710703101	Thyroid	2.92872223119347	Liver	0.951132411117824	KidneyCortex	2	63.1719123591949	Tclin	(0.1 - 0.9)	1	0	0	0	0	NA	NA	0	Iodothyronine deiodinase family	NA	0	0
ENSG00000081870	HSPB11	51668	1TVG;1XPW	NA	Q9Y547	4.07167032387145	Thyroid	2.44445547462714	CellsEBVtransformedlymphocytes	0.947320581503517	Ovary	1	12.4053475126024	Tbio	<= 0.1	0	0	0	0	0	NA	NA	0	IFT25 family	NA	0	0
ENSG00000116212	LRRC42	115353	NA	NA	Q9Y546	2.87063372550049	AdrenalGland	2.27766403177767	CellsTransformedfibroblasts	1.59042327396549	Pituitary	1	17.2006177277401	Tdark	<= 0.1	0	0	0	0	0	NA	NA	0	LRRC42 family	NA	0	0
ENSG00000203985	LDLRAD1	388633	NA	NA	Q5T700	7.49777215883174	FallopianTube	2.17684765394994	Lung	1.31036225633633	CervixEndocervix	3	11.7082264721394	Tdark	<= 0.1	0	0	0	0	0	NA	NA	0	LDLR family	NA	0	0
ENSG00000116209	TMEM59	9528	NA	NA	Q9BXS4	3.19593159437556	BrainSpinalcordcervicalc	3.15831854014985	MinorSalivaryGland	2.46794642570562	ColonTransverse	1	74.6520518182029	Tbio	<= 0.1	0	0	0	0	0	NA	NA	0	TMEM59 family	NA	0	0
ENSG00000116205	TCEANC2	127428	NA	NA	Q96MN5	2.9501790894379	CellsEBVtransformedlymphocytes	2.70303818006688	BrainSpinalcordcervicalc	1.65363639447341	BrainSubstantianigra	1	4.12328017566164	Tdark	<= 0.1	0	0	0	0	0	NA	NA	0	TCEANC2 family	NA	0	0
ENSG00000157211	CDCP2	200008	NA	NA	Q5VXM1	5.21881969775158	Spleen	1.61518502396571	AdiposeVisceralOmentum	1.44045844274551	CervixEctocervix	3	0.608967580868361	Tdark	<= 0.1	0	0	0	0	0	NA	NA	1	NA	NA	0	0
ENSG00000116221	MRPL37	51253	3J7Y;3J9M	NA	Q9BZE1	2.95053488053026	AdrenalGland	2.78692657660221	CellsEBVtransformedlymphocytes	2.29499375757983	MuscleSkeletal	1	44.5952956758697	Tdark	<= 0.1	0	0	0	0	0	NA	NA	0	Mitochondrion-specific ribosomal protein mL37 family	NA	0	0
ENSG00000157216	SSBP3	23648	NA	NA	Q9BWW4	4.8029775682348	ArteryTibial	2.81672668505753	Ovary	2.21138395887715	BrainFrontalCortexBA	1	26.6926069345819	Tbio	>= 0.9	0	0	0	0	0	NA	NA	0	NA	NA	0	0
ENSG00000162390	ACOT11	26027	3FO5	3.1.2.-	Q8WXI4	3.79635228200355	HeartLeftVentricle	3.38958842718997	ColonTransverse	3.13364644519637	SmallIntestineTerminalIleum	1	3.01853244987513	Tbio	<= 0.1	0	0	0	0	0	NA	NA	0	NA	NA	0	0
ENSG00000162391	FAM151A	338094	NA	NA	Q8WW52	7.31810179128433	SmallIntestineTerminalIleum	2.58441707077537	KidneyCortex	0.371399964071652	HeartLeftVentricle	2	67.2737236548723	Tdark	<= 0.1	0	0	0	0	0	NA	NA	0	FAM151 family	NA	0	1
ENSG00000184313	MROH7	374977	NA	NA	Q68CQ1	1.67411172382305	Testis	0.782302041020769	Pituitary	0.717146976781981	EsophagusGastroesophagealJunction	2	42.7551052293112	Tdark	<= 0.1	0	0	0	0	0	NA	NA	0	NA	NA	0	1
ENSG00000243725	TTC4	7268	NA	NA	O95801	4.00292449397377	CellsTransformedfibroblasts	2.79381428235773	MuscleSkeletal	2.05594762450262	CellsEBVtransformedlymphocytes	1	4.65287951736803	Tdark	<= 0.1	0	0	0	0	0	NA	NA	0	TTC4 family	NA	0	0
ENSG00000162396	PARS2	25973	NA	6.1.1.15	Q7L3T8	1.98770532009999	ColonTransverse	1.52230437400707	CellsEBVtransformedlymphocytes	1.45170357068462	AdrenalGland	1	2.72329404706858	Tdark	(0.1 - 0.9)	0	0	0	0	0	NA	NA	0	Class-II aminoacyl-tRNA synthetase family	NA	0	0
ENSG00000006555	TTC22	55001	NA	NA	Q5TAA0	7.20234312215629	EsophagusMucosa	4.24748261885774	Vagina	1.62653581642397	CervixEctocervix	1	51.8129853335294	Tdark	<= 0.1	0	0	0	0	0	NA	NA	0	NA	NA	0	0
ENSG00000162398	C1orf177	163747	NA	NA	Q3ZCV2	6.92945773340569	EsophagusMucosa	3.1897023983975	Vagina	0.885777413143365	CervixEctocervix	2	7.97773770810841	Tbio	<= 0.1	0	0	0	0	0	NA	NA	0	NA	NA	0	0
ENSG00000116133	DHCR24	1718	NA	1.3.1.72	Q15392	7.71377559497656	AdrenalGland	2.13756254509431	BrainSpinalcordcervicalc	1.41430078949375	Liver	3	878.444960705987	Tbio	>= 0.9	0	0	0	0	0	NA	NA	0	FAD-binding oxidoreductase/transferase type 4 family	NA	1	0
ENSG00000143001	TMEM61	199964	NA	NA	Q8N0U2	5.58648560687385	Pituitary	2.33949518585091	KidneyCortex	1.41330379593369	MinorSalivaryGland	2	38.6281356811524	Tdark	<= 0.1	0	0	0	0	0	NA	NA	0	NA	NA	0	0
ENSG00000162399	BSND	7809	NA	NA	Q8WZ55	8.14434535095845	KidneyCortex	0.493993767483088	MinorSalivaryGland	0.314782246317633	Pituitary	10	7.16434961184859	Tbio	<= 0.1	0	0	0	0	0	NA	NA	0	NA	NA	1	0
ENSG00000169174	PCSK9	255738	2P4E;2PMW;2QTW;2W2M;2W2N;2W2O;2W2P;2W2Q;2XTJ;3BPS;3GCW;3GCX;3H42;3M0C;3P5B;3P5C;3SQO;4K8R;4NE9;4NMX;4OV6	NA	Q8NBP7	4.55926484779304	Liver	2.38940383640002	BrainCerebellarHemisphere	2.12293248488571	BrainCerebellum	1	15.9431621146803	Tclin	<= 0.1	1	0	0	1	1	NA	NA	1	Peptidase S8 family	NA	1	0
ENSG00000162402	USP24	23358	NA	NA	Q9UPU5	3.11707988882594	MuscleSkeletal	2.54330505819742	BrainCerebellarHemisphere	2.43890622935244	AdiposeSubcutaneous	1	17.2808669678001	Tbio	>= 0.9	0	0	0	0	0	NA	NA	0	Peptidase C19 family	NA	0	0
ENSG00000162407	PPAP2B	8613	NA	3.1.3.4	O14495	3.77878378575131	CervixEndocervix	2.83301612135459	CervixEctocervix	2.37465611083664	Thyroid	1	153.765493774414	Tbio	>= 0.9	0	0	0	0	0	NA	NA	0	PA-phosphatase related phosphoesterase family	NA	0	0
ENSG00000162409	PRKAA2	5563	2H6D;2LTU;2YZA;3AQV;4CFE;4CFF;4ZHX;5EZV;5ISO	NA	P54646	5.36762883231959	HeartLeftVentricle	5.02368074470524	MuscleSkeletal	4.28713023346203	HeartAtrialAppendage	1	11.3627918529401	Tchem	<= 0.1	0	0	0	0	0	NA	NA	0	Protein kinase superfamily, CAMK Ser/Thr protein kinase family, SNF1 subfamily	NA	0	1
ENSG00000187889	C1orf168	199920	NA	NA	Q5VWT5	4.92080458900858	Liver	2.89631273783076	FallopianTube	2.73247731827029	HeartLeftVentricle	1	8.5254001026394	Tdark	<= 0.1	0	0	0	0	0	NA	NA	0	NA	NA	0	0
ENSG00000157131	C8A	731	2QOS;2QQH;2RD7;3OJY	NA	P07357	6.54696259263961	Liver	0.323131311153497	HeartLeftVentricle	0.216927618739329	HeartAtrialAppendage	10	179.255668864531	Tbio	<= 0.1	0	0	0	0	0	NA	NA	1	Complement C6/C7/C8/C9 family	NA	1	0
ENSG00000021852	C8B	732	NA	NA	P07358	6.54684676895646	Liver	0.321229403122768	HeartLeftVentricle	0.214927892244905	HeartAtrialAppendage	10	180.522056675759	Tbio	<= 0.1	0	0	0	0	0	NA	NA	1	Complement C6/C7/C8/C9 family	NA	1	1
ENSG00000173406	DAB1	1600	NA	NA	O75553	3.45749815954421	BrainCerebellarHemisphere	2.69792771949971	BrainCerebellum	1.98471833232804	SmallIntestineTerminalIleum	1	9.79198584329514	Tbio	>= 0.9	0	0	0	0	0	NA	NA	0	NA	NA	1	0
ENSG00000162600	OMA1	115209	NA	NA	Q96E52	2.90051903578219	AdrenalGland	2.31832411789152	Prostate	1.80840340658386	Bladder	1	6.09306360442063	Tbio	<= 0.1	0	0	0	0	0	NA	NA	0	Peptidase M48 family	NA	0	0
ENSG00000184292	TACSTD2	4070	2MAE;2MVK;2MVL	NA	P09758	6.09071163728594	EsophagusMucosa	3.52522464496726	MinorSalivaryGland	2.94252773808423	Vagina	1	714.823563422356	Tbio	(0.1 - 0.9)	0	0	0	0	0	NA	NA	0	EPCAM family	Phase 3: OPORTUZUMAB MONATOX	1	0
ENSG00000162601	MYSM1	114803	2CU7;2DCE	NA	Q5VVJ2	2.44836328756832	BreastMammaryTissue	1.9014775796759	Uterus	1.79231621451524	NerveTibial	1	11.1589158572883	Tbio	<= 0.1	0	0	0	0	0	NA	NA	0	Peptidase M67A family, MYSM1 subfamily	NA	0	0
ENSG00000177606	JUN	3725	1A02;1FOS;1JNM;1JUN;1S9K;1T2K;5T01	NA	P05412	4.47786904453717	FallopianTube	3.53783868654112	AdiposeVisceralOmentum	3.32857992483287	BreastMammaryTissue	1	406.224648793538	Tchem	(0.1 - 0.9)	0	0	0	0	0	NA	CHEMBL337665;CHEMBL129857;CHEMBL43549	0	BZIP family, Jun subfamily	NA	0	0
ENSG00000172456	FGGY	55277	NA	NA	Q96C11	5.40777458586685	Liver	2.60697850345244	MuscleSkeletal	2.3566449569084	AdrenalGland	2	8.72313366817827	Tbio	<= 0.1	0	0	0	0	0	NA	NA	0	FGGY kinase family	NA	0	0
ENSG00000134709	HOOK1	51361	NA	NA	Q9UJC3	1.72231527782542	Pancreas	1.69616750137811	EsophagusMucosa	1.18633165234047	MinorSalivaryGland	1	7.73019694724278	Tbio	<= 0.1	0	0	0	0	0	NA	NA	0	Hook family	NA	0	0
ENSG00000134716	CYP2J2	1573	NA	NA	P51589	5.95265463603192	HeartAtrialAppendage	4.75250807101056	HeartLeftVentricle	2.58148423246437	Liver	1	29.3162507593017	Tchem	<= 0.1	0	0	0	0	0	CHEMBL1479;CHEMBL30008;CHEMBL1017	CHEMBL1479	0	Cytochrome P450 family	Marketed: ABIRATERONE ACETATE;AMINOGLUTETHIMIDE;ANASTROZOLE;COBICISTAT;EXEMESTANE;LETROZOLE;MITOTANE;TESTOLACTONE	0	1
ENSG00000162598	C1orf87	127795	NA	NA	Q8N0U7	3.52235090853223	BrainCaudatebasalganglia	3.26133726985799	FallopianTube	2.47222139256203	BrainHypothalamus	1	1.95385326994344	Tdark	<= 0.1	0	0	0	0	0	NA	NA	0	NA	NA	0	0
ENSG00000162599	NFIA	4774	NA	NA	Q12857	3.58431249289135	EsophagusGastroesophagealJunction	3.31665881178112	EsophagusMuscularis	2.96372681378354	ArteryAorta	1	11.9020635193469	Tbio	>= 0.9	0	0	0	0	0	NA	NA	0	CTF/NF-I family	NA	1	0
ENSG00000162604	TM2D1	83941	NA	NA	Q9BX74	4.02226421065914	ArteryAorta	2.98465400560877	ArteryCoronary	1.9309885566023	ArteryTibial	1	7.38886387220451	Tdark	<= 0.1	0	0	0	0	0	NA	NA	0	TM2 family	NA	0	0
ENSG00000132849	INADL	10207	1VF6;2D92;2DAZ;2DB5;2DLU;2DM8;2DMZ;2EHR;4Q2N	NA	Q8NI35	3.39632680246171	BrainCerebellarHemisphere	2.63820920333339	BrainCerebellum	1.80714778289026	HeartLeftVentricle	1	22.7983589172363	Tbio	<= 0.1	0	0	0	0	0	NA	NA	0	NA	NA	0	0
ENSG00000240563	L1TD1	54596	2LR6;3SOO	NA	Q5T7N2	3.76786603647205	ColonTransverse	1.59193953100845	NerveTibial	1.41025611228603	Testis	2	1.98931066547425	Tdark	<= 0.1	0	0	0	0	0	NA	NA	0	Transposase 22 family	NA	0	0
ENSG00000132854	KANK4	163782	NA	NA	Q5T7N3	7.67522843210772	NerveTibial	2.24673522697604	Pancreas	2.00074503111623	BrainSpinalcordcervicalc	3	12.906882021184	Tdark	<= 0.1	0	0	0	0	0	NA	NA	0	NA	NA	0	0
ENSG00000162607	USP1	7398	NA	NA	O94782	2.27670188165741	CellsEBVtransformedlymphocytes	0.983388839517368	Uterus	0.851164428295096	FallopianTube	2	22.3920582755137	Tchem	>= 0.9	0	0	0	0	0	NA	CHEMBL3407552;CHEMBL3407501;CHEMBL1423	0	Peptidase C19 family	NA	0	0
ENSG00000116641	DOCK7	85440	NA	NA	Q96N67	3.91538211913792	CellsTransformedfibroblasts	2.44427595021229	NerveTibial	1.47005046986387	ArteryTibial	1	8.84651926705535	Tbio	(0.1 - 0.9)	0	0	0	0	0	NA	NA	0	DOCK family	NA	1	0
ENSG00000132855	ANGPTL3	27329	NA	NA	Q9Y5C1	6.54180022758534	Liver	0.308598066513867	HeartLeftVentricle	0.224077950519186	KidneyCortex	10	94.6769499658536	Tbio	<= 0.1	0	0	0	0	0	NA	NA	1	NA	NA	1	0
ENSG00000125703	ATG4C	84938	NA	NA	Q96DT6	3.82616003868112	BrainSubstantianigra	3.6413470351923	BrainSpinalcordcervicalc	3.40001279011836	BrainHippocampus	1	8.94070135979425	Tbio	<= 0.1	0	0	0	0	0	NA	NA	0	Peptidase C54 family	NA	0	1
ENSG00000187140	FOXD3	27022	NA	NA	Q9UJU5	8.00479867947631	NerveTibial	2.11511986789447	ColonSigmoid	1.40756501775158	EsophagusGastroesophagealJunction	3	20.3381668611577	Tbio	NA	0	0	0	0	0	NA	NA	0	NA	NA	1	0
ENSG00000088035	ALG6	29929	NA	2.4.1.267	Q9Y672	2.75346257914161	NerveTibial	1.82571994477739	Spleen	1.62284438714247	SkinSunExposedLowerleg	1	3.9145008360869	Tbio	<= 0.1	0	0	0	0	0	NA	NA	0	ALG6/ALG8 glucosyltransferase family	NA	1	0
ENSG00000142856	ITGB3BP	23421	NA	NA	Q13352	3.09958821439358	CellsEBVtransformedlymphocytes	1.35523667750424	EsophagusGastroesophagealJunction	1.30501823220528	EsophagusMuscularis	2	6.42111607325279	Tbio	<= 0.1	0	0	0	0	0	NA	NA	0	NA	NA	0	0
ENSG00000203965	EFCAB7	84455	NA	NA	A8K855	2.32439609729052	BrainCerebellarHemisphere	1.98865795772806	MuscleSkeletal	1.94039285992927	BrainCerebellum	1	4.71848364784604	Tdark	<= 0.1	0	0	0	0	0	NA	NA	0	NA	NA	0	0
ENSG00000079739	PGM1	5236	5EPC;5F9C;5HSH;5JN5;5TR2	5.4.2.2	P36871	7.36717832529782	MuscleSkeletal	2.20082009463711	HeartLeftVentricle	1.51470760732799	HeartAtrialAppendage	3	222.936389931967	Tbio	<= 0.1	0	0	0	0	0	NA	NA	0	Phosphohexose mutase family	NA	1	0
ENSG00000185483	ROR1	4919	NA	NA	Q01973	5.8414273224101	ArteryTibial	3.49547360815036	CellsTransformedfibroblasts	3.22378815977117	ArteryCoronary	1	6.3476599327412	Tbio	>= 0.9	0	0	0	0	0	NA	NA	0	Protein kinase superfamily, Tyr protein kinase family, ROR subfamily	NA	1	0
ENSG00000177414	UBE2U	148581	1YRV	NA	Q5VVX9	1.77883469183758	Testis	0.342657533788862	HeartLeftVentricle	0.284598054903409	Pancreas	5	19.2435054002806	Tdark	<= 0.1	0	0	0	0	0	NA	NA	0	Ubiquitin-conjugating enzyme family	NA	0	0
ENSG00000158966	CACHD1	57685	NA	NA	Q5VU97	2.45859049764025	BreastMammaryTissue	2.38590284769252	Ovary	2.29411231448744	Uterus	1	10.0519301367697	Tdark	(0.1 - 0.9)	0	0	0	0	0	NA	NA	0	Calcium channel subunit alpha-2/delta family	Marketed: BEPRIDIL HYDROCHLORIDE;GABAPENTIN;GABAPENTIN ENACARBIL;PREGABALIN	0	0
ENSG00000162437	RAVER2	55225	1WG1	NA	Q9HCJ3	4.41736427356801	ColonTransverse	3.09094664499112	MinorSalivaryGland	2.96117755144371	ArteryCoronary	1	4.6032061535789	Tdark	<= 0.1	0	0	0	0	0	NA	NA	0	NA	NA	0	0
ENSG00000162434	JAK1	3716	3EYG;3EYH;4E4L;4E4N;4E5W;4EHZ;4EI4;4FK6;4GS0;4I5C;4IVB;4IVC;4IVD;4K6Z;4K77;4L00;4L01;5E1E;5HX8;5IXD;5IXI;5KHW;5KHX;5L04	2.7.10.1	P23458	3.90194099339149	AdiposeSubcutaneous	3.12534721803364	CellsTransformedfibroblasts	2.66700995470026	AdiposeVisceralOmentum	1	37.284285572597	Tclin	>= 0.9	1	0	1	1	1	CHEMBL2386635;CHEMBL1789941;CHEMBL2386636	CHEMBL3652408;CHEMBL3652407;CHEMBL3652404	0	Protein kinase superfamily, Tyr protein kinase family, JAK subfamily	NA	0	0
ENSG00000162433	AK4	205	2AR7;2BBW;3NDP	2.7.4.3	P27144	5.05229246079202	KidneyCortex	2.07489575696519	EsophagusMuscularis	1.94677588584931	ArteryTibial	2	28.9890866428614	Tchem	(0.1 - 0.9)	0	0	0	0	0	NA	NA	0	Adenylate kinase family, AK3 subfamily	NA	0	0
ENSG00000116675	DNAJC6	9829	NA	NA	O75061	3.37074971873034	BrainSubstantianigra	3.25689564771286	BrainFrontalCortexBA	3.02356079992304	BrainHypothalamus	1	31.6268922487895	Tbio	>= 0.9	0	0	0	0	0	NA	NA	0	NA	NA	1	0
ENSG00000213625	LEPROT	54741	NA	NA	O15243	2.84959600622812	AdiposeSubcutaneous	2.64739545717992	ArteryCoronary	2.28124245450818	BreastMammaryTissue	1	37.1481547600882	Tbio	<= 0.1	0	0	0	0	0	NA	NA	0	OB-RGRP/VPS55 family	NA	0	1
ENSG00000116678	LEPR	3953	3V6O	NA	P48357	4.06497652251342	NerveTibial	2.77386790755037	BreastMammaryTissue	2.61872081060912	Liver	1	10.8020338274931	Tclin	>= 0.9	1	0	0	0	0	NA	NA	1	Type I cytokine receptor family, Type 2 subfamily	NA	1	0
ENSG00000184588	PDE4B	5142	1F0J;1JP1;1JP2;1RO6;1RO9;1ROR;1TB5;1XLX;1XLZ;1XM4;1XM6;1XMU;1XMY;1XN0;1XOS;1XOT;1Y2H;1Y2J;2CHM;2QYL;3D3P;3FRG;3G45;3GWT;3HC8;3HDZ;3HMV;3KKT;3LY2;3O0J;3O56;3O57;3W5E;3WD9;4KP6;4MYQ;4NW7;4WZI;4X0F	NA	Q07343	3.36280063540686	BrainSpinalcordcervicalc	2.73900923396934	BrainSubstantianigra	2.54746061594438	BrainAmygdala	1	12.079912225965	Tclin	(0.1 - 0.9)	1	0	0	0	0	CHEMBL362175;CHEMBL360481;CHEMBL178801	CHEMBL570015;CHEMBL569791;CHEMBL3287987	0	Cyclic nucleotide phosphodiesterase family, PDE4 subfamily	NA	0	0
ENSG00000118473	SGIP1	84251	5AWR;5AWS;5AWT;5AWU	NA	Q9BQI5	4.01395944846924	ArteryTibial	3.22256969340278	BrainNucleusaccumbensbasalganglia	2.48960158135786	ArteryAorta	1	7.92124575735575	Tbio	>= 0.9	0	0	0	0	0	NA	NA	0	NA	NA	0	0
ENSG00000152760	TCTEX1D1	200132	NA	NA	Q8N7M0	5.87163028487019	BrainHypothalamus	4.04199585526469	BrainHippocampus	2.76498895443588	BrainAmygdala	1	6.2224206328392	Tdark	<= 0.1	0	0	0	0	0	NA	NA	0	Dynein light chain Tctex-type family	NA	0	1
ENSG00000172410	INSL5	10022	2K1V;2KBC	NA	Q9Y5Q6	7.6932798712969	ColonTransverse	5.25382668644966	ColonSigmoid	2.30350021198166	BrainHypothalamus	1	1.09272837904947	Tbio	<= 0.1	0	0	0	0	0	NA	NA	1	Insulin family	Phase 2: DUSIGITUMAB	0	0
ENSG00000152763	WDR78	79819	NA	NA	Q5VTH9	1.71919379500468	FallopianTube	1.55198519239376	Testis	0.793303671730892	CervixEndocervix	1	2.29506609837214	Tdark	<= 0.1	0	0	0	0	0	NA	NA	0	NA	NA	0	0
ENSG00000198160	MIER1	57708	NA	NA	Q8N108	2.73219399081543	ArteryTibial	2.40448303646116	ColonTransverse	1.87183830209001	ArteryAorta	1	7.31983762189566	Tbio	>= 0.9	0	0	0	0	0	NA	NA	0	NA	NA	0	0
ENSG00000116704	SLC35D1	23169	NA	NA	Q9NTN3	4.41236186001145	Liver	4.31471349978395	ColonTransverse	1.82842522174114	SmallIntestineTerminalIleum	1	15.0949099805175	Tbio	<= 0.1	0	0	0	0	0	NA	NA	0	TPT transporter family, SLC35D subfamily	NA	1	0
ENSG00000203963	C1orf141	400757	NA	NA	Q5JVX7	1.74901967061802	Testis	0.614038482595039	BrainHypothalamus	0.56843348926432	BrainHippocampus	2	5.69147687595944	Tdark	<= 0.1	0	0	0	0	0	NA	NA	0	NA	NA	0	1
ENSG00000162594	IL23R	149233	NA	NA	Q5VWK5	4.41495156752812	CellsEBVtransformedlymphocytes	1.03200416003087	AdrenalGland	0.398228198728415	ColonTransverse	4	1.996571246945	Tbio	<= 0.1	0	0	0	0	0	NA	NA	0	Type I cytokine receptor family, Type 2 subfamily	Marketed: FILGRASTIM;LIPEGFILGRASTIM;METRELEPTIN;PEGFILGRASTIM	1	1
ENSG00000081985	IL12RB2	3595	NA	NA	Q99665	3.94142732375441	CellsEBVtransformedlymphocytes	2.17607631150212	MuscleSkeletal	2.04979165832275	Pancreas	1	3.92593508845164	Tbio	<= 0.1	0	0	0	0	0	NA	NA	0	Type I cytokine receptor family, Type 2 subfamily	Marketed: FILGRASTIM;LIPEGFILGRASTIM;METRELEPTIN;PEGFILGRASTIM	0	1
ENSG00000142864	SERBP1	26135	4V6X	NA	Q8NC51	3.29262575901258	CellsEBVtransformedlymphocytes	2.03734236546942	EsophagusMucosa	1.76203876082171	CellsTransformedfibroblasts	1	85.0920510696153	Tbio	>= 0.9	0	0	0	0	0	NA	NA	0	NA	NA	0	0
ENSG00000116717	GADD45A	1647	2KG4	NA	P24522	6.07431006896829	ArteryAorta	4.40286055329673	ArteryTibial	3.26530596642242	ArteryCoronary	1	107.343059659004	Tbio	(0.1 - 0.9)	0	0	0	0	0	NA	NA	0	GADD45 family	NA	0	0
ENSG00000172380	GNG12	55970	NA	NA	Q9UBI6	3.46257955829233	ArteryTibial	3.07497986990175	ArteryAorta	2.68009191857327	CellsTransformedfibroblasts	1	51.1481593488211	Tbio	(0.1 - 0.9)	0	0	0	0	0	NA	NA	0	G protein gamma family	NA	0	0
ENSG00000162595	DIRAS3	9077	NA	NA	O95661	7.56409558803721	BrainHypothalamus	2.71629701286805	BrainNucleusaccumbensbasalganglia	2.17799284286172	Pituitary	2	105.200189380596	Tbio	<= 0.1	0	0	0	0	0	NA	NA	0	Small GTPase superfamily, Di-Ras family	NA	0	0
ENSG00000116729	WLS	79971	NA	NA	Q5T9L3	7.50003243946388	EsophagusGastroesophagealJunction	7.02295375367113	EsophagusMuscularis	3.11443439511259	ColonSigmoid	1	50.4119326709922	Tbio	(0.1 - 0.9)	0	0	0	0	0	NA	NA	0	Wntless family	NA	0	0
ENSG00000116745	RPE65	6121	NA	3.1.1.64	Q16518	7.44373106603752	BrainSubstantianigra	5.99110663179053	BrainHypothalamus	1.1261531822096	BrainHippocampus	1	2.61538528958483	Tbio	<= 0.1	0	0	0	1	0	NA	NA	0	Carotenoid oxygenase family	NA	1	1
ENSG00000024526	DEPDC1	55635	2YSR	NA	Q5TB30	2.86511699592471	CellsEBVtransformedlymphocytes	2.81566232962567	CellsTransformedfibroblasts	1.61209024418785	EsophagusMucosa	1	5.52145545159356	Tbio	<= 0.1	0	0	0	0	0	NA	NA	0	NA	NA	0	0
ENSG00000033122	LRRC7	57554	NA	NA	Q96NW7	4.40674648467556	BrainNucleusaccumbensbasalganglia	3.74153197424491	BrainCaudatebasalganglia	3.45630023206196	BrainPutamenbasalganglia	1	6.17678641165252	Tbio	>= 0.9	0	0	0	0	0	NA	NA	0	LAP (LRR and PDZ) protein family	NA	0	0
ENSG00000066557	LRRC40	55631	NA	NA	Q9H9A6	3.0221259324226	CellsEBVtransformedlymphocytes	1.82111399183961	BrainCerebellarHemisphere	1.62373740003633	BrainFrontalCortexBA	1	13.0328646595195	Tdark	<= 0.1	0	0	0	0	0	NA	NA	0	NA	NA	0	0
ENSG00000116754	SRSF11	9295	NA	NA	Q05519	1.96979193002514	Uterus	1.76389435319228	NerveTibial	1.64472190887408	BreastMammaryTissue	1	58.4467189053455	Tbio	>= 0.9	0	0	0	0	0	NA	NA	0	Splicing factor SR family	NA	0	0
ENSG00000118454	ANKRD13C	81573	NA	NA	Q8N6S4	2.85101010128117	BrainCerebellarHemisphere	2.07514062177201	BrainCerebellum	1.42953408752635	NerveTibial	1	12.0747285661243	Tbio	>= 0.9	0	0	0	0	0	NA	NA	0	NA	NA	0	0
ENSG00000197568	HHLA3	11147	NA	NA	Q9XRX5	2.78248545599644	BrainSubstantianigra	2.64390310104473	BrainNucleusaccumbensbasalganglia	2.40614489288485	AdrenalGland	1	10.457405574738	Tdark	<= 0.1	0	0	0	0	0	NA	NA	0	NA	NA	0	0
ENSG00000116761	CTH	1491	2NMP;3COG;3ELP;5EIG	4.4.1.1	P32929	5.19822738451008	Liver	3.78296485488309	Ovary	0.600212038781809	ArteryTibial	1	35.0344487438683	Tbio	<= 0.1	0	0	0	0	0	NA	NA	0	Trans-sulfuration enzymes family	NA	1	0
ENSG00000050628	PTGER3	5733	NA	NA	P43115	7.72329151593919	Uterus	2.80525181213157	AdiposeSubcutaneous	2.77238136496945	AdiposeVisceralOmentum	2	30.2694108141474	Tclin	(0.1 - 0.9)	1	0	0	0	0	CHEMBL548;CHEMBL217991	CHEMBL1093897;CHEMBL465122;CHEMBL1090501	0	G-protein coupled receptor 1 family	NA	0	0
ENSG00000132485	ZRANB2	9406	1N0Z;2K1P;3G9Y	NA	O95218	3.0438805921066	Uterus	2.4598466772199	Pituitary	1.62073176039456	Ovary	1	58.8862057651382	Tbio	>= 0.9	0	0	0	0	0	NA	NA	0	ZRANB2 family	NA	0	0
ENSG00000172260	NEGR1	257194	NA	NA	Q7Z3B1	3.71929689491005	BrainFrontalCortexBA	2.50411088991869	NerveTibial	2.4584250568143	BrainAnteriorcingulatecortexBA	1	10.7060371913292	Tbio	>= 0.9	0	0	0	0	0	NA	NA	0	Immunoglobulin superfamily, IgLON family	NA	0	0
ENSG00000162620	LRRIQ3	127255	NA	NA	A6PVS8	1.77189543799698	Testis	0.252473753675212	HeartLeftVentricle	0.21822336652345	BrainSpinalcordcervicalc	7	5.88352727612784	Tdark	<= 0.1	0	0	0	0	0	NA	NA	0	NA	NA	0	0
ENSG00000254685	FPGT	8790	NA	2.7.7.30	O14772	2.2364568977383	CellsTransformedfibroblasts	1.85632356210768	NerveTibial	1.75947145847652	ArteryCoronary	1	4.79340000555549	Tbio	NA	0	0	0	0	0	NA	NA	0	NA	NA	0	0
ENSG00000116783	TNNI3K	51086	4YFF;4YFI	NA	Q59H18	4.07205831986672	HeartLeftVentricle	3.11038135243183	BrainCerebellarHemisphere	2.99373366317524	BrainCerebellum	1	1.85065938405898	Tchem	NA	0	0	0	0	0	NA	CHEMBL3613198;CHEMBL3613197;CHEMBL3613305	0	Protein kinase superfamily, TKL Ser/Thr protein kinase family, MAP kinase kinase kinase subfamily	NA	1	0
ENSG00000162621	LRRC53	105378803	NA	NA	A6NM62	4.5706884488132	BrainAnteriorcingulatecortexBA	3.7419276663064	BrainFrontalCortexBA	3.29373885553381	BrainCortex	1	0.223998426171463	Tdark	NA	0	0	0	0	0	NA	NA	0	NA	NA	0	0
ENSG00000178965	C1orf173	127254	NA	NA	Q5RHP9	2.62919631270854	BrainNucleusaccumbensbasalganglia	2.49970843759101	BrainFrontalCortexBA	2.28096010567722	BrainAnteriorcingulatecortexBA	1	7.13326127893102	Tdark	<= 0.1	0	0	0	0	0	NA	NA	0	NA	NA	0	1
ENSG00000116791	CRYZ	1429	1YB5	NA	Q08257	4.6357652644504	KidneyCortex	3.07477052417879	Liver	2.29987058001278	CellsEBVtransformedlymphocytes	1	40.4807963073254	Tchem	<= 0.1	0	0	0	0	0	NA	NA	0	Zinc-containing alcohol dehydrogenase family, Quinone oxidoreductase subfamily	NA	0	0
ENSG00000162623	TYW3	127253	NA	NA	Q6IPR3	2.93069995151608	CellsEBVtransformedlymphocytes	2.48129159843787	EsophagusGastroesophagealJunction	2.36047796167593	EsophagusMuscularis	1	16.0027494268902	Tdark	(0.1 - 0.9)	0	0	0	0	0	NA	NA	0	TYW3 family	NA	0	0
ENSG00000162624	LHX8	431707	NA	NA	Q68G74	7.35102133098846	MinorSalivaryGland	3.30532233223865	BrainPutamenbasalganglia	3.29449670004422	BrainCaudatebasalganglia	2	1.69694363182051	Tbio	(0.1 - 0.9)	0	0	0	0	0	NA	NA	0	NA	NA	0	0
ENSG00000137968	SLC44A5	204962	NA	NA	Q8NCS7	4.00922268361318	EsophagusMucosa	3.82981724649426	SkinSunExposedLowerleg	2.44416713105662	SkinNotSunExposedSuprapubic	1	3.21665614515126	Tdark	<= 0.1	0	0	0	0	0	NA	NA	0	CTL (choline transporter-like) family	NA	0	0
ENSG00000117054	ACADM	34	1EGC;1EGD;1EGE;1T9G;2A1T;4P13	1.3.8.7	P11310	4.38832169979106	HeartLeftVentricle	3.29099303241864	MuscleSkeletal	2.77654654692961	HeartAtrialAppendage	1	49.9527414391894	Tbio	<= 0.1	0	0	0	0	0	NA	NA	0	Acyl-CoA dehydrogenase family	NA	1	0
ENSG00000137955	RABGGTB	5876	NA	NA	P53611	2.59627780912678	AdrenalGland	2.22349699065838	CellsEBVtransformedlymphocytes	2.08599391707624	Lung	1	29.4224059137805	Tbio	(0.1 - 0.9)	0	0	0	0	0	NA	NA	0	Protein prenyltransferase subunit beta family	Phase 3: LONAFARNIB;TIPIFARNIB	0	0
ENSG00000057468	MSH4	4438	NA	NA	O15457	1.48420022886336	Testis	1.14324818814321	BrainCerebellum	1.01700118150948	BrainCerebellarHemisphere	1	2.91224815956382	Tbio	<= 0.1	0	0	0	0	0	NA	NA	0	DNA mismatch repair MutS family	NA	0	0
ENSG00000154007	ASB17	127247	NA	NA	Q8WXJ9	1.77915705722094	Testis	0.322542640378452	HeartLeftVentricle	0.214667130517315	HeartAtrialAppendage	5	37.765953127728	Tdark	<= 0.1	0	0	0	0	0	NA	NA	0	Ankyrin SOCS box (ASB) family	NA	0	0
ENSG00000184005	ST6GALNAC3	256435	NA	2.4.99.-	Q8NDV1	4.39459223562872	AdiposeVisceralOmentum	4.38658261034437	BrainSpinalcordcervicalc	2.74593145049624	BreastMammaryTissue	1	3.91344685727804	Tbio	(0.1 - 0.9)	0	0	0	0	0	NA	NA	0	Glycosyltransferase 29 family	NA	0	0
ENSG00000117069	ST6GALNAC5	81849	NA	2.4.99.-	Q9BVH7	4.91000604132626	BrainHippocampus	4.40367944787474	ArteryCoronary	3.39265017526497	BrainFrontalCortexBA	1	8.77465340772525	Tbio	(0.1 - 0.9)	0	0	0	0	0	NA	NA	0	Glycosyltransferase 29 family	NA	0	0
ENSG00000142892	PIGK	10026	NA	NA	Q92643	4.65461432916174	ArteryCoronary	3.96608464253535	ArteryTibial	3.89585100689213	CellsTransformedfibroblasts	1	8.13082203649937	Tbio	<= 0.1	0	0	0	0	0	NA	NA	0	Peptidase C13 family	NA	0	0
ENSG00000154027	AK5	26289	2BWJ	NA	Q9Y6K8	4.63957923458829	BrainFrontalCortexBA	3.76316761372215	BrainHippocampus	3.6069699458967	BrainAnteriorcingulatecortexBA	1	47.5114509794447	Tbio	(0.1 - 0.9)	0	0	0	0	0	NA	NA	0	Adenylate kinase family	NA	0	0
ENSG00000036549	ZZZ3	26009	2FC7;2YUM	NA	Q8IYH5	3.64268745581118	CellsTransformedfibroblasts	1.87313703852831	NerveTibial	1.86829613935508	BreastMammaryTissue	1	8.03463737225868	Tdark	>= 0.9	0	0	0	0	0	NA	NA	0	NA	NA	0	0
ENSG00000077254	USP33	23032	2UZG	NA	Q8TEY7	3.0565422677733	BrainCerebellarHemisphere	2.42445706210182	AdiposeSubcutaneous	1.78784763272974	CellsTransformedfibroblasts	1	33.352875536964	Tbio	>= 0.9	0	0	0	0	0	NA	NA	0	Peptidase C19 family, USP20/USP33 subfamily	NA	0	0
ENSG00000180488	FAM73A	374986	NA	NA	Q8NAN2	4.57086619179264	BrainSpinalcordcervicalc	2.26399129010757	BrainFrontalCortexBA	1.81813052757263	BrainSubstantianigra	2	6.78793136754506	Tbio	<= 0.1	0	0	0	0	0	NA	NA	0	Mitoguardin family	NA	0	0
ENSG00000162614	NEXN	91624	NA	NA	Q0ZGT2	4.45813857238547	HeartLeftVentricle	3.89018924566101	EsophagusMuscularis	3.88281254989105	MuscleSkeletal	1	107.203240937049	Tbio	<= 0.1	0	0	0	0	0	NA	NA	0	NA	NA	1	1
ENSG00000162613	FUBP1	8880	1J4W;2KXH;4LIJ	NA	Q96AE4	2.27998199875078	Ovary	1.94467042655385	CellsEBVtransformedlymphocytes	1.84195917753323	Uterus	1	35.0309661098362	Tbio	>= 0.9	0	0	0	0	0	NA	NA	0	NA	NA	0	0
ENSG00000162616	DNAJB4	11080	NA	NA	Q9UDY4	5.15711555783069	CellsTransformedfibroblasts	4.12825936300047	ArteryCoronary	2.87170554065491	ArteryAorta	1	42.0820858377806	Tbio	(0.1 - 0.9)	0	0	0	0	0	NA	NA	0	NA	NA	0	0
ENSG00000137960	GIPC2	54810	3GGE	NA	Q8TF65	4.89547424773726	AdrenalGland	3.15852993035928	SmallIntestineTerminalIleum	2.82467317537038	Pancreas	1	14.3918550096709	Tdark	<= 0.1	0	0	0	0	0	NA	NA	0	GIPC family	NA	0	0
ENSG00000122420	PTGFR	5737	NA	NA	P43088	5.27892634476922	NerveTibial	4.05044763684136	CellsTransformedfibroblasts	2.78621486625112	EsophagusGastroesophagealJunction	1	19.1371224067713	Tclin	(0.1 - 0.9)	1	0	0	0	1	CHEMBL404199;CHEMBL402162;CHEMBL1084009	CHEMBL37853;CHEMBL36041	0	G-protein coupled receptor 1 family	NA	0	0
ENSG00000137959	IFI44L	10964	NA	NA	Q53G44	4.66850314732924	CellsEBVtransformedlymphocytes	0.578424286359634	BrainSpinalcordcervicalc	0.318426901462991	BrainSubstantianigra	8	96.1420426772813	Tbio	<= 0.1	0	0	0	0	0	NA	NA	0	IFI44 family	NA	0	0
ENSG00000137965	IFI44	10561	NA	NA	Q8TCB0	4.24682385495652	CellsEBVtransformedlymphocytes	1.12824530124899	Spleen	1.12780897790379	Lung	3	74.0430779942011	Tbio	<= 0.1	0	0	0	0	0	NA	NA	0	IFI44 family	NA	0	0
ENSG00000162618	ELTD1	64123	NA	NA	Q9HBW9	6.42196247069166	AdiposeVisceralOmentum	6.37152355372698	AdiposeSubcutaneous	5.04650499827665	BreastMammaryTissue	1	51.1833083787154	Tbio	<= 0.1	0	0	0	0	0	NA	NA	0	G-protein coupled receptor 2 family, Adhesion G-protein coupled receptor (ADGR) subfamily	NA	0	1
ENSG00000117114	LPHN2	23266	NA	NA	O95490	6.04739279453108	Lung	2.49849825502372	Thyroid	1.77796922215868	EsophagusGastroesophagealJunction	2	30.7751976743341	Tbio	>= 0.9	0	0	0	0	0	NA	NA	0	G-protein coupled receptor 2 family, Adhesion G-protein coupled receptor (ADGR) subfamily	NA	0	0
ENSG00000137941	TTLL7	79739	4YLR;4YLS	NA	Q6ZT98	3.21506509659913	BrainHippocampus	3.06053593717789	ArteryTibial	2.90609093320021	BrainSpinalcordcervicalc	1	15.3186885600394	Tbio	(0.1 - 0.9)	0	0	0	0	0	NA	NA	0	Tubulin--tyrosine ligase family	NA	0	0
ENSG00000142875	PRKACB	5567	NA	2.7.11.1	P22694	3.20859491078746	BrainFrontalCortexBA	2.92121751959739	BrainHypothalamus	2.73652574105129	BrainNucleusaccumbensbasalganglia	1	52.519167776461	Tchem	(0.1 - 0.9)	0	0	1	0	0	NA	NA	0	Protein kinase superfamily, AGC Ser/Thr protein kinase family, cAMP subfamily	NA	0	0
ENSG00000203943	SAMD13	148418	NA	NA	Q5VXD3	4.25458914434943	ColonTransverse	2.24780504200158	Stomach	1.28676637693391	Testis	1	2.82225105588381	Tdark	(0.1 - 0.9)	0	0	0	0	0	NA	NA	0	NA	NA	0	1
ENSG00000137976	DNASE2B	58511	NA	NA	Q8WZ79	9.30495008002609	MinorSalivaryGland	1.21628026010005	Lung	1.06328319145167	Prostate	7	5.88042969792558	Tbio	<= 0.1	0	0	0	0	0	NA	NA	0	DNase II family	NA	0	1
ENSG00000117133	RPF1	80135	NA	NA	Q9H9Y2	1.84572304155194	ColonSigmoid	1.36161845077727	CellsTransformedfibroblasts	1.31801310599643	CellsEBVtransformedlymphocytes	1	16.4042805921311	Tdark	<= 0.1	0	0	0	0	0	NA	NA	0	NA	NA	0	0
ENSG00000174021	GNG5	2787	NA	NA	P63218	2.69407971689022	WholeBlood	2.24441141465105	HeartAtrialAppendage	2.24237057171957	HeartLeftVentricle	1	121.016923273489	Tbio	(0.1 - 0.9)	0	0	0	0	0	NA	NA	0	G protein gamma family	NA	0	0
ENSG00000122432	SPATA1	100505741	NA	NA	Q5VX52	1.49130641218073	WholeBlood	1.46078697415905	Testis	1.00439662072666	ArteryAorta	1	1.11555172563661	Tdark	NA	0	0	0	0	0	NA	NA	0	NA	NA	0	0
ENSG00000117151	CTBS	1486	NA	3.2.1.-	Q01459	3.34725132561501	WholeBlood	2.46301196737032	ArteryAorta	1.86988787909593	ArteryCoronary	1	8.61772062563107	Tbio	<= 0.1	0	0	0	0	0	NA	NA	0	Glycosyl hydrolase 18 family	NA	0	0
ENSG00000117155	SSX2IP	117178	NA	NA	Q9Y2D8	2.05302521143722	BrainFrontalCortexBA	1.40482589049454	BrainAnteriorcingulatecortexBA	1.30561728367578	Testis	1	13.1696927591606	Tbio	<= 0.1	0	0	0	0	0	NA	NA	0	ADIP family	NA	0	0
ENSG00000171517	LPAR3	23566	NA	NA	Q9UBY5	4.2434904690969	HeartAtrialAppendage	3.55004455807315	Prostate	2.20036570863867	EsophagusMucosa	1	5.92905241742576	Tchem	(0.1 - 0.9)	0	0	0	0	0	CHEMBL202361;CHEMBL191365;CHEMBL190484	CHEMBL202361;CHEMBL190484;CHEMBL191365	0	G-protein coupled receptor 1 family	Marketed: ABARELIX;ACETOPHENAZINE MALEATE;ACRIVASTINE;ADENOSINE;ALCAFTADINE;ALFENTANIL HYDROCHLORIDE;ALMOTRIPTAN MALATE;ALPROSTADIL;ALVIMOPAN;AMINOPHYLLINE;AMOXAPINE;ANILERIDINE HYDROCHLORIDE;ANILERIDINE PHOSPHATE;ANTAZOLINE PHOSPHATE;APOMORPHINE HYDROCHLORIDE;APREPITANT;ARIPIPRAZOLE;ARIPIPRAZOLE LAUROXIL;ASENAPINE MALEATE;AZATADINE MALEATE;AZELASTINE HYDROCHLORIDE;AZILSARTAN KAMEDOXOMIL;BENZQUIN…	0	0
ENSG00000153898	MCOLN2	255231	NA	NA	Q8IZK6	4.57707231548194	CellsEBVtransformedlymphocytes	1.00795294562707	ColonTransverse	0.837962762512581	AdrenalGland	4	55.4489296977803	Tbio	<= 0.1	0	0	0	0	0	NA	NA	0	Transient receptor (TC 1.A.4) family, Polycystin subfamily, MCOLN2 sub-subfamily	NA	0	0
ENSG00000162643	WDR63	126820	NA	NA	Q8IWG1	4.58401830780959	AdrenalGland	1.26827677394428	Testis	0.894475988931795	FallopianTube	3	6.81633960440241	Tdark	<= 0.1	0	0	0	0	0	NA	NA	0	NA	NA	0	0
ENSG00000055732	MCOLN3	55283	NA	NA	Q8TDD5	7.03612893443562	AdrenalGland	2.50196340599908	Pituitary	1.31744676638326	HeartAtrialAppendage	2	26.8113258246718	Tchem	<= 0.1	0	0	0	0	0	NA	NA	0	Transient receptor (TC 1.A.4) family, Polycystin subfamily, MCOLN3 sub-subfamily	NA	0	0
ENSG00000097096	SYDE2	84144	NA	NA	Q5VT97	7.36249886841256	ColonSigmoid	6.87253977634112	EsophagusMuscularis	4.18315604692279	EsophagusGastroesophagealJunction	1	4.15355395710708	Tdark	<= 0.1	0	0	0	0	0	NA	NA	0	NA	NA	0	0
ENSG00000162642	C1orf52	148423	NA	NA	Q8N6N3	3.11104257410891	BrainFrontalCortexBA	2.81829594858548	BrainNucleusaccumbensbasalganglia	2.77652643089379	BrainAnteriorcingulatecortexBA	1	11.0767159197066	Tdark	(0.1 - 0.9)	0	0	0	0	0	NA	NA	0	UPF0690 family	NA	0	0
ENSG00000142867	BCL10	8915	2MB9	NA	O95999	3.57382839123782	EsophagusMucosa	3.23889405125874	ColonTransverse	2.80407122417782	Vagina	1	11.7087684778067	Tbio	(0.1 - 0.9)	0	0	0	0	0	NA	NA	0	NA	NA	1	0
ENSG00000153904	DDAH1	23576	2JAI;2JAJ;3I2E;3I4A;3P8E;3P8P	3.5.3.18	O94760	3.42856327528412	BrainAnteriorcingulatecortexBA	3.38307029299876	BrainAmygdala	3.29979859841728	BrainCaudatebasalganglia	1	45.3135495639983	Tbio	(0.1 - 0.9)	0	0	0	0	0	CHEMBL106820;CHEMBL366222	CHEMBL3677847;CHEMBL2070857;CHEMBL3677841	0	DDAH family	NA	0	0
ENSG00000142871	CYR61	3491	4D0Z;4D11	NA	O00622	3.89347628036118	ArteryAorta	3.3992253395383	ArteryCoronary	3.37671380410572	CellsTransformedfibroblasts	1	475.10117572546	Tbio	(0.1 - 0.9)	0	0	0	0	0	NA	NA	1	CCN family	Phase 2: FG-3019	0	0
ENSG00000117174	ZNHIT6	54680	NA	NA	Q9NWK9	3.58270580884916	CellsTransformedfibroblasts	2.02411116072483	NerveTibial	1.60056999917358	CervixEndocervix	1	8.25634496060895	Tbio	<= 0.1	0	0	0	0	0	NA	NA	0	BCD1 family	NA	0	0
ENSG00000171502	COL24A1	255631	NA	NA	Q17RW2	5.67112676636439	ColonSigmoid	3.4717026776227	Bladder	3.20831792461771	EsophagusMuscularis	1	4.06644119682328	Tdark	<= 0.1	1	0	0	0	0	NA	NA	1	Fibrillar collagen family	NA	0	0
ENSG00000122417	ODF2L	57489	NA	NA	Q9ULJ1	2.4842340984498	BreastMammaryTissue	2.2727230612791	Lung	1.84930063424512	Spleen	1	6.49101293309827	Tdark	<= 0.1	0	0	0	0	0	NA	NA	0	ODF2 family	NA	0	0
ENSG00000137975	CLCA2	9635	NA	NA	Q9UQC9	6.96407917466634	EsophagusMucosa	4.12702076893976	Vagina	2.18869781240831	SkinSunExposedLowerleg	1	74.1544791201611	Tchem	<= 0.1	0	0	0	0	0	NA	NA	1	CLCR family	NA	0	1
ENSG00000016490	CLCA1	1179	NA	NA	A8K7I4	6.825653956853	SmallIntestineTerminalIleum	4.73520031006185	ColonTransverse	0.254224248568912	HeartLeftVentricle	1	295.948136956854	Tchem	<= 0.1	0	0	0	0	0	NA	NA	1	CLCR family	NA	0	1
ENSG00000016602	CLCA4	22802	NA	NA	Q14CN2	7.08734242579409	EsophagusMucosa	5.77157346555054	ColonTransverse	1.45406531987267	Vagina	1	239.57203764682	Tchem	<= 0.1	0	0	0	0	0	NA	NA	1	CLCR family	NA	0	1
ENSG00000097033	SH3GLB1	51100	NA	NA	Q9Y371	4.05387073349082	AdiposeVisceralOmentum	3.41951389622209	MuscleSkeletal	3.25579096635495	AdiposeSubcutaneous	1	32.5479374015909	Tbio	(0.1 - 0.9)	0	0	0	0	0	NA	NA	0	Endophilin family	NA	0	0
ENSG00000183291	43358	9403	NA	NA	O60613	3.19780705216115	CellsTransformedfibroblasts	2.42401800919667	AdiposeVisceralOmentum	2.30729868036593	AdrenalGland	1	85.4615908072028	Tbio	(0.1 - 0.9)	0	0	0	0	0	NA	NA	0	Selenoprotein M/F family	NA	0	0
ENSG00000153936	HS2ST1	9653	NA	NA	Q7LGA3	5.23459060219048	AdrenalGland	2.43943671487005	CellsEBVtransformedlymphocytes	1.54629110869869	BrainCaudatebasalganglia	2	14.7064823380832	Tbio	(0.1 - 0.9)	0	0	0	0	0	NA	NA	0	Sulfotransferase 3 family	NA	0	1
ENSG00000143013	LMO4	8543	2L4Z	NA	P61968	5.41148496156621	BrainFrontalCortexBA	4.28788563831901	BrainAnteriorcingulatecortexBA	3.35188014912822	BrainCortex	1	62.325422445933	Tbio	(0.1 - 0.9)	0	0	0	0	0	NA	NA	0	NA	NA	0	0
ENSG00000065243	PKN2	5586	4CRS;4RRV	NA	Q16513	2.01813513658075	Vagina	1.87719757445528	EsophagusMucosa	1.80538050556382	SmallIntestineTerminalIleum	1	11.485587845246	Tchem	>= 0.9	0	0	0	0	0	NA	CHEMBL388978;CHEMBL1214929;CHEMBL2147538	0	Protein kinase superfamily, AGC Ser/Thr protein kinase family, PKC subfamily	Phase 3: ENZASTAURIN;MIDOSTAURIN;RUBOXISTAURIN	0	0
ENSG00000137947	GTF2B	2959	1C9B;1DL6;1RLY;1RO4;1TFB;1VOL;2PHG;5IY6;5IY7;5IY8;5IY9;5IYA;5IYB;5IYC;5IYD	NA	Q00403	2.01184588220926	CellsEBVtransformedlymphocytes	1.67205253498837	Spleen	1.35745866586575	AdiposeVisceralOmentum	1	17.6134714595342	Tbio	(0.1 - 0.9)	0	0	0	0	0	NA	NA	0	TFIIB family	NA	0	0
ENSG00000137944	CCBL2	56267	NA	2.6.1.7|2.6.1.63|4.4.1.13	Q6YP21	2.91503048727491	NerveTibial	1.7102664490033	BreastMammaryTissue	1.60386467783472	CellsTransformedfibroblasts	1	22.5738531978507	Tbio	<= 0.1	0	0	0	0	0	NA	CHEMBL2321944;CHEMBL2049092;CHEMBL2047851	0	Class-I pyridoxal-phosphate-dependent aminotransferase family	NA	0	0
ENSG00000213516	RBMXL1	494115	NA	NA	Q96E39	2.65700969792974	FallopianTube	2.40884091538626	ArteryAorta	2.30736525911911	NerveTibial	1	7.43569525082906	Tdark	(0.1 - 0.9)	0	0	0	0	0	NA	NA	0	NA	NA	0	0
ENSG00000117226	GBP3	2635	NA	NA	Q9H0R5	4.49341078439648	SmallIntestineTerminalIleum	2.78571369322075	Lung	2.70774027469061	ColonTransverse	1	22.1568547175689	Tbio	<= 0.1	0	0	0	0	0	NA	NA	0	TRAFAC class dynamin-like GTPase superfamily, GB1/RHD3-type GTPase family, GB1 subfamily	NA	0	0
ENSG00000117228	GBP1	2633	1DG3;1F5N;2B8W;2B92;2BC9;2D4H	NA	P32455	3.85659522354091	Lung	3.41780281028871	Uterus	2.43680258914247	AdiposeVisceralOmentum	1	20.9653768248856	Tbio	<= 0.1	0	0	0	0	0	NA	NA	1	TRAFAC class dynamin-like GTPase superfamily, GB1/RHD3-type GTPase family, GB1 subfamily	NA	0	0
ENSG00000162645	GBP2	2634	NA	NA	P32456	3.01137220915692	ColonSigmoid	2.91153964240131	EsophagusGastroesophagealJunction	2.79293048167852	WholeBlood	1	36.6300121153761	Tbio	<= 0.1	0	0	0	0	0	NA	NA	0	TRAFAC class dynamin-like GTPase superfamily, GB1/RHD3-type GTPase family, GB1 subfamily	NA	0	0
ENSG00000213512	GBP7	388646	NA	NA	Q8N8V2	6.54061837346552	Liver	0.31005632145302	HeartLeftVentricle	0.272617688048912	AdrenalGland	10	19.75257583526	Tdark	<= 0.1	0	0	0	0	0	NA	NA	0	TRAFAC class dynamin-like GTPase superfamily, GB1/RHD3-type GTPase family, GB1 subfamily	NA	0	0
ENSG00000162654	GBP4	115361	NA	NA	Q96PP9	6.12548410024363	Lung	3.17001932051213	AdiposeSubcutaneous	1.92919293914153	AdiposeVisceralOmentum	1	16.1069015339017	Tbio	<= 0.1	0	0	0	0	0	NA	NA	0	TRAFAC class dynamin-like GTPase superfamily, GB1/RHD3-type GTPase family, GB1 subfamily	NA	0	0
ENSG00000154451	GBP5	115362	NA	NA	Q96PP8	3.91086135249061	WholeBlood	3.45685451015846	Spleen	2.16240920423914	Lung	1	11.5693175076832	Tbio	NA	0	0	0	0	0	NA	NA	0	TRAFAC class dynamin-like GTPase superfamily, GB1/RHD3-type GTPase family, GB1 subfamily	NA	0	0
ENSG00000183347	GBP6	163351	NA	NA	Q6ZN66	8.74542444711789	EsophagusMucosa	1.42645326639877	MinorSalivaryGland	0.890384759203346	Vagina	6	213.864426886285	Tdark	<= 0.1	0	0	0	0	0	NA	NA	0	TRAFAC class dynamin-like GTPase superfamily, GB1/RHD3-type GTPase family, GB1 subfamily	NA	0	1
ENSG00000197147	LRRC8B	23507	NA	NA	Q6P9F7	3.80220636853516	NerveTibial	3.75556927558502	BrainFrontalCortexBA	2.86632877711619	BrainAnteriorcingulatecortexBA	1	11.7845978015348	Tdark	(0.1 - 0.9)	0	0	0	0	0	NA	NA	0	LRRC8 family	NA	0	0
ENSG00000171488	LRRC8C	84230	NA	NA	Q8TDW0	5.90760110837052	AdiposeSubcutaneous	4.75300748222122	AdiposeVisceralOmentum	3.51171772767637	BreastMammaryTissue	1	5.65300666434424	Tdark	<= 0.1	0	0	0	0	0	NA	NA	0	LRRC8 family	NA	0	1
ENSG00000171492	LRRC8D	55144	NA	NA	Q7L1W4	2.38144215845491	CellsEBVtransformedlymphocytes	2.31920909985664	AdrenalGland	2.01161910417967	Pituitary	1	0.336408580890146	Tdark	(0.1 - 0.9)	0	0	0	0	0	NA	NA	0	LRRC8 family	NA	0	0
ENSG00000162664	ZNF326	284695	NA	NA	Q5BKZ1	4.59938098934355	BrainSpinalcordcervicalc	2.08557568333265	BrainSubstantianigra	1.51991027449912	Ovary	2	9.24553099484511	Tbio	>= 0.9	0	0	0	0	0	NA	NA	0	AKAP95 family	NA	0	0
ENSG00000143032	BARHL2	343472	NA	NA	Q9NY43	3.73944736166238	BrainCerebellarHemisphere	3.56987409202841	BrainCerebellum	0.224900169195318	HeartLeftVentricle	1	35.9031947998773	Tdark	(0.1 - 0.9)	0	0	0	0	0	NA	NA	0	BAR homeobox family	NA	0	0
ENSG00000122482	ZNF644	84146	NA	NA	Q9H582	2.63821115785565	NerveTibial	2.39141565643287	Uterus	1.70026108865461	BreastMammaryTissue	1	7.38774691914257	Tbio	>= 0.9	0	0	0	0	0	NA	NA	0	Krueppel C2H2-type zinc-finger protein family	NA	1	0
ENSG00000162669	HFM1	164045	NA	NA	A2PYH4	5.08447180537678	Pituitary	0.602015403948206	Ovary	0.452717759395373	BrainCerebellarHemisphere	8	13.3449488617841	Tbio	<= 0.1	0	0	0	0	0	NA	NA	0	Helicase family, SKI2 subfamily	NA	1	0
ENSG00000097046	CDC7	8317	4F99;4F9A;4F9B;4F9C;5UWQ;5UWR	NA	O00311	2.28500048715739	BrainCerebellarHemisphere	1.89794449267587	BrainCerebellum	1.77324046072495	CellsEBVtransformedlymphocytes	1	10.5352516355969	Tchem	(0.1 - 0.9)	0	0	1	1	0	CHEMBL2062936;CHEMBL1958408;CHEMBL2062937	CHEMBL445340;CHEMBL3670786;CHEMBL3670787	0	Protein kinase superfamily, Ser/Thr protein kinase family, CDC7 subfamily	NA	0	0
ENSG00000069702	TGFBR3	7049	NA	NA	Q03167	3.79755632395297	AdiposeSubcutaneous	2.9156100073032	EsophagusGastroesophagealJunction	2.66938936882415	Ovary	1	42.0507588386536	Tbio	<= 0.1	0	0	0	0	0	NA	NA	1	NA	NA	0	0
ENSG00000137948	BRDT	676	2RFJ;4FLP;4KCX	NA	Q58F21	1.77915392633078	Testis	0.32090471550467	HeartLeftVentricle	0.21373220714767	HeartAtrialAppendage	5	53.7629650470822	Tchem	<= 0.1	0	0	0	0	0	NA	CHEMBL2177300;CHEMBL3775058;CHEMBL3585455	0	NA	NA	1	0
ENSG00000172031	EPHX4	253152	NA	NA	Q8IUS5	4.69079737997579	BrainFrontalCortexBA	3.31540056842793	BrainCortex	3.16917468274226	BrainPutamenbasalganglia	1	6.960972915645	Tdark	<= 0.1	0	0	0	0	0	NA	NA	0	AB hydrolase superfamily, Epoxide hydrolase family	NA	0	0
ENSG00000230667	SETP18	646817	NA	NA	P0DME0	4.26825129721245	BrainFrontalCortexBA	2.68801697570938	BrainCortex	2.45610991712692	BrainAnteriorcingulatecortexBA	1	0.182041916271879	Tdark	NA	0	0	0	0	0	NA	NA	0	Nucleosome assembly protein (NAP) family	NA	0	0
ENSG00000069712	KIAA1107	23285	NA	NA	Q9UPP5	4.06652883935544	BrainFrontalCortexBA	3.07089736828593	BrainCortex	2.5063739639361	BrainAnteriorcingulatecortexBA	1	16.5735051300791	Tdark	NA	0	0	0	0	0	NA	NA	0	NA	NA	0	0
ENSG00000203910	C1orf146	388649	NA	NA	Q5VVC0	1.74779318750156	Testis	0.294935756150721	BrainCerebellarHemisphere	0.214986986629913	HeartLeftVentricle	5	3.4607999920845	Tdark	<= 0.1	0	0	0	0	0	NA	NA	0	NA	NA	0	0
ENSG00000174842	GLMN	11146	4F52	NA	Q92990	2.26504046367756	BrainCerebellarHemisphere	1.87217362794834	BrainFrontalCortexBA	1.66604534121533	BrainCerebellum	1	8.0918894586109	Tbio	<= 0.1	0	0	0	0	0	NA	NA	0	NA	NA	1	1
ENSG00000122484	RPAP2	79871	NA	NA	Q8IXW5	3.44060555279443	BrainCerebellarHemisphere	3.35152779778933	BrainCerebellum	0.647900939607016	CellsTransformedfibroblasts	1	4.75092491762979	Tbio	<= 0.1	0	0	0	0	0	NA	NA	0	RPAP2 family	NA	0	0
ENSG00000162676	GFI1	2672	NA	NA	Q99684	3.25472322559159	Pancreas	2.77420112086548	SmallIntestineTerminalIleum	2.65673050710947	Spleen	1	3.66904945889412	Tbio	<= 0.1	0	0	0	0	0	NA	NA	0	NA	NA	1	0
ENSG00000067208	EVI5	7813	NA	NA	O60447	3.62979355545642	ArteryCoronary	3.44893289547879	NerveTibial	3.031188167304	AdrenalGland	1	4.31888060462206	Tbio	<= 0.1	0	0	0	0	0	NA	NA	0	NA	NA	0	1
ENSG00000122406	RPL5	6125	4UG0;4V6X;5AJ0;5T2C	NA	P46777	3.98190914306066	Ovary	1.74779347378044	Uterus	1.58513979689936	CellsEBVtransformedlymphocytes	2	1588.99256126168	Tbio	>= 0.9	0	0	0	0	0	NA	NA	0	Universal ribosomal protein uL18 family	NA	1	0
ENSG00000154511	FAM69A	388650	NA	NA	Q5T7M9	2.89636112310226	EsophagusMuscularis	2.47872490964263	BrainHippocampus	2.40609045580747	BrainFrontalCortexBA	1	12.3752127350101	Tdark	<= 0.1	0	0	0	0	0	NA	NA	0	FAM69 family	NA	0	0
ENSG00000143033	MTF2	22823	NA	NA	Q9Y483	2.70671192294028	CellsEBVtransformedlymphocytes	1.32278103855165	BrainCerebellarHemisphere	1.09277055250577	Uterus	2	12.5266157408892	Tbio	>= 0.9	0	0	0	0	0	NA	NA	0	Polycomblike family	NA	0	0
ENSG00000117500	TMED5	50999	NA	NA	Q9Y3A6	3.92347592809239	AdiposeVisceralOmentum	2.4418549228887	Liver	2.34778688536276	AdrenalGland	1	11.3764492404618	Tbio	<= 0.1	0	0	0	0	0	NA	NA	0	EMP24/GP25L family	NA	0	0
ENSG00000122483	CCDC18	343099	NA	NA	Q5T9S5	3.22400210499162	CellsEBVtransformedlymphocytes	0.881332294435456	Testis	0.732162660730569	CellsTransformedfibroblasts	3	7.63804166801905	Tdark	NA	0	0	0	0	0	NA	NA	0	NA	NA	0	0
ENSG00000117505	DR1	1810	1JFI	NA	Q01658	2.47532628147246	CellsTransformedfibroblasts	1.94253208468392	SkinNotSunExposedSuprapubic	1.73385878561255	CellsEBVtransformedlymphocytes	1	8.3367738774125	Tbio	(0.1 - 0.9)	0	0	0	0	0	NA	NA	0	NC2 beta/DR1 family	NA	0	0
ENSG00000137942	FNBP1L	54874	NA	NA	Q5T0N5	3.31668966273238	BreastMammaryTissue	3.25042415139215	MinorSalivaryGland	2.48404560578734	Thyroid	1	16.5418663671084	Tbio	>= 0.9	0	0	0	0	0	NA	NA	0	FNBP1 family	NA	0	0
ENSG00000137936	BCAR3	8412	3T6A	NA	O75815	3.78432028690191	AdiposeVisceralOmentum	3.33004129906977	AdiposeSubcutaneous	3.30589228996453	BreastMammaryTissue	1	9.68100453473398	Tbio	>= 0.9	0	0	0	0	0	NA	NA	0	NA	NA	0	0
ENSG00000067334	DNTTIP2	30836	NA	NA	Q5QJE6	3.11905508188731	AdiposeVisceralOmentum	2.55685573048261	CellsTransformedfibroblasts	1.86010369158495	MuscleSkeletal	1	11.3182915843006	Tdark	<= 0.1	0	0	0	0	0	NA	NA	0	NA	NA	0	0
ENSG00000023909	GCLM	2730	NA	6.3.2.2	P48507	4.93526516747699	AdrenalGland	2.7204795266889	AdiposeVisceralOmentum	2.40212681504729	CellsTransformedfibroblasts	1	10.5156427251882	Tbio	(0.1 - 0.9)	0	0	0	0	0	NA	NA	0	Aldo/keto reductase family, Glutamate--cysteine ligase light chain subfamily	NA	1	0
ENSG00000198691	ABCA4	24	NA	NA	P78363	7.53228011796074	KidneyCortex	1.49742334712291	SkinNotSunExposedSuprapubic	1.28290517404868	SmallIntestineTerminalIleum	5	2.71164776524529	Tbio	<= 0.1	0	0	0	0	0	NA	NA	0	ABC transporter superfamily, ABCA family	Marketed: PROBUCOL	1	0
ENSG00000137962	ARHGAP29	9411	NA	NA	Q52LW3	4.57180040955409	AdiposeSubcutaneous	4.28475115243591	BreastMammaryTissue	2.92610796516303	AdiposeVisceralOmentum	1	13.8300708947863	Tbio	>= 0.9	0	0	0	0	0	NA	NA	0	NA	NA	0	0
ENSG00000117528	ABCD3	5825	NA	NA	P28288	3.74457472928247	NerveTibial	3.41469107406084	Liver	2.80884356541691	ColonTransverse	1	14.1791222926817	Tbio	>= 0.9	0	0	0	0	0	NA	NA	0	ABC transporter superfamily, ABCD family, Peroxisomal fatty acyl CoA transporter (TC 3.A.1.203) subfamily	NA	1	0
ENSG00000117525	F3	2152	1AHW;1BOY;1DAN;1FAK;1J9C;1JPS;1NL8;1O5D;1TFH;1UJ3;1W0Y;1W2K;1WQV;1WSS;1WTG;1WUN;1WV7;1Z6J;2A2Q;2AEI;2AER;2B7D;2B8O;2C4F;2CEF;2CEH;2CEZ;2CFJ;2EC9;2F9B;2FIR;2FLB;2FLR;2HFT;2PUQ;2ZP0;2ZWL;2ZZU;3ELA;3TH2;3TH3;3TH4;4IBL;4M7L;4YLQ;4Z6A;4ZMA	NA	P13726	4.07146869435772	AdiposeVisceralOmentum	2.99752463781634	Ovary	2.21144747437123	AdiposeSubcutaneous	1	84.4013375269684	Tchem	(0.1 - 0.9)	0	0	0	0	0	NA	CHEMBL17201;CHEMBL276473;CHEMBL274993	1	Tissue factor family	NA	0	0
ENSG00000143036	SLC44A3	126969	NA	NA	Q8N4M1	4.43071668434219	ColonTransverse	3.00425303077367	MinorSalivaryGland	2.96487271321618	Stomach	1	12.5254693335416	Tdark	<= 0.1	0	0	0	0	0	NA	NA	0	CTL (choline transporter-like) family	NA	0	0
ENSG00000117519	CNN3	1266	NA	NA	Q15417	3.29077670740642	AdrenalGland	2.67910247315923	ArteryCoronary	2.60620349299056	NerveTibial	1	165.915135403337	Tbio	(0.1 - 0.9)	0	0	0	0	0	NA	NA	0	Calponin family	NA	0	0
ENSG00000172339	ALG14	199857	NA	NA	Q96F25	5.86982624524081	AdrenalGland	1.57505591500727	NerveTibial	1.25664245956242	BrainSpinalcordcervicalc	3	2.26582882363221	Tdark	<= 0.1	0	0	0	0	0	NA	NA	0	ALG14 family	NA	1	0
ENSG00000152078	TMEM56	148534	NA	NA	Q96MV1	5.20745596639788	Liver	2.03882943356665	HeartAtrialAppendage	1.69342988769686	HeartLeftVentricle	2	20.2881201615854	Tdark	(0.1 - 0.9)	0	0	0	0	0	NA	NA	0	TMEM56 family	NA	0	0
ENSG00000122481	RWDD3	25950	2EBK;4Y1L	NA	Q9Y3V2	2.07641039292471	Thyroid	1.92847101958062	Prostate	1.48645758962	Pituitary	1	5.23880956416529	Tbio	<= 0.1	0	0	0	0	0	NA	NA	0	NA	NA	0	1
ENSG00000117569	PTBP2	58155	2CQ1;2MJU;4CQ1	NA	Q9UKA9	6.06824224917416	ColonSigmoid	3.9148782076306	EsophagusGastroesophagealJunction	3.39867757224616	EsophagusMuscularis	1	7.20402212270954	Tbio	>= 0.9	0	0	0	0	0	NA	NA	0	NA	NA	0	0
ENSG00000188641	DPYD	1806	NA	1.3.1.2	Q12882	3.33902012720156	CellsTransformedfibroblasts	2.65689171505514	AdiposeVisceralOmentum	2.41055663528003	Lung	1	14.6710139546596	Tclin	<= 0.1	0	0	0	0	0	NA	NA	0	Dihydropyrimidine dehydrogenase family	NA	1	0
ENSG00000162627	SNX7	51375	NA	NA	Q9UNH6	4.42973465999557	ArteryTibial	3.16105927402093	ArteryCoronary	2.64485429773839	CellsTransformedfibroblasts	1	18.9522500382849	Tdark	<= 0.1	0	0	0	0	0	NA	NA	0	Sorting nexin family	NA	0	0
ENSG00000117598	LPPR5	163404	NA	NA	Q32ZL2	3.75718979305328	BrainAnteriorcingulatecortexBA	3.54469590399988	BrainHippocampus	3.47266685047635	BrainFrontalCortexBA	1	4.15518406175432	Tdark	>= 0.9	0	0	0	0	0	NA	NA	0	PA-phosphatase related phosphoesterase family	NA	0	0
ENSG00000117600	LPPR4	9890	NA	NA	Q7Z2D5	4.0071078227449	BrainHippocampus	3.50846355660662	BrainNucleusaccumbensbasalganglia	3.11034920371017	BrainAnteriorcingulatecortexBA	1	14.7260960733637	Tbio	>= 0.9	0	0	0	0	0	NA	NA	0	PA-phosphatase related phosphoesterase family	NA	0	0
ENSG00000099260	PALMD	54873	NA	NA	Q9NP74	5.33068149453258	AdiposeVisceralOmentum	5.10556671288033	AdiposeSubcutaneous	3.97434749740301	BreastMammaryTissue	1	64.6761956698044	Tbio	<= 0.1	0	0	0	0	0	NA	NA	0	Paralemmin family	NA	0	0
ENSG00000156869	FRRS1	391059	NA	NA	Q6ZNA5	3.61502080687156	EsophagusMucosa	3.42180044802968	Vagina	2.34455962889363	Liver	1	4.68391297330389	Tdark	<= 0.1	0	0	0	0	0	NA	NA	0	FRRS1 family	NA	0	0
ENSG00000162688	AGL	178	NA	2.4.1.25|3.2.1.33	P35573	6.38574720315339	MuscleSkeletal	5.84881581397374	EsophagusMuscularis	4.11462417910915	EsophagusGastroesophagealJunction	1	32.385534715098	Tbio	<= 0.1	0	0	0	0	0	NA	NA	0	Glycogen debranching enzyme family	NA	1	0
ENSG00000117620	SLC35A3	23443	NA	NA	Q9Y2D2	5.81728110954367	ColonTransverse	3.13031195689067	SmallIntestineTerminalIleum	2.96193575652007	MinorSalivaryGland	1	12.9681998466959	Tbio	<= 0.1	0	0	0	0	0	NA	NA	0	Nucleotide-sugar transporter family, SLC35A subfamily	NA	1	0
ENSG00000156875	HIAT1	64645	NA	NA	Q96MC6	2.02112156737582	ArteryTibial	1.50662436173154	CellsEBVtransformedlymphocytes	1.50223912886506	Lung	1	22.6308302046305	Tbio	>= 0.9	0	0	0	0	0	NA	NA	0	Major facilitator superfamily	Marketed: BRIVARACETAM;LEVETIRACETAM	0	0
ENSG00000156876	SASS6	163786	NA	NA	Q6UVJ0	3.21508856561795	CellsEBVtransformedlymphocytes	0.898164108726685	BrainCerebellarHemisphere	0.6400168610711	Uterus	3	7.25123298976381	Tbio	<= 0.1	0	0	0	0	0	NA	NA	0	NA	NA	1	0
ENSG00000122435	TRMT13	54482	NA	NA	Q9NUP7	2.28179219667216	Uterus	2.17725186846592	Ovary	1.81312506316003	Vagina	1	5.70497408832412	Tdark	<= 0.1	0	0	0	0	0	NA	NA	0	Methyltransferase TRM13 family	NA	0	1
ENSG00000122477	LRRC39	127495	NA	NA	Q96DD0	5.90937309134886	MuscleSkeletal	5.68617765669767	HeartLeftVentricle	4.21920138920984	HeartAtrialAppendage	1	64.1282435916191	Tdark	<= 0.1	0	0	0	0	0	NA	NA	0	NA	NA	0	0
ENSG00000137992	DBT	1629	NA	2.3.1.168	P11182	3.48888019901011	Stomach	3.11296328491488	AdrenalGland	2.98417772691851	HeartLeftVentricle	1	4.03170423248271	Tbio	<= 0.1	0	0	0	0	0	NA	NA	0	2-oxoacid dehydrogenase family	NA	1	0
ENSG00000137996	RTCA	8634	NA	6.5.1.4	O00442	2.70817637428282	CellsEBVtransformedlymphocytes	1.95932129418608	CellsTransformedfibroblasts	1.66934624794602	AdrenalGland	1	18.2054603544332	Tbio	<= 0.1	0	0	0	0	0	NA	NA	0	RNA 3'-terminal cyclase family, Type 1 subfamily	NA	0	1
ENSG00000079335	CDC14A	8556	NA	NA	Q9UNH5	1.45533040194311	Testis	1.22292558182342	SmallIntestineTerminalIleum	0.947601428946146	Lung	1	13.8064662231955	Tbio	<= 0.1	0	0	0	0	0	NA	CHEMBL2316907;CHEMBL2316902;CHEMBL3426913	0	Protein-tyrosine phosphatase family, Non-receptor class CDC14 subfamily	NA	1	0
ENSG00000181656	GPR88	54112	NA	NA	Q9GZN0	6.73164323441649	BrainPutamenbasalganglia	6.15210713489745	BrainCaudatebasalganglia	3.36863998971141	BrainNucleusaccumbensbasalganglia	1	54.16980338834	Tchem	(0.1 - 0.9)	0	0	0	0	0	NA	NA	0	G-protein coupled receptor 1 family	Marketed: ABARELIX;ACETOPHENAZINE MALEATE;ACRIVASTINE;ADENOSINE;ALCAFTADINE;ALFENTANIL HYDROCHLORIDE;ALMOTRIPTAN MALATE;ALPROSTADIL;ALVIMOPAN;AMINOPHYLLINE;AMOXAPINE;ANILERIDINE HYDROCHLORIDE;ANILERIDINE PHOSPHATE;ANTAZOLINE PHOSPHATE;APOMORPHINE HYDROCHLORIDE;APREPITANT;ARIPIPRAZOLE;ARIPIPRAZOLE LAUROXIL;ASENAPINE MALEATE;AZATADINE MALEATE;AZELASTINE HYDROCHLORIDE;AZILSARTAN KAMEDOXOMIL;BENZQUIN…	1	0
ENSG00000162692	VCAM1	7412	1IJ9;1VCA;1VSC	NA	P19320	5.64576888226393	Spleen	2.04641458790568	KidneyCortex	1.4648769395613	AdrenalGland	2	142.463948689974	Tchem	(0.1 - 0.9)	0	0	0	0	0	NA	NA	0	NA	NA	0	0
ENSG00000162694	EXTL2	2135	NA	2.4.1.223	Q9UBQ6	3.10170246893694	AdrenalGland	2.8971136215883	BrainFrontalCortexBA	2.39852953408092	BrainCaudatebasalganglia	1	9.6312613322817	Tbio	<= 0.1	0	0	0	0	0	NA	NA	1	Glycosyltransferase 47 family	NA	0	0
ENSG00000162695	SLC30A7	148867	NA	NA	Q8NEW0	2.81491892922327	Lung	2.33432158644662	MinorSalivaryGland	1.66936213506021	CellsTransformedfibroblasts	1	6.83765674233437	Tbio	<= 0.1	0	0	0	0	0	NA	NA	0	Cation diffusion facilitator (CDF) transporter (TC 2.A.4) family, SLC30A subfamily	NA	0	0
ENSG00000117543	DPH5	51611	NA	NA	Q9H2P9	3.15317869760439	CellsTransformedfibroblasts	2.82957533400868	Ovary	2.58111447290086	AdrenalGland	1	9.91296166517365	Tdark	<= 0.1	0	0	0	0	0	NA	NA	0	Diphthine synthase family	NA	0	0
ENSG00000170989	S1PR1	1901	3V2W;3V2Y	NA	P21453	6.08936863637988	AdiposeSubcutaneous	4.80959675590501	AdiposeVisceralOmentum	4.38727004011486	BreastMammaryTissue	1	87.3063085120065	Tclin	(0.1 - 0.9)	1	0	0	1	1	CHEMBL3701824;CHEMBL3661077;CHEMBL3661078	CHEMBL3403631;CHEMBL3806205;CHEMBL114606	0	G-protein coupled receptor 1 family	NA	0	0
ENSG00000118733	OLFM3	118427	NA	NA	Q96PB7	4.84021275636878	BrainFrontalCortexBA	3.11872118782758	BrainAnteriorcingulatecortexBA	2.42665167718598	BrainCortex	1	9.6015074280677	Tbio	<= 0.1	0	0	0	0	0	NA	NA	1	NA	NA	0	0
ENSG00000060718	COL11A1	1301	NA	NA	P12107	7.15026967858989	CellsTransformedfibroblasts	1.23519150945757	BrainSubstantianigra	1.22356728085581	BrainHypothalamus	5	24.0828752287362	Tbio	>= 0.9	1	0	0	0	0	NA	NA	1	Fibrillar collagen family	NA	1	0
ENSG00000185946	RNPC3	55599	3EGN	NA	Q96LT9	3.08973049325787	Thyroid	2.40162309424366	NerveTibial	1.5677461608818	CervixEndocervix	1	33.6618765500308	Tdark	(0.1 - 0.9)	0	0	0	0	0	NA	NA	0	NA	NA	0	0
ENSG00000240038	AMY2B	280	NA	3.2.1.1	P19961	9.36349014936602	Pancreas	0.282066895593484	HeartLeftVentricle	0.21365938908184	MuscleSkeletal	10	677.06765781648	Tbio	<= 0.1	0	0	0	0	0	NA	NA	1	Glycosyl hydrolase 13 family	Marketed: ACARBOSE	0	1
ENSG00000243480	AMY2A	279	1B2Y;1BSI;1CPU;1HNY;1KB3;1KBB;1KBK;1KGU;1KGW;1KGX;1U2Y;1U30;1U33;1XCW;1XCX;1XD0;1XD1;1XGZ;1XH0;1XH1;1XH2;2CPU;2QMK;2QV4;3BAI;3BAJ;3BAK;3BAW;3BAX;3BAY;3CPU;3IJ7;3IJ8;3IJ9;3OLD;3OLE;3OLG;3OLI;4GQQ;4GQR;4W93;4X9Y;5E0F;5EMY;5KEZ;5TD4	3.2.1.1	P04746	9.37232802216824	Pancreas	0.322844528552815	HeartLeftVentricle	0.215280259239532	HeartAtrialAppendage	10	5125.17514005739	Tclin	<= 0.1	1	0	0	0	0	CHEMBL3618493;CHEMBL3618491;CHEMBL1233515	CHEMBL3618487	1	Glycosyl hydrolase 13 family	NA	0	0
ENSG00000237763	AMY1A	276	1C8Q;1JXJ;1JXK;1MFU;1MFV;1NM9;1Q4N;1SMD;1XV8;1Z32;3BLK;3BLP;3DHP	3.2.1.1	P04745	9.3715044468549	Pancreas	0.321844860185696	HeartLeftVentricle	0.210491394838789	HeartAtrialAppendage	10	4.54231234492832	NA	(0.1 - 0.9)	0	0	0	0	0	CHEMBL3618492;CHEMBL3618490;CHEMBL382408	CHEMBL1566;CHEMBL382408	1	Glycosyl hydrolase 13 family	Marketed: ACARBOSE	0	0
ENSG00000174876	AMY1B	277	1C8Q;1JXJ;1JXK;1MFU;1MFV;1NM9;1Q4N;1SMD;1XV8;1Z32;3BLK;3BLP;3DHP	3.2.1.1	P04745	9.11512919579704	Pancreas	0.888387282996571	CervixEndocervix	0.746685378544941	BrainNucleusaccumbensbasalganglia	10	0.92329498298183	NA	NA	0	0	0	0	0	CHEMBL3618492;CHEMBL3618490;CHEMBL382408	CHEMBL1566;CHEMBL382408	1	Glycosyl hydrolase 13 family	Marketed: ACARBOSE	0	0
ENSG00000187733	AMY1C	278	1C8Q;1JXJ;1JXK;1MFU;1MFV;1NM9;1Q4N;1SMD;1XV8;1Z32;3BLK;3BLP;3DHP	3.2.1.1	P04745	9.3004057226012	Pancreas	0.269749790331315	HeartLeftVentricle	0.239444701074343	CervixEndocervix	10	9.35231112897919	Tchem	(0.1 - 0.9)	0	0	0	0	0	CHEMBL3618492;CHEMBL3618490;CHEMBL382408	CHEMBL1566;CHEMBL382408	1	Glycosyl hydrolase 13 family	Marketed: ACARBOSE	0	0
ENSG00000198890	PRMT6	55170	4HC4;4QPP;4QQK;4Y2H;4Y30;5E8R;5EGS;5HZM	2.1.1.319	Q96LA8	3.23357644878939	CellsTransformedfibroblasts	2.36720613561727	AdrenalGland	2.1111934644684	CellsEBVtransformedlymphocytes	1	10.4518048712905	Tchem	<= 0.1	0	0	0	0	0	CHEMBL3220553;CHEMBL3220556;CHEMBL3220554	CHEMBL3589043;CHEMBL3589029;CHEMBL3589042	0	Class I-like SAM-binding methyltransferase superfamily, Protein arginine N-methyltransferase family, PRMT6 subfamily	NA	0	0
ENSG00000162631	NTNG1	22854	3ZYJ	NA	Q9Y2I2	5.38680069366253	BrainHypothalamus	2.98888646469615	BrainFrontalCortexBA	2.20629139011701	BrainCortex	1	4.93931893197199	Tbio	(0.1 - 0.9)	0	0	0	0	0	NA	NA	0	NA	NA	0	0
ENSG00000134215	VAV3	10451	2D86	NA	Q9UKW4	4.18522153042939	SkinNotSunExposedSuprapubic	3.58328332198374	SkinSunExposedLowerleg	3.40183761352002	EsophagusMucosa	1	21.1915188169479	Tbio	<= 0.1	0	0	0	0	0	NA	NA	0	NA	NA	0	0
ENSG00000085491	SLC25A24	29957	4N5X;4ZCU;4ZCV	NA	Q6NUK1	3.07284844386279	ColonTransverse	2.80993427816622	CellsTransformedfibroblasts	2.53945377450334	AdiposeSubcutaneous	1	8.89130169822245	Tbio	<= 0.1	0	0	0	0	0	NA	NA	0	Mitochondrial carrier (TC 2.A.29) family	NA	0	0
ENSG00000196427	NBPF4	148545	NA	NA	Q96M43	1.99245229106812	SmallIntestineTerminalIleum	1.63089410468227	Testis	0.624771480977583	BrainPutamenbasalganglia	1	0.461752043788279	Tdark	(0.1 - 0.9)	0	0	0	0	0	NA	NA	0	NBPF family	NA	0	0
ENSG00000186086	NBPF6	653149	NA	NA	Q5VWK0	1.91800060662721	SmallIntestineTerminalIleum	1.62058187950339	Testis	0.72860501599307	Pituitary	1	0.435869218580509	Tdark	NA	0	0	0	0	0	NA	NA	0	NBPF family	NA	0	0
ENSG00000162636	FAM102B	284611	NA	NA	Q5T8I3	3.03471227511616	Bladder	2.37904212292601	BrainFrontalCortexBA	2.35789323199858	BrainCerebellarHemisphere	1	9.70850716937672	Tdark	<= 0.1	0	0	0	0	0	NA	NA	0	FAM102 family	NA	0	0
ENSG00000162639	HENMT1	113802	4XCX	NA	Q5T8I9	1.70096180648297	Testis	0.750136086941912	BrainHypothalamus	0.562922667392344	BrainSubstantianigra	2	48.7438849737478	Tdark	<= 0.1	0	0	0	0	0	NA	NA	0	Methyltransferase superfamily, HEN1 family	NA	0	1
ENSG00000134186	PRPF38B	55119	NA	NA	Q5VTL8	2.53190607772962	BrainCerebellarHemisphere	2.11918654913707	Spleen	2.07052013019681	BrainCerebellum	1	36.5536447070894	Tdark	>= 0.9	0	0	0	0	0	NA	NA	0	PRP38 family	NA	0	0
ENSG00000143107	FNDC7	163479	NA	NA	Q5VTL7	1.89997034740291	BrainHippocampus	1.61696678568026	Testis	1.26738564744606	BrainAmygdala	1	0.241273036593215	Tdark	<= 0.1	0	0	0	0	0	NA	NA	1	NA	NA	0	0
ENSG00000116266	STXBP3	6814	NA	NA	O00186	5.67713897756932	BrainSpinalcordcervicalc	2.33079164481521	BrainSubstantianigra	1.41196400326718	BrainHippocampus	2	20.17839228939	Tbio	<= 0.1	0	0	0	0	0	NA	NA	0	STXBP/unc-18/SEC1 family	NA	0	0
ENSG00000162641	AKNAD1	254268	NA	NA	Q5T1N1	1.77507214317885	Testis	0.314719041725666	EsophagusMuscularis	0.252426304470848	EsophagusGastroesophagealJunction	5	9.27557728456896	Tdark	<= 0.1	0	0	0	0	0	NA	NA	0	AKNA family	NA	0	0
ENSG00000121957	GPSM2	29899	3SF4;4WND;4WNE;4WNF;4WNG;5A6C	NA	P81274	3.054007525378	BrainSpinalcordcervicalc	3.00626287897022	EsophagusMucosa	2.63560824178733	EsophagusMuscularis	1	10.8595268222648	Tbio	<= 0.1	0	0	0	0	0	NA	NA	0	GPSM family	NA	1	1
ENSG00000121940	CLCC1	23155	NA	NA	Q96S66	2.09539018940578	Uterus	1.82444242883753	CervixEndocervix	1.51170205196867	Ovary	1	13.9060023893793	Tbio	NA	0	0	0	0	0	NA	NA	0	Chloride channel MCLC family	NA	0	0
ENSG00000085433	WDR47	22911	NA	NA	O94967	4.15142775072587	BrainFrontalCortexBA	3.16120690523353	BrainAnteriorcingulatecortexBA	2.22200940588281	BrainHypothalamus	1	28.2887915858516	Tdark	>= 0.9	0	0	0	0	0	NA	NA	0	NA	NA	0	0
ENSG00000197780	TAF13	6884	1BH8;1BH9	NA	Q15543	3.84581625195012	BrainSubstantianigra	3.15254840326371	BrainHypothalamus	3.12004959766367	BrainFrontalCortexBA	1	24.9394110422286	Tbio	<= 0.1	0	0	0	0	0	NA	NA	0	TAF13 family	NA	1	1
ENSG00000215717	TMEM167B	56900	NA	NA	Q9NRX6	2.71054323998442	AdrenalGland	2.21083033252311	SkinSunExposedLowerleg	2.18613060669921	AdiposeSubcutaneous	1	16.4552956942854	Tdark	(0.1 - 0.9)	0	0	0	0	0	NA	NA	0	KISH family	NA	0	0
ENSG00000179902	C1orf194	127003	NA	NA	Q5T5A4	1.75090085497491	Testis	0.540913530000836	BrainAmygdala	0.499605305447883	BrainHippocampus	3	168.615648885106	Tdark	<= 0.1	0	0	0	0	0	NA	NA	0	NA	NA	0	0
ENSG00000116299	KIAA1324	57535	NA	NA	Q6UXG2	5.56988288452682	MinorSalivaryGland	4.60379973637392	Stomach	3.61058211082782	Pancreas	1	59.0818422049807	Tbio	<= 0.1	0	0	0	0	0	NA	NA	0	UPF0577 family	NA	0	0
ENSG00000031698	SARS	6301	3VBB;4L87;4RQE;4RQF	6.1.1.11	P49591	3.54840894964717	CellsTransformedfibroblasts	2.18944867914074	Lung	1.86692791621593	Stomach	1	66.0472674772773	Tbio	>= 0.9	0	0	0	0	0	NA	NA	0	Class-II aminoacyl-tRNA synthetase family, Type-1 seryl-tRNA synthetase subfamily	NA	1	0
ENSG00000143126	CELSR2	1952	NA	NA	Q9HCU4	3.28674480351867	BrainHippocampus	2.75888311071125	BrainCortex	2.52101926621749	BrainFrontalCortexBA	1	19.8969119457488	Tbio	>= 0.9	0	0	0	0	0	NA	NA	0	G-protein coupled receptor 2 family, LN-TM7 subfamily	NA	0	0
ENSG00000134222	PSRC1	84722	NA	NA	Q6PGN9	5.0322721483432	BrainSpinalcordcervicalc	4.15904043333642	BrainHippocampus	4.13872556478028	BrainSubstantianigra	1	40.7374628765482	Tbio	<= 0.1	0	0	0	0	0	NA	NA	0	PSRC1 family	NA	0	0
ENSG00000221986	MYBPHL	343263	NA	NA	A2RUH7	11.057168277561	HeartAtrialAppendage	0.293377315553614	HeartLeftVentricle	0.268080169334311	BrainHippocampus	10	58.517341573137	Tdark	<= 0.1	0	0	0	0	0	NA	NA	0	Immunoglobulin superfamily, MyBP family	NA	0	0
ENSG00000134243	SORT1	6272	3F6K;3G2U;3G2V;4MSL;4N7E;4PO7	NA	Q99523	5.41856501765839	ArteryCoronary	4.7017801351049	ArteryTibial	4.28103080300912	BrainSpinalcordcervicalc	1	69.8403287041456	Tchem	>= 0.9	0	0	0	0	0	NA	CHEMBL3098768;CHEMBL3098767;CHEMBL506981	0	VPS10-related sortilin family, SORT1 subfamily	NA	1	0
ENSG00000143106	PSMA5	5686	4R3O;4R67;5A0Q;5GJQ;5GJR;5L4G;5LE5;5LEX;5LEY;5LEZ;5LF0;5LF1;5LF3;5LF4;5LF6;5LF7;5LN3;5T0C;5T0G;5T0H;5T0I;5T0J	NA	P28066	3.58918526769171	CellsEBVtransformedlymphocytes	2.29487159710285	AdrenalGland	1.87545083507127	CellsTransformedfibroblasts	1	25.5827921851207	Tbio	>= 0.9	1	0	1	0	0	NA	NA	0	Peptidase T1A family	NA	0	0
ENSG00000143028	SYPL2	284612	NA	NA	Q5VXT5	7.6659718335601	MuscleSkeletal	1.31630914479457	HeartLeftVentricle	0.663207334831796	AdrenalGland	5	71.4473488596983	Tbio	<= 0.1	0	0	0	0	0	NA	NA	0	Synaptophysin/synaptobrevin family	NA	0	0
ENSG00000162650	ATXN7L2	127002	NA	NA	Q5T6C5	2.45742835980441	BrainCerebellum	2.00345823513258	MuscleSkeletal	1.76780947192845	BrainCerebellarHemisphere	1	14.1926889038086	Tdark	(0.1 - 0.9)	0	0	0	0	0	NA	NA	0	NA	NA	0	0
ENSG00000174151	CYB561D1	284613	NA	NA	Q8N8Q1	2.39225832949542	BrainCerebellum	2.12178778748693	BrainCerebellarHemisphere	2.01744908084481	SkinSunExposedLowerleg	1	10.2386667861938	Tdark	<= 0.1	0	0	0	0	0	NA	NA	0	NA	NA	0	0
ENSG00000181754	AMIGO1	57463	NA	NA	Q86WK6	2.94004808324753	BrainFrontalCortexBA	2.57010889928952	BrainCortex	2.28490756009217	BrainCerebellum	1	14.5198901406041	Tbio	(0.1 - 0.9)	0	0	0	0	0	NA	NA	0	Immunoglobulin superfamily, AMIGO family	NA	0	0
ENSG00000156097	GPR61	83873	NA	NA	Q9BZJ8	3.76593078248492	Pituitary	2.55791206411981	BrainCortex	2.21600255624916	BrainFrontalCortexBA	1	4.54008999032882	Tbio	(0.1 - 0.9)	0	0	0	0	0	NA	NA	0	G-protein coupled receptor 1 family	Marketed: ABARELIX;ACETOPHENAZINE MALEATE;ACRIVASTINE;ADENOSINE;ALCAFTADINE;ALFENTANIL HYDROCHLORIDE;ALMOTRIPTAN MALATE;ALPROSTADIL;ALVIMOPAN;AMINOPHYLLINE;AMOXAPINE;ANILERIDINE HYDROCHLORIDE;ANILERIDINE PHOSPHATE;ANTAZOLINE PHOSPHATE;APOMORPHINE HYDROCHLORIDE;APREPITANT;ARIPIPRAZOLE;ARIPIPRAZOLE LAUROXIL;ASENAPINE MALEATE;AZATADINE MALEATE;AZELASTINE HYDROCHLORIDE;AZILSARTAN KAMEDOXOMIL;BENZQUIN…	0	0
ENSG00000065135	GNAI3	2773	2IHB;2ODE;2V4Z;4G5O;4G5R;4G5S	NA	P08754	3.18723935112036	EsophagusMucosa	2.54071848581529	SkinSunExposedLowerleg	2.43314242832321	CellsTransformedfibroblasts	1	38.5384739162205	Tbio	<= 0.1	0	0	0	0	0	NA	NA	0	G-alpha family, G(i/o/t/z) subfamily	NA	1	0
ENSG00000134183	GNAT2	2780	NA	NA	P19087	1.70498830172324	Testis	0.792916830624809	WholeBlood	0.698309297421755	CellsTransformedfibroblasts	2	1.65151518860529	Tbio	<= 0.1	0	0	0	0	0	NA	NA	0	G-alpha family, G(i/o/t/z) subfamily	NA	1	1
ENSG00000116337	AMPD2	271	4NO3;4NO5	3.5.4.6	Q01433	4.03363321683872	Pituitary	2.92033185563976	BrainNucleusaccumbensbasalganglia	2.10480291819287	BrainCaudatebasalganglia	1	68.8350213060101	Tchem	<= 0.1	0	0	0	0	0	NA	NA	0	Metallo-dependent hydrolases superfamily, Adenosine and AMP deaminases family	Marketed: PENTOSTATIN	1	0
ENSG00000168765	GSTM4	2948	4GTU	2.5.1.18	Q03013	4.92979128556093	SmallIntestineTerminalIleum	2.47657261044161	Ovary	2.37763225020409	ColonTransverse	1	19.512220279737	Tbio	<= 0.1	0	0	0	0	0	NA	NA	0	GST superfamily, Mu family	NA	0	0
ENSG00000213366	GSTM2	2946	1HNA;1HNB;1HNC;1XW5;1YKC;2AB6;2C4J;2GTU;3GTU;3GUR	2.5.1.18	P28161	3.75731818882464	Ovary	2.93212051046929	Vagina	2.60084829771314	Prostate	1	86.7501812571103	Tchem	<= 0.1	0	0	0	0	0	NA	CHEMBL3360522;CHEMBL3360529;CHEMBL3360531	0	GST superfamily, Mu family	NA	0	0
ENSG00000134184	GSTM1	2944	1GTU;1XW6;1XWK;1YJ6;2F3M	2.5.1.18	P09488	3.88957222483403	Bladder	3.8768660329127	Liver	2.63257050025411	AdrenalGland	1	83.9631541723555	Tbio	(0.1 - 0.9)	0	0	0	0	0	CHEMBL1938641	CHEMBL1938641;CHEMBL1938640;CHEMBL1938638	0	GST superfamily, Mu family	NA	0	0
ENSG00000134201	GSTM5	2949	NA	2.5.1.18	P46439	5.53180906379692	Ovary	2.14179734753154	BrainAmygdala	1.84772326550152	Vagina	2	40.017929509743	Tchem	<= 0.1	0	0	0	0	0	NA	NA	0	GST superfamily, Mu family	NA	0	1
ENSG00000134202	GSTM3	2947	3GTU	2.5.1.18	P21266	1.56580346631613	Testis	1.24712822177501	Ovary	0.82865888705481	BrainCaudatebasalganglia	1	137.159645257994	Tchem	<= 0.1	0	0	0	0	0	NA	NA	0	GST superfamily, Mu family	NA	0	0
ENSG00000198758	EPS8L3	79574	1WXT	NA	Q8TE67	6.4106022118126	SmallIntestineTerminalIleum	5.47274580718164	ColonTransverse	1.54467110116913	Stomach	1	93.2803508761254	Tdark	<= 0.1	0	0	0	0	0	NA	NA	0	EPS8 family	NA	0	0
ENSG00000184371	CSF1	1435	1HMC;3UEZ;3UF2;4ADF;4FA8;4WRL;4WRM	NA	P09603	5.31556709826515	CellsTransformedfibroblasts	3.6139845025647	AdiposeSubcutaneous	3.20837329516006	AdiposeVisceralOmentum	1	71.4360584473946	Tbio	>= 0.9	0	0	0	0	0	NA	NA	1	NA	NA	0	0
ENSG00000168710	AHCYL1	10768	3MTG	NA	O43865	3.61122106620479	BrainSubstantianigra	3.17216313812554	BrainCaudatebasalganglia	3.03367706223994	BrainNucleusaccumbensbasalganglia	1	113.398976553054	Tchem	>= 0.9	0	0	0	0	0	NA	CHEMBL2059155;CHEMBL3753637;CHEMBL3753746	0	Adenosylhomocysteinase family	NA	0	0
ENSG00000143093	STRIP1	85369	NA	NA	Q5VSL9	1.80391672981755	BrainCerebellum	1.70184145416263	BrainCerebellarHemisphere	1.53598230438482	Uterus	1	20.5032074050903	Tdark	(0.1 - 0.9)	0	0	0	0	0	NA	NA	0	STRIP family	NA	0	0
ENSG00000156150	ALX3	257	NA	NA	O95076	3.29040172596007	Uterus	1.92966736471361	FallopianTube	1.60238906641485	SmallIntestineTerminalIleum	1	3.56274525516004	Tbio	(0.1 - 0.9)	0	0	0	0	0	NA	NA	0	Paired homeobox family	NA	1	0
ENSG00000186150	UBL4B	164153	NA	NA	Q8N7F7	1.7790313112189	Testis	0.311187804192351	HeartLeftVentricle	0.205002558613133	MuscleSkeletal	5	116.338171404462	Tdark	<= 0.1	0	0	0	0	0	NA	NA	0	NA	NA	0	0
ENSG00000197106	SLC6A17	388662	NA	NA	Q9H1V8	3.82560364491495	BrainFrontalCortexBA	3.55571597110184	BrainCortex	3.27475698026347	BrainAnteriorcingulatecortexBA	1	40.158161966889	Tbio	>= 0.9	0	0	0	0	0	NA	NA	0	Sodium:neurotransmitter symporter (SNF) (TC 2.A.22) family, SLC6A17 subfamily	NA	1	0
ENSG00000116396	KCNC4	3749	1B4G;1B4I;1ZTN	NA	Q03721	3.9554001827281	BrainHypothalamus	3.32381591713808	BrainAnteriorcingulatecortexBA	3.05444786605956	BrainFrontalCortexBA	1	15.9282006348173	Tclin	<= 0.1	1	0	0	1	1	NA	NA	0	Potassium channel family, C (Shaw) (TC 1.A.1.2) subfamily, Kv3.4/KCNC4 sub-subfamily	NA	0	0
ENSG00000162775	RBM15	64783	NA	NA	Q96T37	3.60094185649187	CellsEBVtransformedlymphocytes	1.06224697820726	CellsTransformedfibroblasts	0.938618285499509	SmallIntestineTerminalIleum	3	8.67748766026254	Tbio	>= 0.9	0	0	0	0	0	NA	NA	0	RRM Spen family	NA	1	0
ENSG00000168679	SLC16A4	9122	NA	NA	O15374	6.46337328130684	KidneyCortex	2.9710696485239	ArteryAorta	2.37411919156111	Ovary	2	17.2839786410332	Tbio	<= 0.1	0	0	0	0	0	NA	NA	0	Major facilitator superfamily, Monocarboxylate porter (TC 2.A.1.13) family	NA	0	0
ENSG00000134248	LAMTOR5	10542	3MS6;3MSH	NA	O43504	6.6468661097085	KidneyCortex	1.8979779980899	HeartLeftVentricle	1.64473728177911	HeartAtrialAppendage	3	90.3964883685112	Tbio	<= 0.1	0	0	0	0	0	NA	NA	0	LAMTOR5 family	NA	0	0
ENSG00000143125	PROK1	84432	NA	NA	P58294	6.48127239248039	Ovary	0.64772159577679	Vagina	0.297381037691509	CervixEctocervix	10	173.161281860981	Tbio	<= 0.1	0	0	0	0	0	NA	NA	1	AVIT (prokineticin) family	NA	0	1
ENSG00000143105	KCNA10	3744	NA	NA	Q16322	1.8887582603797	Lung	1.69570598025824	Testis	0.617430459520057	Stomach	1	0.10288250627782	Tclin	<= 0.1	1	0	0	1	1	NA	NA	0	Potassium channel family, A (Shaker) (TC 1.A.1.2) subfamily, Kv1.8/KCNA10 sub-subfamily	NA	0	0
ENSG00000177301	KCNA2	3737	NA	NA	P16389	3.34042132361422	BrainFrontalCortexBA	2.73939953015684	BrainCortex	2.40281257650393	BrainCerebellarHemisphere	1	7.8547959195243	Tclin	(0.1 - 0.9)	1	0	0	1	1	NA	NA	0	Potassium channel family, A (Shaker) (TC 1.A.1.2) subfamily, Kv1.2/KCNA2 sub-subfamily	NA	1	0
ENSG00000177272	KCNA3	3738	4BGC	NA	P22001	3.04230104723166	CellsEBVtransformedlymphocytes	3.02918547917869	Lung	2.22147604477481	WholeBlood	1	3.27090167910871	Tclin	NA	1	0	0	1	1	NA	CHEMBL3609094;CHEMBL3609093;CHEMBL3609263	0	Potassium channel family, A (Shaker) (TC 1.A.1.2) subfamily, Kv1.3/KCNA3 sub-subfamily	NA	0	0
ENSG00000143119	CD53	963	NA	NA	P19397	4.55095090618429	WholeBlood	2.27278541153593	CellsEBVtransformedlymphocytes	1.89634958772045	Spleen	2	433.952829822026	Tbio	<= 0.1	0	0	0	0	0	NA	NA	0	Tetraspanin (TM4SF) family	NA	0	0
ENSG00000121931	LRIF1	55791	NA	NA	Q5T3J3	2.3912727086345	CellsEBVtransformedlymphocytes	1.63956818505687	CellsTransformedfibroblasts	1.10971197904224	Testis	1	12.0652581998857	Tdark	<= 0.1	0	0	0	0	0	NA	NA	0	LRIF1 family	NA	0	1
ENSG00000156171	DRAM2	128338	NA	NA	Q6UX65	3.02379655709916	CellsEBVtransformedlymphocytes	2.83436126600234	Spleen	1.92836357348556	AdiposeSubcutaneous	1	47.5186188746307	Tbio	<= 0.1	0	0	0	0	0	NA	NA	0	DRAM/TMEM150 family	NA	1	0
ENSG00000134255	CEPT1	10390	NA	2.7.8.1|2.7.8.2	Q9Y6K0	3.38170140286285	Spleen	2.76026546678429	CellsEBVtransformedlymphocytes	1.5408842535823	SmallIntestineTerminalIleum	1	14.2354145600246	Tbio	>= 0.9	0	0	0	0	0	NA	NA	0	CDP-alcohol phosphatidyltransferase class-I family	NA	0	0
ENSG00000162777	DENND2D	79961	NA	NA	Q9H6A0	3.20935460049763	Spleen	2.0756046807684	CellsEBVtransformedlymphocytes	2.00051892995064	WholeBlood	1	21.2895280122757	Tbio	<= 0.1	0	0	0	0	0	NA	NA	0	NA	NA	0	0
ENSG00000064886	CHI3L2	1117	4AY1;4P8U;4P8V;4P8W;4P8X	NA	Q15782	4.8893065649784	MinorSalivaryGland	3.45405862618873	CellsEBVtransformedlymphocytes	2.65017881759404	BrainSpinalcordcervicalc	1	49.6411299198343	Tbio	<= 0.1	0	0	0	0	0	NA	NA	1	Glycosyl hydrolase 18 family	NA	0	0
ENSG00000134216	CHIA	27159	2YBT;2YBU;3FXY;3FY1;3RM4;3RM8;3RM9;3RME	NA	Q9BZP6	12.4391387570617	Stomach	0.315400542460111	HeartLeftVentricle	0.206980863515836	HeartAtrialAppendage	10	127.163034055561	Tchem	<= 0.1	0	0	0	0	0	NA	CHEMBL1230997;CHEMBL2413400;CHEMBL197199	1	Glycosyl hydrolase 18 family, Chitinase class II subfamily	NA	0	1
ENSG00000173947	PIFO	128344	NA	NA	Q8TCI5	3.40031911905613	FallopianTube	1.86435116296581	BrainHypothalamus	1.4307254372552	BrainHippocampus	1	7.70644106467565	Tbio	<= 0.1	0	0	0	0	0	NA	NA	0	NA	NA	0	1
ENSG00000085465	OVGP1	5016	NA	NA	Q12889	7.7647303577893	FallopianTube	0.311431609109734	SkinSunExposedLowerleg	0.219451145144472	BrainCerebellum	10	48.0883076985677	Tbio	<= 0.1	0	0	0	0	0	NA	NA	0	Glycosyl hydrolase 18 family	NA	0	1
ENSG00000116455	WDR77	79084	4GQB;4X60;4X61;4X63;5C9Z;5EMJ;5EMK;5EML;5EMM;5FA5	NA	Q9BQA1	3.27701337599729	Bladder	2.88979596445784	FallopianTube	1.70969780418332	EsophagusMucosa	1	28.4184292879972	Tbio	<= 0.1	0	0	0	0	0	NA	NA	0	NA	NA	0	0
ENSG00000116459	ATP5F1	515	NA	NA	P24539	5.96318369148827	HeartLeftVentricle	4.15776666710369	HeartAtrialAppendage	2.85461447648738	ColonTransverse	1	98.4785406567635	Tbio	<= 0.1	0	0	0	0	0	NA	NA	0	Eukaryotic ATPase B chain family	NA	0	0
ENSG00000143110	C1orf162	128346	NA	NA	Q8NEQ5	5.32950848338922	WholeBlood	2.04131499115867	Spleen	1.05403947362013	Lung	2	106.898172970643	Tdark	<= 0.1	0	0	0	0	0	NA	NA	0	NA	NA	0	1
ENSG00000121933	ADORA3	57413	NA	NA	P0DMS9	3.48833622536216	BrainSpinalcordcervicalc	2.78220540018451	BrainSubstantianigra	1.60268164490349	AdrenalGland	1	7.56945986982803	Tchem	<= 0.1	0	0	0	0	0	CHEMBL3747303;CHEMBL3746778;CHEMBL3746260	CHEMBL344187	0	NA	NA	0	0
ENSG00000116473	RAP1A	5906	1C1Y;1GUA;3KUC;4KVG	NA	P62834	5.57989174834298	EsophagusMuscularis	5.42901335310315	ColonSigmoid	5.42365890155552	EsophagusGastroesophagealJunction	1	41.2600532562627	Tchem	>= 0.9	0	0	0	0	0	NA	NA	0	Small GTPase superfamily, Ras family	NA	0	0
ENSG00000197852	FAM212B	55924	NA	NA	Q9NTI7	4.8102627178855	WholeBlood	1.98723667318179	BrainFrontalCortexBA	1.93548498687997	BrainCortex	2	16.656322929847	Tdark	<= 0.1	0	0	0	0	0	NA	NA	0	INKA family	NA	0	0
ENSG00000064703	DDX20	11218	2OXC;3B7G	NA	Q9UHI6	1.73429764853435	Testis	0.310947930009335	CellsTransformedfibroblasts	0.241639877809567	EsophagusGastroesophagealJunction	5	50.5775295080141	Tbio	<= 0.1	0	0	0	0	0	NA	NA	0	DEAD box helicase family, DDX20 subfamily	NA	0	1
ENSG00000171385	KCND3	3752	1S1G;2NZ0	NA	Q9UK17	3.15053201270114	BrainCerebellarHemisphere	2.67191085903539	BrainCerebellum	1.85923836900909	BrainSubstantianigra	1	25.6940582048325	Tclin	(0.1 - 0.9)	1	0	0	1	1	NA	CHEMBL44297	0	Potassium channel family, D (Shal) (TC 1.A.1.2) subfamily, Kv4.3/KCND3 sub-subfamily	NA	1	0
ENSG00000143079	CTTNBP2NL	55917	NA	NA	Q9P2B4	3.13269089000814	AdiposeSubcutaneous	2.52440153365551	CellsTransformedfibroblasts	2.25400687774719	SkinSunExposedLowerleg	1	9.03401125431061	Tbio	(0.1 - 0.9)	0	0	0	0	0	NA	NA	0	NA	NA	0	0
ENSG00000134245	WNT2B	7482	NA	NA	Q93097	3.3984468089293	Vagina	2.99313753471049	Ovary	2.44054507600724	Lung	1	3.15700232982635	Tbio	(0.1 - 0.9)	0	0	0	0	0	NA	NA	1	Wnt family	NA	0	0
ENSG00000007341	ST7L	54879	NA	NA	Q8TDW4	1.49386735003311	Testis	0.85460927720422	Uterus	0.691339621766744	Vagina	1	11.4063100648481	Tdark	<= 0.1	0	0	0	0	0	NA	NA	0	ST7 family	NA	0	1
ENSG00000116489	CAPZA1	829	1MQ1;1MWN	NA	P52907	2.7367137238169	CellsEBVtransformedlymphocytes	2.36564776879541	EsophagusMucosa	2.29693528613737	WholeBlood	1	95.7369069891461	Tbio	>= 0.9	0	0	0	0	0	NA	NA	0	F-actin-capping protein alpha subunit family	NA	0	0
ENSG00000155363	MOV10	4343	NA	NA	Q9HCE1	2.26817130745918	Prostate	1.1884457579495	SkinNotSunExposedSuprapubic	1.1241779303226	Pituitary	1	24.9065517929365	Tbio	>= 0.9	0	0	0	0	0	NA	NA	0	DNA2/NAM7 helicase family, SDE3 subfamily	NA	0	0
ENSG00000155366	RHOC	389	1Z2C;2GCN;2GCO;2GCP	NA	P08134	3.62624129357547	ArteryAorta	2.92724344041431	ArteryCoronary	2.14675155040546	NerveTibial	1	111.950490474701	Tbio	(0.1 - 0.9)	0	0	0	0	0	NA	NA	0	Small GTPase superfamily, Rho family	NA	0	0
ENSG00000155367	PPM1J	333926	NA	3.1.3.16	Q5JR12	1.66797511536206	Testis	0.986927419315505	MuscleSkeletal	0.56902143085255	SkinNotSunExposedSuprapubic	1	41.560832888581	Tdark	<= 0.1	0	0	0	0	0	NA	NA	0	PP2C family	NA	0	1
ENSG00000184599	FAM19A3	284467	NA	NA	Q7Z5A8	1.67498651205639	BrainSubstantianigra	1.53529214559194	AdrenalGland	1.44960181999122	Testis	1	1.53251080090801	Tdark	<= 0.1	0	0	0	0	0	NA	NA	1	FAM19/TAFA family	NA	0	0
ENSG00000155380	SLC16A1	6566	NA	NA	P53985	4.05805478438861	HeartLeftVentricle	3.21648912503125	ColonTransverse	2.79649314719604	CellsTransformedfibroblasts	1	17.7943334951313	Tchem	(0.1 - 0.9)	0	0	0	0	0	CHEMBL205526;CHEMBL380192	CHEMBL380192;CHEMBL3326270;CHEMBL3326265	0	Major facilitator superfamily, Monocarboxylate porter (TC 2.A.1.13) family	NA	1	0
ENSG00000198799	LRIG2	9860	NA	NA	O94898	2.39829435771355	SkinSunExposedLowerleg	1.98411915807645	Uterus	1.872925601362	Ovary	1	4.13852635718861	Tbio	<= 0.1	0	0	0	0	0	NA	NA	0	NA	NA	1	0
ENSG00000081026	MAGI3	260425	NA	NA	Q5TCQ9	2.58684689242365	Thyroid	2.53188082326896	ColonTransverse	2.34658739805631	Lung	1	5.44461370326417	Tbio	(0.1 - 0.9)	0	0	0	0	0	NA	NA	0	MAGUK family	NA	0	0
ENSG00000116793	PHTF1	10745	NA	NA	Q9UMS5	3.00510166376567	BrainCerebellum	2.8989995972441	BrainCerebellarHemisphere	0.801038740562137	Pituitary	1	14.670319278717	Tdark	<= 0.1	0	0	0	0	0	NA	NA	0	NA	NA	0	0
ENSG00000081019	RSBN1	54665	NA	NA	Q5VWQ0	2.40345613359436	BrainCerebellarHemisphere	1.8531363608869	Uterus	1.58277673972366	Ovary	1	9.01698561168852	Tdark	(0.1 - 0.9)	0	0	0	0	0	NA	NA	0	Round spermatid basic protein 1 family	NA	0	1
ENSG00000134242	PTPN22	26191	NA	NA	Q9Y2R2	4.07716286917024	CellsEBVtransformedlymphocytes	1.87835774463574	WholeBlood	1.35263988286067	Spleen	2	22.8515030974049	Tchem	<= 0.1	0	0	0	0	0	CHEMBL2396719;CHEMBL107729;CHEMBL3360905	CHEMBL1701224;CHEMBL2396718	0	Protein-tyrosine phosphatase family, Non-receptor class 4 subfamily	NA	1	0
ENSG00000188761	BCL2L15	440603	NA	NA	Q5TBC7	6.13547203335543	ColonTransverse	5.66554492717444	SmallIntestineTerminalIleum	2.66397334903773	Stomach	1	14.1587953878595	Tbio	<= 0.1	0	0	0	0	0	NA	NA	0	NA	NA	0	0
ENSG00000134262	AP4B1	10717	2MJ7	NA	Q9Y6B7	2.36563623628799	BrainCerebellarHemisphere	2.14002956248082	BrainCerebellum	2.12857025190461	Spleen	1	13.7772998582749	Tbio	<= 0.1	0	0	0	0	0	NA	NA	0	Adaptor complexes large subunit family	NA	1	1
ENSG00000118655	DCLRE1B	64858	3BUA;5AHO	NA	Q9H816	3.13972248964675	CellsTransformedfibroblasts	2.4386127922119	ArteryTibial	2.12814953179039	CellsEBVtransformedlymphocytes	1	4.40156172656677	Tbio	(0.1 - 0.9)	0	0	0	0	0	NA	NA	0	DNA repair metallo-beta-lactamase (DRMBL) family	NA	0	1
ENSG00000163349	HIPK1	204851	NA	NA	Q86Z02	2.9758391630952	BrainCerebellarHemisphere	1.95191492924335	ArteryTibial	1.33567150956482	BrainCerebellum	1	24.0705323537191	Tbio	>= 0.9	0	0	0	0	0	NA	CHEMBL3103192;CHEMBL3780758;CHEMBL3781989	0	Protein kinase superfamily, CMGC Ser/Thr protein kinase family, HIPK subfamily	NA	0	0
ENSG00000116774	OLFML3	56944	NA	NA	Q9NRN5	5.05504293245891	CellsTransformedfibroblasts	2.41394487398977	Uterus	2.16708739228406	Vagina	2	169.348663397238	Tdark	<= 0.1	0	0	0	0	0	NA	NA	1	OLFML3 family	NA	0	0
ENSG00000134207	SYT6	148281	NA	NA	Q5T7P8	7.49974522253239	BrainHypothalamus	3.12341601919112	BrainNucleusaccumbensbasalganglia	2.40386134899744	BrainCaudatebasalganglia	2	8.18353362847119	Tbio	<= 0.1	0	0	0	0	0	NA	NA	0	Synaptotagmin family	NA	0	0
ENSG00000197323	TRIM33	51592	3U5M;3U5N;3U5O;3U5P	NA	Q9UPN9	1.54182656705944	BrainCerebellarHemisphere	1.51801011219525	Uterus	1.35990328225282	ArteryTibial	1	10.7647187278384	Tbio	>= 0.9	0	0	0	0	0	NA	CHEMBL2177300	0	TRIM/RBCC family	NA	0	0
ENSG00000116752	BCAS2	10286	5MQF	NA	O75934	3.47285811632748	BrainHypothalamus	3.0730109784617	BrainFrontalCortexBA	2.49824699573835	BrainAnteriorcingulatecortexBA	1	35.6780706346035	Tbio	<= 0.1	0	0	0	0	0	NA	NA	0	SPF27 family	NA	0	0
ENSG00000175984	DENND2C	163259	NA	NA	Q68D51	4.82867381632381	EsophagusMucosa	3.58883530684283	SkinSunExposedLowerleg	3.18210934351342	Vagina	1	11.2576576863136	Tbio	<= 0.1	0	0	0	0	0	NA	NA	0	NA	NA	0	0
ENSG00000116748	AMPD1	270	NA	3.5.4.6	P23109	7.88704196036006	MuscleSkeletal	0.30532307584229	HeartLeftVentricle	0.19670890744019	HeartAtrialAppendage	10	142.260883782076	Tchem	<= 0.1	0	0	0	0	0	NA	CHEMBL346040	0	Metallo-dependent hydrolases superfamily, Adenosine and AMP deaminases family	Marketed: PENTOSTATIN	1	0
ENSG00000213281	NRAS	4893	2N9C;3CON	NA	P01111	3.87861947724747	CellsEBVtransformedlymphocytes	2.29803709423748	CellsTransformedfibroblasts	1.14161909521605	EsophagusMucosa	1	33.5927256406364	Tchem	>= 0.9	0	0	0	0	0	NA	NA	0	Small GTPase superfamily, Ras family	NA	1	0
ENSG00000009307	CSDE1	7812	1WFQ;1X65;2YTV;2YTX;2YTY	NA	O75534	6.03056349510056	MuscleSkeletal	3.11132934485934	ColonSigmoid	3.06935190917666	EsophagusMuscularis	1	380.084114837646	Tbio	>= 0.9	0	0	0	0	0	NA	NA	0	NA	NA	0	0
ENSG00000052723	SIKE1	80143	NA	NA	Q9BRV8	2.60689131187535	CellsEBVtransformedlymphocytes	2.40521458660098	CellsTransformedfibroblasts	1.10495416851457	BrainCerebellarHemisphere	1	10.329541141704	Tdark	<= 0.1	0	0	0	0	0	NA	NA	0	SIKE family	NA	0	0
ENSG00000198765	SYCP1	6847	4YTO	NA	Q15431	1.77912283742187	Testis	0.319478414579638	HeartLeftVentricle	0.211795924153018	HeartAtrialAppendage	5	22.3724929621053	Tbio	>= 0.9	0	0	0	0	0	NA	NA	0	NA	NA	0	0
ENSG00000134200	TSHB	7252	NA	NA	P01222	6.19653358711931	Pituitary	0.323193400025456	HeartLeftVentricle	0.21538353204128	HeartAtrialAppendage	10	1127.19565841527	Tbio	<= 0.1	0	0	0	0	0	NA	NA	1	Glycoprotein hormones subunit beta family	NA	1	0
ENSG00000134198	TSPAN2	10100	NA	NA	O60636	6.16182845770122	ColonSigmoid	4.65614451224563	Uterus	4.11076562516104	EsophagusGastroesophagealJunction	1	29.4744334700924	Tbio	<= 0.1	0	0	0	0	0	NA	NA	0	Tetraspanin (TM4SF) family	NA	0	0
ENSG00000134259	NGF	4803	1SG1;1WWW;2IFG;4EDW;4EDX;4ZBN;5JZ7	NA	P01138	3.76781986292702	ArteryAorta	3.38350312721994	HeartAtrialAppendage	3.25359845808758	Ovary	1	11.1301200804966	Tchem	(0.1 - 0.9)	0	0	0	0	1	NA	NA	1	NGF-beta family	NA	1	0
ENSG00000173218	VANGL1	81839	NA	NA	Q8TAA9	2.75002122673341	EsophagusMucosa	2.74196086250906	CellsTransformedfibroblasts	2.08904171987954	Vagina	1	4.05001144455029	Tbio	(0.1 - 0.9)	0	0	0	0	0	NA	NA	0	Vang family	NA	1	0
ENSG00000118729	CASQ2	845	2VAF	NA	O14958	7.4546393915728	HeartLeftVentricle	6.62126354058934	HeartAtrialAppendage	2.97278581428309	ArteryTibial	1	320.001446548952	Tbio	<= 0.1	0	0	0	0	0	NA	NA	0	Calsequestrin family	NA	1	1
ENSG00000177551	NHLH2	4808	NA	NA	Q02577	3.27904407930741	BrainCerebellarHemisphere	3.16881536693748	BrainHypothalamus	2.87652324754464	BrainCerebellum	1	3.20753579026177	Tbio	(0.1 - 0.9)	0	0	0	0	0	NA	NA	0	NA	NA	0	0
ENSG00000163393	SLC22A15	55356	NA	NA	Q8IZD6	4.27102486534358	BrainSpinalcordcervicalc	3.28265006845127	BrainSubstantianigra	2.9252800206552	BrainHippocampus	1	6.97981832228916	Tdark	<= 0.1	0	0	0	0	0	NA	NA	0	Major facilitator (TC 2.A.1) superfamily, Organic cation transporter (TC 2.A.1.19) family	Marketed: LESINURAD;PROBENECID;SULFINPYRAZONE	0	0
ENSG00000173212	MAB21L3	126868	NA	NA	Q8N8X9	6.1055461290907	EsophagusMucosa	4.65174810442997	Vagina	2.32726409096854	CervixEctocervix	1	3.71462898008473	Tdark	<= 0.1	0	0	0	0	0	NA	NA	0	Mab-21 family	NA	0	1
ENSG00000163399	ATP1A1	476	NA	3.6.3.9	P05023	4.71301629605693	SmallIntestineTerminalIleum	3.33566159832134	KidneyCortex	2.76356591546224	ColonTransverse	1	507.538640282371	Tclin	>= 0.9	1	0	0	0	0	NA	CHEMBL1751;CHEMBL3594278;CHEMBL3594276	0	Cation transport ATPase (P-type) (TC 3.A.3) family, Type IIC subfamily	NA	0	0
ENSG00000116815	CD58	965	1CCZ;1CI5;1QA9	NA	P19256	3.72247844669222	CellsEBVtransformedlymphocytes	1.92059319465004	ArteryCoronary	1.44793399313922	Lung	1	42.4391035791171	Tbio	(0.1 - 0.9)	0	0	0	0	0	NA	NA	0	NA	NA	0	0
ENSG00000143061	IGSF3	3321	NA	NA	O75054	4.63817030158514	EsophagusMucosa	3.37009066512298	SkinSunExposedLowerleg	2.66851361941314	SkinNotSunExposedSuprapubic	1	15.5972513652348	Tbio	>= 0.9	0	0	0	0	0	NA	NA	0	NA	NA	1	0
ENSG00000116824	CD2	914	1CDB;1GYA;1HNF;1L2Z;1QA9;2J6O;2J7I	NA	P06729	3.75491913961491	Spleen	3.72257698201531	WholeBlood	2.9185203725193	SmallIntestineTerminalIleum	1	27.7585965303274	Tclin	(0.1 - 0.9)	1	0	0	1	0	NA	CHEMBL2153727;CHEMBL2153728	0	NA	NA	0	0
ENSG00000134247	PTGFRN	5738	NA	NA	Q9P2B2	5.97937624958309	ColonSigmoid	3.1826843820089	EsophagusMuscularis	3.04433009192618	HeartAtrialAppendage	1	35.2090383056026	Tbio	(0.1 - 0.9)	0	0	0	0	0	NA	NA	0	NA	NA	0	1
ENSG00000134256	CD101	9398	NA	NA	Q93033	4.64033756144824	Lung	2.8615035149046	SmallIntestineTerminalIleum	2.54917091814649	WholeBlood	1	2.13472067085095	Tbio	<= 0.1	0	0	0	0	0	NA	NA	0	NA	NA	0	1
ENSG00000116830	TTF2	8458	NA	NA	Q9UNY4	4.25049045995527	CellsEBVtransformedlymphocytes	1.12375015197603	EsophagusMucosa	0.610094666455484	Vagina	3	11.6619716902911	Tbio	<= 0.1	0	0	0	0	0	NA	NA	0	SNF2/RAD54 helicase family	NA	0	1
ENSG00000134253	TRIM45	80263	2DS4	NA	Q9H8W5	2.6539158840202	Uterus	2.52713623484037	Thyroid	2.23930184088297	HeartAtrialAppendage	1	6.46269552104445	Tbio	<= 0.1	0	0	0	0	0	NA	NA	0	TRIM/RBCC family	NA	0	1
ENSG00000134258	VTCN1	79679	NA	NA	Q7Z7D3	7.86309909607443	BreastMammaryTissue	5.14897416043313	MinorSalivaryGland	2.76808660533715	Pancreas	1	18.2263869420847	Tbio	<= 0.1	0	0	0	0	0	NA	NA	0	Immunoglobulin superfamily, BTN/MOG family	Marketed: ATEZOLIZUMAB;AVELUMAB	0	1
ENSG00000198162	MAN1A2	10905	NA	NA	O60476	2.62961120605684	Uterus	2.32921323376514	FallopianTube	2.2400388218593	Pancreas	1	7.88154139576188	Tdark	>= 0.9	0	0	0	0	0	NA	NA	0	Glycosyl hydrolase 47 family	NA	0	0
ENSG00000183508	FAM46C	54855	NA	NA	Q5VWP2	2.44688892024723	Pancreas	1.87787303346295	Stomach	1.46967767425462	Spleen	1	16.9527117411296	Tdark	(0.1 - 0.9)	0	0	0	0	0	NA	NA	0	FAM46 family	NA	0	0
ENSG00000196505	GDAP2	54834	4UML	NA	Q9NXN4	1.66683716761321	Lung	1.56646256333627	SmallIntestineTerminalIleum	1.39060845502397	Vagina	1	1.76527784205973	Tbio	<= 0.1	0	0	0	0	0	NA	NA	0	GDAP2 family	NA	0	0
ENSG00000065183	WDR3	10885	NA	NA	Q9UNX4	3.70504619439078	CellsTransformedfibroblasts	2.92311283131791	CellsEBVtransformedlymphocytes	1.30516582977049	AdiposeVisceralOmentum	1	16.1726203015153	Tbio	<= 0.1	0	0	0	0	0	NA	NA	0	WD repeat WDR3/UTP12 family	NA	0	0
ENSG00000155761	SPAG17	200162	NA	NA	Q6Q759	1.62495683956555	FallopianTube	1.52486340736612	EsophagusMucosa	1.52183883151225	Testis	1	3.24017829696338	Tdark	<= 0.1	0	0	0	0	0	NA	NA	0	NA	NA	0	0
ENSG00000092607	TBX15	6913	NA	NA	Q96SF7	6.33853808683149	MuscleSkeletal	3.90172389653599	AdiposeSubcutaneous	3.6282063873033	ArteryTibial	1	45.3297132070674	Tbio	(0.1 - 0.9)	0	0	0	0	0	NA	NA	0	NA	NA	1	0
ENSG00000116874	WARS2	10352	5EKD	6.1.1.2	Q9UGM6	2.50831786315845	CellsTransformedfibroblasts	2.49780950287335	AdrenalGland	2.10622084697411	AdiposeSubcutaneous	1	5.69352371130191	Tbio	(0.1 - 0.9)	0	0	0	0	0	NA	NA	0	Class-I aminoacyl-tRNA synthetase family	NA	1	0
ENSG00000116882	HAO2	51179	NA	1.1.3.15	Q9NYQ3	6.10534829151016	Liver	2.92123877100406	KidneyCortex	0.254314791920676	HeartLeftVentricle	2	81.153864468847	Tchem	<= 0.1	0	0	0	0	0	NA	CHEMBL2172058	0	FMN-dependent alpha-hydroxy acid dehydrogenase family	NA	0	0
ENSG00000203859	HSD3B2	3284	NA	1.1.1.145|5.3.3.1	P26439	8.58257110382561	AdrenalGland	0.31763056189637	HeartLeftVentricle	0.211571047721623	HeartAtrialAppendage	10	1200.03891491068	Tclin	<= 0.1	1	0	0	0	0	NA	NA	0	3-beta-HSD family	NA	1	1
ENSG00000203857	HSD3B1	3283	NA	1.1.1.145|5.3.3.1	P14060	7.44041782627426	SmallIntestineTerminalIleum	1.81543672547265	SkinNotSunExposedSuprapubic	0.295849627429945	SkinSunExposedLowerleg	4	7.03292959632183	Tchem	<= 0.1	0	0	0	0	0	CHEMBL25516;CHEMBL280155;CHEMBL297524	NA	0	3-beta-HSD family	Marketed: TRILOSTANE	0	0
ENSG00000143067	ZNF697	90874	NA	NA	Q5TEC3	3.39125351287461	CellsTransformedfibroblasts	3.05056365952235	AdiposeSubcutaneous	2.74547266567206	AdiposeVisceralOmentum	1	4.57336739671062	Tdark	(0.1 - 0.9)	0	0	0	0	0	NA	NA	0	Krueppel C2H2-type zinc-finger protein family	NA	0	0
ENSG00000092621	PHGDH	26227	2G76;5N53	1.1.1.95	O43175	2.8220242981988	BrainAmygdala	2.66802646471813	BrainCaudatebasalganglia	2.3961988690332	BrainSubstantianigra	1	25.9027903609806	Tbio	<= 0.1	0	0	0	0	0	NA	NA	0	D-isomer specific 2-hydroxyacid dehydrogenase family	NA	1	0
ENSG00000134240	HMGCS2	3158	2WYA	2.3.3.10	P54868	6.04672821471997	Liver	3.5160276537205	ColonTransverse	0.929811067924807	Stomach	1	474.614789914684	Tbio	<= 0.1	0	0	0	0	0	NA	NA	0	HMG-CoA synthase family	NA	1	0
ENSG00000134193	REG4	83998	2KV3	NA	Q9BYZ8	7.66272941721228	SmallIntestineTerminalIleum	1.49334174407456	Pancreas	0.355075596228946	ColonTransverse	5	109.18009812859	Tbio	<= 0.1	0	0	0	0	0	NA	NA	1	NA	NA	0	0
ENSG00000134249	ADAM30	11085	NA	NA	Q9UKF2	1.77915925295971	Testis	0.323145301138278	HeartLeftVentricle	0.215355463296104	HeartAtrialAppendage	5	20.0258513730626	Tdark	<= 0.1	0	0	0	0	0	NA	NA	0	NA	NA	0	0
ENSG00000134250	NOTCH2	4853	2OO4	NA	Q04721	3.42163888418576	CellsTransformedfibroblasts	3.06919025745674	ArteryAorta	3.01639343187797	ArteryTibial	1	26.9129533297579	Tchem	>= 0.9	0	0	0	0	0	NA	CHEMBL3410161	0	NOTCH family	NA	1	1
ENSG00000188610	FAM72B	653820	NA	NA	Q86X60	4.38318689034673	CellsEBVtransformedlymphocytes	0.788145247771663	CellsTransformedfibroblasts	0.4705148188142	Spleen	5	3.94225926520461	Tdark	(0.1 - 0.9)	0	0	0	0	0	NA	NA	0	FAM72 family	NA	0	0
ENSG00000198019	FCGR1B	2210	NA	NA	Q92637	5.49399070656044	WholeBlood	1.73281761949187	BrainSpinalcordcervicalc	1.4442045065866	BrainSubstantianigra	3	16.4712538480304	Tdark	(0.1 - 0.9)	0	0	0	0	0	NA	NA	0	Immunoglobulin superfamily, FCGR1 family	Phase 2: MDX-210;MDX-447	0	1
ENSG00000171943	SRGAP2C	653464	NA	NA	P0DJJ0	3.66992315564565	BrainCerebellarHemisphere	3.06537675828588	BrainCerebellum	1.33651798490607	SkinSunExposedLowerleg	1	45.5177061943781	Tbio	NA	0	0	0	0	0	NA	NA	0	NA	NA	0	0
ENSG00000236334	PPIAL4G	644591	NA	NA	P0DN37	4.23779247544865	BrainCerebellarHemisphere	1.89786907596049	Spleen	1.32354935703806	BrainAmygdala	2	1.0246702347483	Tdark	(0.1 - 0.9)	0	0	0	0	0	NA	NA	0	Cyclophilin-type PPIase family, PPIase A subfamily	Marketed: CYCLOSPORINE	0	0
ENSG00000215784	FAM72D	728833	NA	NA	Q6L9T8	4.45640337319477	CellsEBVtransformedlymphocytes	0.556993641434245	EsophagusMucosa	0.512513030983334	CellsTransformedfibroblasts	8	4.9874483680321	Tdark	(0.1 - 0.9)	0	0	0	0	0	NA	NA	0	FAM72 family	NA	0	1
ENSG00000196369	SRGAP2B	647135	NA	NA	P0DMP2	3.62421521831554	BrainCerebellarHemisphere	3.03477779003999	BrainCerebellum	1.19906287132699	SkinSunExposedLowerleg	1	25.9088545708429	Tdark	NA	0	0	0	0	0	NA	NA	0	NA	NA	0	0
ENSG00000162825	NBPF8	100288142	NA	NA	Q3BBV1	2.56964302163859	CellsTransformedfibroblasts	2.07815770476365	BrainCerebellum	1.71539024322273	Thyroid	1	0.108938966828569	NA	NA	0	0	0	0	0	NA	NA	0	NBPF family	NA	0	0
ENSG00000178104	PDE4DIP	9659	NA	NA	Q5VU43	6.66869869344015	MuscleSkeletal	4.11886466930241	HeartLeftVentricle	3.022187791771	HeartAtrialAppendage	1	139.74261491465	Tbio	NA	0	0	0	0	0	NA	NA	0	NA	NA	0	0
ENSG00000168509	HFE2	148738	4UI1	NA	Q6ZVN8	7.28007799552412	MuscleSkeletal	2.33073072305109	Liver	1.79476935053696	HeartAtrialAppendage	3	114.016751928108	Tbio	<= 0.1	0	0	0	0	0	NA	NA	0	Repulsive guidance molecule (RGM) family	NA	1	1
ENSG00000121851	POLR3GL	84265	NA	NA	Q9BT43	4.00833167011623	MuscleSkeletal	2.86140224705284	HeartAtrialAppendage	2.84719725928324	AdiposeSubcutaneous	1	49.7374695844428	Tbio	<= 0.1	0	0	0	0	0	NA	NA	0	Eukaryotic RPC7 RNA polymerase subunit family	NA	0	0
ENSG00000131779	PEX11B	8799	NA	NA	O96011	3.27298698687465	BrainFrontalCortexBA	1.95260777977989	BrainAnteriorcingulatecortexBA	1.75437001997151	BrainHypothalamus	1	28.8481512599521	Tbio	<= 0.1	0	0	0	0	0	NA	NA	0	Peroxin-11 family	NA	1	0
ENSG00000143127	ITGA10	8515	NA	NA	O75578	9.24804762502762	ArteryAorta	5.71799338474689	ArteryCoronary	3.1680946621832	ArteryTibial	1	81.0828739234379	Tchem	<= 0.1	0	0	0	0	0	NA	NA	0	Integrin alpha chain family	Marketed: ABCIXIMAB;EPTIFIBATIDE;LIFITEGRAST;NATALIZUMAB;TIROFIBAN HYDROCHLORIDE;VEDOLIZUMAB	0	0
ENSG00000198483	ANKRD35	148741	NA	NA	Q8N283	5.5964673101423	SkinSunExposedLowerleg	4.47714536364801	SkinNotSunExposedSuprapubic	1.789407105683	Vagina	1	47.0841079058767	Tdark	<= 0.1	0	0	0	0	0	NA	NA	0	NA	NA	0	1
ENSG00000131788	PIAS3	10401	4MVT	NA	Q9Y6X2	2.49495725320225	CervixEndocervix	2.38982751852637	Vagina	2.24132658583234	Uterus	1	31.5293167114258	Tbio	>= 0.9	0	0	0	0	0	NA	NA	0	PIAS family	NA	0	0
ENSG00000186364	NUDT17	200035	NA	NA	P0C025	2.32540744448319	BrainNucleusaccumbensbasalganglia	2.28994260419398	BrainCerebellarHemisphere	2.23426916713378	BrainCerebellum	1	3.84653240073044	Tdark	<= 0.1	0	0	0	0	0	NA	NA	0	Nudix hydrolase family	NA	0	0
ENSG00000186141	POLR3C	10623	2XUB;2XV4;5AFQ	NA	Q9BUI4	2.1623440360668	CellsTransformedfibroblasts	1.71511545602168	AdiposeSubcutaneous	1.36882136704568	BreastMammaryTissue	1	13.0330716287586	Tbio	<= 0.1	0	0	0	0	0	NA	NA	0	Eukaryotic RPC3/POLR3C RNA polymerase subunit family	NA	0	0
ENSG00000117281	CD160	11126	NA	NA	O95971	4.32884067755203	Spleen	3.76586563095631	WholeBlood	1.05385799815691	SmallIntestineTerminalIleum	1	3.71307202485891	Tbio	<= 0.1	0	0	0	0	0	NA	NA	0	NA	NA	0	0
ENSG00000174827	PDZK1	5174	2EEI;2EEJ;2VSP;3TMH;4Q2P	NA	Q5T2W1	7.60309806078599	KidneyCortex	1.90079722580015	SmallIntestineTerminalIleum	1.49438609249295	Liver	3	83.935732267797	Tbio	<= 0.1	0	0	0	0	0	NA	NA	0	NHER family	NA	0	0
ENSG00000117262	GPR89A	653519	NA	NA	B7ZAQ6	2.13173915412919	CellsTransformedfibroblasts	1.71858098555308	Stomach	1.44130436782962	SmallIntestineTerminalIleum	1	6.48155286278523	Tbio	(0.1 - 0.9)	0	0	0	0	0	NA	NA	0	Golgi pH regulator (TC 1.A.38) family	NA	0	1
ENSG00000131791	PRKAB2	5565	2F15;2V8Q;2V92;2V9J;2Y8L;2Y8Q;2YA3;4CFH;4EAI;4EAJ;4RER;4REW	NA	O43741	4.79661239098549	MuscleSkeletal	3.1559312432482	ArteryTibial	3.11771960203684	ColonSigmoid	1	33.0051975671635	Tchem	(0.1 - 0.9)	0	0	0	0	0	NA	NA	0	5'-AMP-activated protein kinase beta subunit family	NA	0	0
ENSG00000131781	FMO5	2330	NA	NA	P49326	9.89845339909311	Stomach	3.28896009585844	Liver	1.27933842099712	MinorSalivaryGland	3	37.8519198963988	Tbio	<= 0.1	0	0	0	0	0	NA	NA	0	FMO family	NA	0	1
ENSG00000131778	CHD1L	9557	NA	NA	Q86WJ1	2.61826714870411	ArteryAorta	1.78424386160091	Spleen	1.5056907133843	CellsEBVtransformedlymphocytes	1	20.0125649017947	Tbio	<= 0.1	0	0	0	0	0	NA	NA	0	SNF2/RAD54 helicase family	NA	0	0
ENSG00000116128	BCL9	607	2GL7;2VP7;2VPB;2VPD;2VPE;2VPG;3SL9	NA	O00512	3.5755088566475	Uterus	3.45590787389068	FallopianTube	2.64770349278756	EsophagusMuscularis	1	11.868485755231	Tbio	(0.1 - 0.9)	0	0	0	0	0	NA	NA	0	BCL9 family	NA	0	0
ENSG00000162836	ACP6	51205	NA	NA	Q9NPH0	2.95350970515225	Thyroid	2.31839886138154	Bladder	2.02128976853254	Pituitary	1	5.48397728496292	Tbio	NA	0	0	0	0	0	NA	NA	0	Histidine acid phosphatase family	NA	0	0
ENSG00000121634	GJA8	2703	NA	NA	P48165	1.7790932354828	Testis	0.318131637279648	HeartLeftVentricle	0.212012522492594	HeartAtrialAppendage	5	5.56466848524504	Tbio	NA	0	0	0	0	0	NA	NA	0	Connexin family, Alpha-type (group II) subfamily	NA	1	0
ENSG00000188092	GPR89B	51463	NA	NA	P0CG08	1.72784630587938	CellsTransformedfibroblasts	1.71022619854835	Stomach	1.62337578880481	SmallIntestineTerminalIleum	1	0.446156594954746	Tdark	(0.1 - 0.9)	0	0	0	0	0	NA	NA	0	Golgi pH regulator (TC 1.A.38) family	NA	0	0
ENSG00000256374	PPIAL4D	645142	NA	NA	F5H284	4.51567647846692	BrainCerebellarHemisphere	1.84621488883188	Spleen	1.41808155864472	BrainAmygdala	2	0.150060789429006	Tdark	NA	0	0	0	0	0	NA	NA	0	Cyclophilin-type PPIase family, PPIase A subfamily	Marketed: CYCLOSPORINE	0	0
ENSG00000150337	FCGR1A	2209	3RJD;4W4O;4X4M;4ZNE	NA	P12314	5.49131434474945	WholeBlood	1.88606359195797	BrainSpinalcordcervicalc	1.4552284894701	BrainSubstantianigra	2	26.5602173759737	Tchem	>= 0.9	0	0	0	1	0	NA	CHEMBL2377172;CHEMBL570394	0	Immunoglobulin superfamily, FCGR1 family	NA	1	1
ENSG00000203814	HIST2H2BF	440689	NA	NA	Q5QNW6	3.66621123919348	WholeBlood	3.26665585976889	Vagina	2.89962290816086	CervixEctocervix	1	14.1843802631849	Tdark	<= 0.1	0	0	0	0	0	NA	NA	0	Histone H2B family	NA	0	0
ENSG00000183598	HIST2H3D	653604	2IIJ;2X4W;2X4X;2X4Y;3AV1;3DB3;3MO8;3QO2;3R93;4MZF;4MZG;4MZH;4OUC;5B0Y;5B0Z;5B40;5BO0;5CIU;5VAC	NA	Q71DI3	3.29175500568389	WholeBlood	2.51181855693518	Ovary	1.50542976800605	Stomach	1	0.969115450693906	Tbio	(0.1 - 0.9)	0	0	0	0	0	NA	NA	0	Histone H3 family	NA	0	0
ENSG00000203812	HIST2H2AA4	8337	NA	NA	Q6FI13	5.83015414668848	WholeBlood	0.822689274915322	Lung	0.524358947061729	HeartLeftVentricle	7	0.91495879674117	Tbio	NA	0	0	0	0	0	NA	NA	0	Histone H2A family	NA	0	0
ENSG00000184678	HIST2H2BE	8349	4NFT	NA	Q16778	4.0546460712165	Prostate	3.81352841655817	Vagina	2.5001007782582	SkinNotSunExposedSuprapubic	1	80.1738219800985	Tbio	(0.1 - 0.9)	0	0	0	0	0	NA	NA	0	Histone H2B family	NA	0	0
ENSG00000184260	HIST2H2AC	8338	NA	NA	Q16777	4.62975256237633	WholeBlood	1.91164850343123	CervixEctocervix	1.22149614120841	SkinNotSunExposedSuprapubic	2	6.72516185356157	Tbio	(0.1 - 0.9)	0	0	0	0	0	NA	NA	0	Histone H2A family	NA	0	0
ENSG00000178096	BOLA1	51027	5LCI	NA	Q9Y3E2	4.70489815138615	EsophagusMuscularis	3.80324401612805	EsophagusGastroesophagealJunction	3.72493668340167	ColonSigmoid	1	12.2946295091498	Tbio	(0.1 - 0.9)	0	0	0	0	0	NA	NA	0	BolA/IbaG family	NA	0	0
ENSG00000159164	SV2A	9900	4V11	NA	Q7L0J3	3.31383829531778	BrainFrontalCortexBA	2.81527746723796	BrainAnteriorcingulatecortexBA	2.60786661794274	BrainHypothalamus	1	79.5777761141459	Tclin	(0.1 - 0.9)	1	0	0	0	0	NA	NA	0	Major facilitator superfamily	NA	0	0
ENSG00000143368	SF3B4	10262	1X5T;5GVQ	NA	Q15427	3.48731095126441	ColonTransverse	1.57624264764394	ArteryTibial	1.34633000089805	FallopianTube	2	44.7688418748427	Tbio	>= 0.9	0	0	0	0	0	NA	NA	0	SF3B4 family	NA	1	0
ENSG00000014914	MTMR11	10903	NA	NA	A4FU01	7.00553155014975	ColonTransverse	3.03243990125164	SmallIntestineTerminalIleum	2.50082430446189	ArteryAorta	2	54.2688131636503	Tdark	<= 0.1	0	0	0	0	0	NA	NA	0	Protein-tyrosine phosphatase family, Non-receptor class myotubularin subfamily	NA	0	1
ENSG00000136631	VPS45	11311	NA	NA	Q9NRW7	2.94563186724449	BrainCerebellarHemisphere	2.45028161261186	BrainCerebellum	2.04270379351768	EsophagusGastroesophagealJunction	1	18.483020564488	Tbio	<= 0.1	0	0	0	0	0	NA	NA	0	STXBP/unc-18/SEC1 family	NA	1	0
ENSG00000023902	PLEKHO1	51177	3AA1	NA	Q53GL0	7.44276680179881	ColonSigmoid	6.17035870777707	EsophagusMuscularis	5.69047638701013	EsophagusGastroesophagealJunction	1	99.0948492728624	Tbio	>= 0.9	0	0	0	0	0	NA	NA	0	NA	NA	0	0
ENSG00000143401	ANP32E	81611	4CAY;4NFT	NA	Q9BTT0	3.19904100818696	CellsEBVtransformedlymphocytes	2.2687146773651	BrainCerebellarHemisphere	1.47580233997702	BrainAmygdala	1	63.1380221156751	Tbio	NA	0	0	0	0	0	NA	NA	0	ANP32 family	NA	0	0
ENSG00000118298	CA14	23632	4LU3;5CJF	NA	Q9ULX7	7.24292883136286	BrainSpinalcordcervicalc	4.30783714285031	BrainSubstantianigra	2.12891310052308	BrainHippocampus	1	13.9634101609109	Tclin	<= 0.1	1	0	0	0	0	CHEMBL3632844;CHEMBL3632826;CHEMBL3632830	CHEMBL20;CHEMBL3291012;CHEMBL2440436	0	Alpha-carbonic anhydrase family	NA	0	0
ENSG00000117362	APH1A	51107	5A63;5FN2;5FN3;5FN4;5FN5	NA	Q96BI3	2.43263555488438	SkinSunExposedLowerleg	2.02465804345826	SkinNotSunExposedSuprapubic	1.71870212143155	Spleen	1	70.756948048995	Tchem	(0.1 - 0.9)	0	0	1	1	1	NA	NA	0	APH-1 family	NA	0	0
ENSG00000118292	C1orf54	79630	NA	NA	Q8WWF1	5.21793854712149	ArteryAorta	5.04239387257106	ArteryCoronary	4.42214429842677	ArteryTibial	1	27.7814394703933	Tdark	(0.1 - 0.9)	0	0	0	0	0	NA	NA	1	NA	NA	0	0
ENSG00000159208	C1orf51	148523	NA	NA	Q8N365	3.6127425849226	EsophagusGastroesophagealJunction	3.51117765083208	SkinNotSunExposedSuprapubic	3.10345185669708	EsophagusMuscularis	1	10.3465507264231	Tbio	(0.1 - 0.9)	0	0	0	0	0	NA	NA	0	NA	NA	0	1
ENSG00000117360	PRPF3	9129	1X4Q;3JCR	NA	O43395	2.05497177415771	Thyroid	1.93587975048633	Ovary	1.9348519974392	Uterus	1	23.3803594164066	Tbio	>= 0.9	0	0	0	0	0	NA	NA	0	NA	NA	1	0
ENSG00000163125	RPRD2	23248	4FLB	NA	Q5VT52	2.04782188948073	Ovary	1.98250407582684	Uterus	1.84944219353371	CervixEndocervix	1	10.7080964157262	Tdark	>= 0.9	0	0	0	0	0	NA	NA	0	NA	NA	0	0
ENSG00000143374	TARS2	80222	NA	6.1.1.3	Q9BW92	3.0535606123824	CellsEBVtransformedlymphocytes	2.66263359655304	AdrenalGland	1.04483026718237	MuscleSkeletal	1	23.9795116004297	Tbio	<= 0.1	0	0	0	0	0	NA	NA	0	Class-II aminoacyl-tRNA synthetase family	NA	1	1
ENSG00000143369	ECM1	1893	NA	NA	Q16610	7.91137588336091	EsophagusMucosa	2.96459933185651	Vagina	2.70890414319924	CervixEctocervix	2	532.286321826748	Tbio	<= 0.1	0	0	0	0	0	NA	NA	1	NA	NA	1	1
ENSG00000143382	ADAMTSL4	54507	NA	NA	Q6UY14	4.83031803491076	EsophagusGastroesophagealJunction	3.41220585484453	EsophagusMuscularis	2.58265154384791	AdiposeSubcutaneous	1	46.6581968606687	Tbio	<= 0.1	0	0	0	0	0	NA	NA	1	NA	NA	1	1
ENSG00000143384	MCL1	4170	2KBW;2MHS;2NL9;2NLA;2PQK;3D7V;3IO9;3KJ0;3KJ1;3KJ2;3KZ0;3MK8;3PK1;3TWU;3WIX;3WIY;4BPI;4BPJ;4HW2;4HW3;4HW4;4OQ5;4OQ6;4WGI;4WMR;4WMS;4WMT;4WMU;4WMV;4WMW;4WMX;4ZBF;4ZBI;5C3F;5C6H;5FC4;5FDO;5FDR;5IEZ;5IF4;5JSB;5KU9;5LOF;5MES;5MEV	NA	Q07820	4.5186910860696	AdiposeVisceralOmentum	2.82959260829953	FallopianTube	2.61161150425955	Lung	1	218.373155669494	Tchem	>= 0.9	0	0	0	0	1	CHEMBL3417702;CHEMBL3417700;CHEMBL3417703	CHEMBL3785866;CHEMBL3785263;CHEMBL1672082	0	Bcl-2 family	NA	0	0
ENSG00000143420	ENSA	2029	NA	NA	O43768	3.00566453965786	BrainFrontalCortexBA	2.81941452536612	EsophagusMucosa	2.47575968727789	SkinNotSunExposedSuprapubic	1	47.5472549155906	Tbio	(0.1 - 0.9)	0	0	0	0	0	NA	NA	0	Endosulfine family	NA	0	0
ENSG00000143457	GOLPH3L	55204	NA	NA	Q9H4A5	3.65279811642446	EsophagusMucosa	2.61502147659835	ColonTransverse	1.42516446628129	MinorSalivaryGland	1	15.0098862481284	Tbio	<= 0.1	0	0	0	0	0	NA	NA	0	GOLPH3/VPS74 family	NA	0	1
ENSG00000143452	HORMAD1	84072	NA	NA	Q86X24	1.77535412353613	Testis	0.292111728421322	HeartLeftVentricle	0.28935839287254	EsophagusMucosa	6	44.3483852175779	Tbio	<= 0.1	0	0	0	0	0	NA	NA	0	NA	NA	0	0
ENSG00000163131	CTSS	1520	1BXF;1GLO;1MS6;1NPZ;1NQC;2C0Y;2F1G;2FQ9;2FRA;2FRQ;2FT2;2FUD;2FYE;2G6D;2G7Y;2H7J;2HH5;2HHN;2HXZ;2OP3;2R9M;2R9N;2R9O;3IEJ;3KWN;3MPE;3MPF;3N3G;3N4C;3OVX;4P6E;4P6G	3.4.22.27	P25774	4.8682366731628	WholeBlood	2.47977152662643	Spleen	1.58729735972993	ColonTransverse	1	161.169133453272	Tchem	(0.1 - 0.9)	0	0	0	0	0	CHEMBL3342185;CHEMBL1651361;CHEMBL1651355	CHEMBL30401;CHEMBL3651506;CHEMBL3651502	0	Peptidase C1 family	Phase 3: ODANACATIB	0	0
ENSG00000143387	CTSK	1513	1ATK;1AU0;1AU2;1AU3;1AU4;1AYU;1AYV;1AYW;1BY8;1MEM;1NL6;1NLJ;1Q6K;1SNK;1TU6;1U9V;1U9W;1U9X;1VSN;1YK7;1YK8;1YT7;2ATO;2AUX;2AUZ;2BDL;2R6N;3C9E;3H7D;3KW9;3KWB;3KWZ;3KX1;3O0U;3O1G;3OVZ;4DMX;4DMY;4N79;4N8W;4X6H;4X6I;4X6J;4YV8;4YVA;5J94;5JA7;5JH3;5TDI;5TUN;7PCK	NA	P43235	3.96437604108814	CervixEctocervix	3.63033133186982	CellsTransformedfibroblasts	3.50715417383949	CervixEndocervix	1	310.385940551758	Tchem	<= 0.1	0	0	0	0	1	CHEMBL190544;CHEMBL193095;CHEMBL192995	CHEMBL384685;CHEMBL218007;CHEMBL385632	0	Peptidase C1 family	NA	1	0
ENSG00000143437	ARNT	405	1D7G;1X0O;2A24;2ARN;2B02;2HV1;2K7S;3F1N;3F1O;3F1P;3H7W;3H82;4EQ1;4GHI;4GS9;4H6J;4LPZ;4PKY;4XT2;5TBM;5UFP;5V0L	NA	P27540	2.72299500521304	CervixEndocervix	2.18190996018106	Uterus	1.94244676003452	CervixEctocervix	1	26.8704700469971	Tbio	>= 0.9	0	0	0	0	0	NA	NA	0	NA	NA	0	0
ENSG00000143379	SETDB1	9869	3DLM;4X3S;5KCH;5KCO;5KE2;5KE3;5KH6	NA	Q15047	1.67217305779215	Uterus	1.33815674357524	Ovary	1.22687780949295	CellsEBVtransformedlymphocytes	1	10.6542463704764	Tbio	>= 0.9	0	0	0	0	0	NA	CHEMBL418052	0	Class V-like SAM-binding methyltransferase superfamily, Histone-lysine methyltransferase family, Suvar3-9 subfamily	NA	0	0
ENSG00000143418	CERS2	29956	NA	NA	Q96G23	4.91703976463468	AdrenalGland	3.38856273884097	Liver	2.96342625295066	BrainSpinalcordcervicalc	1	158.881805946087	Tbio	>= 0.9	0	0	0	0	0	NA	NA	0	NA	NA	0	0
ENSG00000143412	ANXA9	8416	NA	NA	O76027	4.89685569408557	SkinSunExposedLowerleg	3.61738308301813	SkinNotSunExposedSuprapubic	2.66680319870312	Pancreas	1	20.8228287763622	Tbio	<= 0.1	0	0	0	0	0	NA	NA	0	Annexin family	NA	0	0
ENSG00000143409	FAM63A	55793	5JKN;5JQS;5MN9	NA	Q8N5J2	2.9984858277995	Thyroid	2.40537188603343	BrainSpinalcordcervicalc	2.14199667700436	NerveTibial	1	23.7290005846289	Tbio	<= 0.1	0	0	0	0	0	NA	NA	0	Peptidase MINDY family, FAM63 subfamily	NA	0	0
ENSG00000143363	PRUNE	58497	NA	3.6.1.11	Q86TP1	3.36815231581214	Thyroid	2.77369709887484	HeartAtrialAppendage	1.68938834732476	HeartLeftVentricle	1	19.5800557092247	Tchem	<= 0.1	0	0	0	0	0	NA	CHEMBL348601;CHEMBL932	0	PPase class C family, Prune subfamily	NA	1	1
ENSG00000163141	BNIPL	149428	NA	NA	Q7Z465	4.70394616143584	SkinSunExposedLowerleg	4.41595787324415	SkinNotSunExposedSuprapubic	3.78628635823105	EsophagusMucosa	1	79.9022307729855	Tbio	<= 0.1	0	0	0	0	0	NA	NA	0	NA	NA	0	0
ENSG00000143443	C1orf56	54964	NA	NA	Q9BUN1	1.76326409511091	Testis	0.362439638509657	HeartLeftVentricle	0.330786809343546	AdrenalGland	4	120.964999176735	Tdark	<= 0.1	0	0	0	0	0	NA	NA	1	NA	NA	0	0
ENSG00000197622	CDC42SE1	56882	NA	NA	Q9NRR8	4.71969173492481	WholeBlood	1.6525008336657	EsophagusMucosa	1.38403419637215	Spleen	2	163.007300224013	Tdark	<= 0.1	0	0	0	0	0	NA	NA	0	CDC42SE/SPEC family	NA	0	0
ENSG00000143458	GABPB2	126626	NA	NA	Q8TAK5	3.0739899162583	Ovary	1.82372479771419	NerveTibial	1.50274803272051	CervixEndocervix	1	7.02416437925752	Tbio	<= 0.1	0	0	0	0	0	NA	NA	0	NA	NA	0	0
ENSG00000143434	SEMA6C	10500	NA	NA	Q9H3T2	4.85386599433186	MuscleSkeletal	2.21039121929755	BrainCerebellum	1.8409590480436	BrainCerebellarHemisphere	2	42.1987049047337	Tdark	<= 0.1	0	0	0	0	0	NA	NA	0	Semaphorin family	NA	0	0
ENSG00000163155	LYSMD1	388695	2DJP	NA	Q96S90	3.20277380875374	Ovary	1.62317218495288	Uterus	1.53888593930466	BrainCerebellarHemisphere	1	6.72574379272068	Tdark	(0.1 - 0.9)	0	0	0	0	0	NA	NA	0	NA	NA	0	0
ENSG00000163156	SCNM1	79005	NA	NA	Q9BWG6	2.65098867052041	Spleen	2.09788880740616	WholeBlood	1.68874465694947	EsophagusGastroesophagealJunction	1	17.0485653143663	Tdark	<= 0.1	0	0	0	0	0	NA	NA	0	NA	NA	0	1
ENSG00000163157	TMOD4	29765	NA	NA	Q9NZQ9	7.88947600923894	MuscleSkeletal	0.304986629318253	HeartLeftVentricle	0.198487484673537	Pancreas	10	162.112637085138	Tbio	<= 0.1	0	0	0	0	0	NA	NA	0	Tropomodulin family	NA	0	1
ENSG00000163159	VPS72	6944	5FUG	NA	Q15906	3.66163702480215	EsophagusGastroesophagealJunction	3.18589494859255	EsophagusMuscularis	1.65588791006298	Bladder	1	25.0534777049146	Tbio	(0.1 - 0.9)	0	0	0	0	0	NA	NA	0	VPS72/YL1 family	NA	0	1
ENSG00000143398	PIP5K1A	8394	NA	NA	Q99755	2.93459386006133	CellsTransformedfibroblasts	1.28148960601527	CellsEBVtransformedlymphocytes	0.910522431946726	Lung	2	25.3543915748596	Tbio	<= 0.1	0	0	0	0	0	NA	NA	0	NA	NA	0	0
ENSG00000159352	PSMD4	5710	1P9C;1P9D;1UEL;1YX4;1YX5;1YX6;2KDE;2KDF;5GJQ;5GJR;5L4K;5LN3;5T0C;5T0G;5T0H;5T0I;5T0J	NA	P55036	4.28095665205848	MuscleSkeletal	1.98882572036861	EsophagusMuscularis	1.91978491620696	ColonSigmoid	2	104.457587317533	Tbio	>= 0.9	1	0	1	0	0	NA	NA	0	Proteasome subunit S5A family	NA	0	0
ENSG00000143373	ZNF687	57592	NA	NA	Q8N1G0	1.49931580405804	Bladder	1.25340496352143	WholeBlood	1.23261977069064	Pituitary	1	8.54743224924261	Tdark	>= 0.9	0	0	0	0	0	NA	NA	0	Krueppel C2H2-type zinc-finger protein family	NA	1	0
ENSG00000143393	PI4KB	5298	2N73;4D0L;4D0M;4WAE;4WAG;5C46;5C4G;5EUQ;5FBL;5FBQ;5FBR;5FBV;5FBW;5LX2;5NAS	NA	Q9UBF8	2.63606459685504	Uterus	2.17079153439735	NerveTibial	1.86220166548639	Thyroid	1	30.6483594136066	Tchem	>= 0.9	0	0	0	0	0	NA	CHEMBL2407818;CHEMBL2397309;CHEMBL2397312	0	PI3/PI4-kinase family, Type III PI4K subfamily	NA	0	0
ENSG00000143390	RFX5	5993	2KW3;3V30	NA	P48382	3.53430978297192	CellsEBVtransformedlymphocytes	1.91418388374111	Spleen	1.55274671105431	ColonSigmoid	1	39.7974794678769	Tbio	<= 0.1	0	0	0	0	0	NA	NA	0	RFX family	NA	1	0
ENSG00000143416	SELENBP1	8991	NA	NA	Q13228	9.43871578701735	ColonTransverse	1.40758842213749	Stomach	1.20178210121366	Thyroid	6	542.170290168451	Tbio	<= 0.1	0	0	0	0	0	NA	NA	0	Selenium-binding protein family	NA	0	0
ENSG00000159377	PSMB4	5692	4R3O;4R67;5A0Q;5GJQ;5GJR;5L4G;5LE5;5LEX;5LEY;5LEZ;5LF0;5LF1;5LF3;5LF4;5LF6;5LF7;5LN3;5T0C;5T0G;5T0H;5T0I;5T0J	NA	P28070	2.80086653761756	AdrenalGland	2.12101974907441	CellsEBVtransformedlymphocytes	1.52110048491523	ArteryCoronary	1	187.057157950566	Tbio	(0.1 - 0.9)	1	0	1	0	0	NA	NA	0	Peptidase T1B family	NA	0	0
ENSG00000143442	POGZ	23126	2E72;2N3A	NA	Q7Z3K3	2.24857926805914	BrainCerebellum	2.04074422900564	BrainCerebellarHemisphere	1.90636886213675	Ovary	1	51.7539327545166	Tbio	>= 0.9	0	0	0	0	0	NA	NA	0	NA	NA	1	0
ENSG00000143375	CGN	57530	NA	NA	Q9P2M7	4.67535328851241	ColonTransverse	3.77271365220049	SmallIntestineTerminalIleum	1.90246905864922	Stomach	1	32.4329638100248	Tbio	<= 0.1	0	0	0	0	0	NA	NA	0	Cingulin family	NA	0	0
ENSG00000143367	TUFT1	7286	NA	NA	Q9NNX1	5.74792764254744	SkinSunExposedLowerleg	4.48415965147826	SkinNotSunExposedSuprapubic	1.72945323466832	EsophagusMucosa	1	81.393728379108	Tbio	<= 0.1	0	0	0	0	0	NA	NA	1	Tuftelin family	NA	0	0
ENSG00000143376	SNX27	81609	4HAS	NA	Q96L92	2.16461776306091	BrainCaudatebasalganglia	2.10449206050473	ColonSigmoid	1.99577787233962	BrainCerebellum	1	13.4484813355992	Tbio	>= 0.9	0	0	0	0	0	NA	NA	0	Sorting nexin family	NA	0	0
ENSG00000159409	CELF3	11189	2DNO	NA	Q5SZQ8	3.08622996049162	Pituitary	2.0460013648656	BrainNucleusaccumbensbasalganglia	2.04590022020848	BrainCerebellum	1	80.6662577842046	Tbio	(0.1 - 0.9)	0	0	0	0	0	NA	NA	0	CELF/BRUNOL family	NA	0	0
ENSG00000178796	RIIAD1	284485	NA	NA	A6NNX1	3.82056567370681	Pituitary	3.36260785742637	BrainAmygdala	3.03774792283552	BrainNucleusaccumbensbasalganglia	1	1.23327033930612	Tdark	NA	0	0	0	0	0	NA	NA	0	NA	NA	0	0
ENSG00000143436	MRPL9	65005	3J7Y;3J9M	NA	Q9BYD2	2.13104576899345	CellsEBVtransformedlymphocytes	1.74620082792637	Prostate	1.47146252583444	Thyroid	1	41.5527667352709	Tdark	<= 0.1	0	0	0	0	0	NA	NA	0	Bacterial ribosomal protein bL9 family	NA	0	0
ENSG00000143450	OAZ3	51686	NA	NA	Q9UMX2	1.77445210692735	Testis	0.26534579423997	HeartLeftVentricle	0.183292828928205	Pancreas	6	60.4427037460859	Tbio	<= 0.1	0	0	0	0	0	NA	NA	0	ODC antizyme family	NA	0	0
ENSG00000182134	TDRKH	11022	2DIQ;3FDR;5J39	NA	Q9Y2W6	1.9646278781987	BrainCerebellarHemisphere	1.71398312178402	BrainCerebellum	1.09644048348595	Testis	1	10.2177720705668	Tdark	<= 0.1	0	0	0	0	0	NA	NA	0	Tdrkh family	NA	0	0
ENSG00000213171	LINGO4	339398	NA	NA	Q6UY18	6.37425946865339	MuscleSkeletal	2.32149415113101	BrainCerebellum	1.33859377474512	BrainCerebellarHemisphere	2	9.19455710011859	Tdark	<= 0.1	0	0	0	0	0	NA	NA	0	NA	NA	0	0
ENSG00000143365	RORC	6097	3B0W;3KYT;3L0J;3L0L;4NB6;4NIE;4QM0;4S14;4WLB;4WPF;4WQP;4XT9;4YMQ;4YPQ;4ZJR;4ZJW;4ZOM;5APH;5APJ;5APK;5AYG;5C4O;5C4S;5C4T;5C4U;5EJV;5ETH;5G42;5G43;5G44;5G45;5G46;5IXK;5IZ0;5LWP;5M96;5UFO;5UFR;5UHI	NA	P51449	4.52344926775061	MuscleSkeletal	3.08672704574543	Pancreas	2.90102120910426	Liver	1	14.3446090482002	Tchem	>= 0.9	0	0	1	0	0	CHEMBL497207;CHEMBL497834;CHEMBL171804	CHEMBL3314028;CHEMBL3314027;CHEMBL3314026	0	Nuclear hormone receptor family, NR1 subfamily	NA	1	0
ENSG00000225556	C2CD4D	100191040	NA	NA	B7Z1M9	5.21296826102402	SkinSunExposedLowerleg	3.26604507511132	SkinNotSunExposedSuprapubic	2.36178739424215	BrainSpinalcordcervicalc	1	2.07511735388211	Tdark	NA	0	0	0	0	0	NA	NA	0	NA	NA	0	0
ENSG00000196407	THEM5	284486	4AE7	NA	Q8N1Q8	6.14746916700706	SkinSunExposedLowerleg	4.84667451744861	SkinNotSunExposedSuprapubic	0.202908733493453	HeartLeftVentricle	1	101.888529828283	Tbio	<= 0.1	0	0	0	0	0	NA	NA	0	THEM4/THEM5 thioesterase family	NA	0	0
ENSG00000159445	THEM4	117145	4AE8;4GAH	NA	Q5T1C6	2.98334151394991	AdrenalGland	2.0665710761437	KidneyCortex	1.76932854399021	Pituitary	1	9.59482047968898	Tbio	<= 0.1	0	0	0	0	0	NA	NA	0	THEM4/THEM5 thioesterase family	NA	0	0
ENSG00000197747	S100A10	6281	1A4P;1BT6;4DRW;4FTG;4HRE;4HRG;4HRH	NA	P60903	5.49986098990925	EsophagusMucosa	3.03543007810368	Vagina	2.96708660953166	AdiposeSubcutaneous	1	447.101783912499	Tbio	(0.1 - 0.9)	0	0	0	0	0	NA	NA	0	S-100 family	NA	0	0
ENSG00000163191	S100A11	6282	1V4Z;1V50;2LUC	NA	P31949	5.33515217843156	EsophagusMucosa	3.87593217981674	WholeBlood	2.25703836739249	Vagina	1	1917.22296740125	Tbio	<= 0.1	0	0	0	0	0	NA	NA	0	S-100 family	NA	0	0
ENSG00000182898	TCHHL1	126637	NA	NA	Q5QJ38	7.45835650221107	SkinNotSunExposedSuprapubic	0.887343187157528	SkinSunExposedLowerleg	0.249738644873337	HeartLeftVentricle	8	0.439588564162143	Tbio	<= 0.1	0	0	0	0	0	NA	NA	0	S-100 family	NA	0	0
ENSG00000159450	TCHH	7062	NA	NA	Q07283	7.13499662614884	SkinNotSunExposedSuprapubic	2.36889451882743	SkinSunExposedLowerleg	0.203242980910186	HeartLeftVentricle	3	24.6457732497007	Tbio	<= 0.1	0	0	0	0	0	NA	NA	0	S100-fused protein family	NA	1	1
ENSG00000215853	RPTN	126638	NA	NA	Q6XPR3	8.10351437033894	Vagina	3.76094943776083	SkinSunExposedLowerleg	3.00637149225301	CervixEctocervix	2	9.38143376051448	Tbio	<= 0.1	0	0	0	0	0	NA	NA	1	S100-fused protein family	NA	0	0
ENSG00000197915	HRNR	388697	NA	NA	Q86YZ3	2.70993086127442	EsophagusMucosa	2.04040987173264	Ovary	1.87463033933908	NerveTibial	1	0.260269307108088	Tbio	<= 0.1	0	0	0	0	0	NA	NA	0	S100-fused protein family; S-100 family	NA	0	0
ENSG00000143631	FLG	2312	4PCW	NA	P20930	7.13549637678139	SkinSunExposedLowerleg	3.5367347205926	SkinNotSunExposedSuprapubic	0.238334718955514	HeartLeftVentricle	2	234.906800917551	Tbio	NA	0	0	0	0	0	NA	NA	0	S100-fused protein family	NA	1	0
ENSG00000143520	FLG2	388698	NA	NA	Q5D862	6.60848792979547	SkinSunExposedLowerleg	4.31221783612848	SkinNotSunExposedSuprapubic	0.24631237008349	HeartLeftVentricle	1	343.650680189707	Tbio	<= 0.1	0	0	0	0	0	NA	NA	0	S100-fused protein family; S-100 family	NA	0	0
ENSG00000143536	CRNN	49860	NA	NA	Q9UBG3	8.06919034014387	EsophagusMucosa	3.52673890152224	Vagina	1.85108074378937	CervixEctocervix	2	3240.87899006664	Tbio	<= 0.1	0	0	0	0	0	NA	NA	0	S100-fused protein family	NA	0	0
ENSG00000186207	LCE5A	254910	NA	NA	Q5TCM9	6.86434546692181	SkinSunExposedLowerleg	3.96451722749833	SkinNotSunExposedSuprapubic	0.242932707896273	HeartLeftVentricle	1	57.3687320761591	Tdark	<= 0.1	0	0	0	0	0	NA	NA	0	LCE family	NA	0	0
ENSG00000169509	CRCT1	54544	NA	NA	Q9UGL9	6.86547587934681	EsophagusMucosa	4.64589498039745	Vagina	3.28429401613719	CervixEctocervix	1	822.274633607665	Tbio	<= 0.1	0	0	0	0	0	NA	NA	0	NA	NA	0	0
ENSG00000185966	LCE3E	353145	NA	NA	Q5T5B0	7.56303954683286	CervixEctocervix	3.78477062028737	Vagina	0.880606494215212	SkinSunExposedLowerleg	1	68.5572654927771	Tdark	<= 0.1	0	0	0	0	0	NA	NA	0	LCE family	NA	0	0
ENSG00000163202	LCE3D	84648	NA	NA	Q9BYE3	6.8722497855018	CervixEctocervix	5.38566937067819	Vagina	1.31580540484427	SkinSunExposedLowerleg	1	194.491810857008	Tdark	<= 0.1	0	0	0	0	0	NA	NA	0	LCE family	NA	0	0
ENSG00000244057	LCE3C	353144	NA	NA	Q5T5A8	5.14818599796475	SkinSunExposedLowerleg	4.89019715537334	SkinNotSunExposedSuprapubic	1.63541292210565	Vagina	1	0.398778239468566	Tbio	(0.1 - 0.9)	0	0	0	0	0	NA	NA	0	LCE family	NA	0	0
ENSG00000187238	LCE3B	353143	NA	NA	Q5TA77	7.47203552853023	CervixEctocervix	3.48004397509493	Vagina	1.01305172346518	SkinSunExposedLowerleg	2	0.0356857975323995	Tbio	<= 0.1	0	0	0	0	0	NA	NA	0	LCE family	NA	0	0
ENSG00000185962	LCE3A	353142	NA	NA	Q5TA76	6.50741226985713	CervixEctocervix	6.33747678370757	Vagina	0.901543771975053	MinorSalivaryGland	1	6.59790738423665	Tdark	(0.1 - 0.9)	0	0	0	0	0	NA	NA	0	LCE family	NA	0	0
ENSG00000187223	LCE2D	353141	NA	NA	Q5TA82	7.10796363897748	SkinSunExposedLowerleg	3.5927663464064	SkinNotSunExposedSuprapubic	0.252117899129708	HeartLeftVentricle	1	81.7528764432719	Tdark	(0.1 - 0.9)	0	0	0	0	0	NA	NA	0	LCE family	NA	0	0
ENSG00000187180	LCE2C	353140	NA	NA	Q5TA81	7.18145872359611	SkinSunExposedLowerleg	3.4704338795239	SkinNotSunExposedSuprapubic	0.253791638951673	HeartLeftVentricle	2	187.585808017508	Tdark	<= 0.1	0	0	0	0	0	NA	NA	0	LCE family	NA	0	0
ENSG00000159455	LCE2B	26239	NA	NA	O14633	7.1688702919493	SkinSunExposedLowerleg	3.49177938572049	SkinNotSunExposedSuprapubic	0.254242327217313	HeartLeftVentricle	2	388.8492936891	Tdark	(0.1 - 0.9)	0	0	0	0	0	NA	NA	0	LCE family	NA	0	0
ENSG00000187173	LCE2A	353139	NA	NA	Q5TA79	7.42451143165634	SkinSunExposedLowerleg	3.02355425824581	SkinNotSunExposedSuprapubic	0.258264116926194	HeartLeftVentricle	2	64.8454815768311	Tdark	<= 0.1	0	0	0	0	0	NA	NA	0	LCE family	NA	0	0
ENSG00000187170	LCE4A	199834	NA	NA	Q5TA78	7.20339438857724	SkinSunExposedLowerleg	3.42344961496369	SkinNotSunExposedSuprapubic	0.24138538555149	HeartLeftVentricle	2	0.892857186861482	Tdark	<= 0.1	0	0	0	0	0	NA	NA	0	LCE family	NA	0	0
ENSG00000198854	C1orf68	100129271	NA	NA	Q5T750	6.93161033260268	SkinSunExposedLowerleg	3.86707087907313	SkinNotSunExposedSuprapubic	0.250597568698627	HeartLeftVentricle	1	366.467563987112	Tdark	NA	0	0	0	0	0	NA	NA	0	NA	NA	0	0
ENSG00000203786	KPRP	448834	NA	NA	Q5T749	7.23274921201363	SkinSunExposedLowerleg	3.3441469812911	SkinNotSunExposedSuprapubic	0.338820908660919	EsophagusMucosa	2	244.491990257044	Tdark	NA	0	0	0	0	0	NA	NA	0	NA	NA	0	0
ENSG00000240386	LCE1F	353137	NA	NA	Q5T754	7.22810737866406	SkinSunExposedLowerleg	3.38994964976441	SkinNotSunExposedSuprapubic	0.254426137279805	HeartLeftVentricle	2	90.491119993501	Tdark	<= 0.1	0	0	0	0	0	NA	NA	0	LCE family	NA	0	0
ENSG00000186226	LCE1E	353135	NA	NA	Q5T753	7.49681249240703	SkinSunExposedLowerleg	2.84546358316353	SkinNotSunExposedSuprapubic	0.247686648521254	HeartLeftVentricle	2	30.6529054748161	Tdark	<= 0.1	0	0	0	0	0	NA	NA	0	LCE family	NA	0	0
ENSG00000172155	LCE1D	353134	NA	NA	Q5T752	7.35411611597128	SkinSunExposedLowerleg	3.16061072253515	SkinNotSunExposedSuprapubic	0.257014425599966	HeartLeftVentricle	2	42.7406449221513	Tbio	<= 0.1	0	0	0	0	0	NA	NA	0	LCE family	NA	0	0
ENSG00000197084	LCE1C	353133	NA	NA	Q5T751	7.02150866885767	SkinSunExposedLowerleg	3.73039018944693	SkinNotSunExposedSuprapubic	0.250751993146775	HeartLeftVentricle	1	299.501635188148	Tdark	NA	0	0	0	0	0	NA	NA	0	LCE family	NA	0	0
ENSG00000196734	LCE1B	353132	NA	NA	Q5T7P3	7.0503070829269	SkinSunExposedLowerleg	3.68526854119276	SkinNotSunExposedSuprapubic	0.251526178027724	HeartLeftVentricle	1	123.718627664889	Tdark	<= 0.1	0	0	0	0	0	NA	NA	0	LCE family	NA	0	0
ENSG00000186844	LCE1A	353131	NA	NA	Q5T7P2	7.23592098796613	SkinSunExposedLowerleg	3.37631748050117	SkinNotSunExposedSuprapubic	0.255373849455858	HeartLeftVentricle	2	223.170509556261	Tbio	<= 0.1	0	0	0	0	0	NA	NA	0	LCE family	NA	0	0
ENSG00000235942	LCE6A	448835	NA	NA	A0A183	7.21515472040454	SkinSunExposedLowerleg	3.412585265617	SkinNotSunExposedSuprapubic	0.255092465267516	HeartLeftVentricle	2	83.3162753931781	Tdark	NA	0	0	0	0	0	NA	NA	0	LCE family	NA	0	0
ENSG00000163206	SMCP	4184	NA	NA	P49901	1.77915743470677	Testis	0.3227726689502	HeartLeftVentricle	0.215191508056883	HeartAtrialAppendage	5	744.004013505093	Tbio	<= 0.1	0	0	0	0	0	NA	NA	0	NA	NA	0	0
ENSG00000163207	IVL	3713	1EU0	NA	P07476	5.35790322485114	Vagina	4.66182887759698	EsophagusMucosa	4.15443976395825	CervixEctocervix	1	203.641843385509	Tbio	<= 0.1	0	0	0	0	0	NA	NA	0	Involucrin family	NA	0	0
ENSG00000184148	SPRR4	163778	NA	NA	Q96PI1	6.62316295961186	SkinNotSunExposedSuprapubic	3.69826542228882	SkinSunExposedLowerleg	0.2310607906749	HeartLeftVentricle	1	82.1605773415565	Tdark	(0.1 - 0.9)	0	0	0	0	0	NA	NA	0	Cornifin (SPRR) family	NA	0	0
ENSG00000169474	SPRR1A	6698	NA	NA	P35321	6.8783078932848	EsophagusMucosa	4.96467205906141	Vagina	3.26427611764637	CervixEctocervix	1	2713.99922681688	Tbio	NA	0	0	0	0	0	NA	NA	0	Cornifin (SPRR) family	NA	0	0
ENSG00000163209	SPRR3	6707	NA	NA	Q9UBC9	7.54971467760727	EsophagusMucosa	3.8173832598537	Vagina	2.95465198998713	CervixEctocervix	1	8498.32637536109	Tbio	<= 0.1	0	0	0	0	0	NA	NA	0	Cornifin (SPRR) family	NA	0	0
ENSG00000169469	SPRR1B	6699	NA	NA	P22528	5.55427123029791	Vagina	5.37242001775925	EsophagusMucosa	4.45217416655931	CervixEctocervix	1	1139.68655387196	Tbio	(0.1 - 0.9)	0	0	0	0	0	NA	NA	0	Cornifin (SPRR) family	NA	0	0
ENSG00000163216	SPRR2D	6703	NA	NA	P22532	8.14190033226072	EsophagusMucosa	2.57651626910303	Vagina	1.81972697060947	CervixEctocervix	3	622.398252104129	Tdark	<= 0.1	0	0	0	0	0	NA	NA	0	Cornifin (SPRR) family	NA	0	0
ENSG00000241794	SPRR2A	6700	NA	NA	P35326	8.1907737511394	EsophagusMucosa	2.19556398888542	Vagina	2.12551410292632	CervixEctocervix	3	2802.6349580538	Tbio	(0.1 - 0.9)	0	0	0	0	0	NA	NA	0	Cornifin (SPRR) family	NA	0	0
ENSG00000196805	SPRR2B	6701	NA	NA	P35325	7.12757875629218	EsophagusMucosa	3.35877853822046	SkinSunExposedLowerleg	2.06201807061208	MinorSalivaryGland	2	36.0714397508052	Tdark	NA	0	0	0	0	0	NA	NA	0	Cornifin (SPRR) family	NA	0	0
ENSG00000203785	SPRR2E	6704	NA	NA	P22531	6.67061786657527	EsophagusMucosa	4.07776768279883	SkinSunExposedLowerleg	2.02742936809857	SkinNotSunExposedSuprapubic	1	869.536537205423	Tdark	(0.1 - 0.9)	0	0	0	0	0	NA	NA	0	Cornifin (SPRR) family	NA	0	0
ENSG00000244094	SPRR2F	6705	NA	NA	Q96RM1	8.05363442762273	EsophagusMucosa	2.64333689509233	Ovary	1.1821319543656	MinorSalivaryGland	3	164.364281075896	Tdark	<= 0.1	0	0	0	0	0	NA	NA	0	Cornifin (SPRR) family	NA	0	0
ENSG00000159516	SPRR2G	6706	NA	NA	Q9BYE4	7.85885291880059	SkinSunExposedLowerleg	1.93816646746991	SkinNotSunExposedSuprapubic	0.262152140454656	HeartLeftVentricle	4	497.856924123123	Tdark	<= 0.1	0	0	0	0	0	NA	NA	0	Cornifin (SPRR) family	NA	0	0
ENSG00000203784	LELP1	149018	NA	NA	Q5T871	1.77915979969194	Testis	0.323308779904664	HeartLeftVentricle	0.215772382931108	HeartAtrialAppendage	5	927.605422884919	Tdark	<= 0.1	0	0	0	0	0	NA	NA	0	Cornifin (SPRR) family	NA	0	0
ENSG00000203783	PRR9	574414	NA	NA	Q5T870	6.80833921611059	SkinNotSunExposedSuprapubic	3.27255356523183	SkinSunExposedLowerleg	0.229374840907905	HeartLeftVentricle	2	32.5637458314672	Tdark	NA	0	0	0	0	0	NA	NA	0	NA	NA	0	0
ENSG00000203782	LOR	4014	NA	NA	P23490	6.61934819037872	SkinSunExposedLowerleg	4.29743387915175	SkinNotSunExposedSuprapubic	0.24406996473315	HeartLeftVentricle	1	985.143538606601	Tbio	(0.1 - 0.9)	0	0	0	0	0	NA	NA	0	NA	NA	1	0
ENSG00000159527	PGLYRP3	114771	1SK3;1SK4;1TWQ;2APH	NA	Q96LB9	4.28299404380779	SkinSunExposedLowerleg	4.04683023992441	SkinNotSunExposedSuprapubic	4.01462866764166	EsophagusMucosa	1	27.8844726159125	Tbio	<= 0.1	0	0	0	0	0	NA	NA	1	N-acetylmuramoyl-L-alanine amidase 2 family	NA	0	0
ENSG00000163218	PGLYRP4	57115	2EAV;2EAX	NA	Q96LB8	4.09733783009171	SkinNotSunExposedSuprapubic	3.98536958834099	Vagina	3.82379936622919	SkinSunExposedLowerleg	1	10.2941098957062	Tbio	<= 0.1	0	0	0	0	0	NA	NA	1	N-acetylmuramoyl-L-alanine amidase 2 family	NA	0	0
ENSG00000163220	S100A9	6280	1IRJ;1XK4;4GGF;4XJK;5I8N	NA	P06702	5.00152330423032	EsophagusMucosa	4.31060292265594	WholeBlood	2.89419100172079	Vagina	1	14233.954516004	Tbio	(0.1 - 0.9)	0	0	0	0	0	NA	NA	1	S-100 family	NA	0	0
ENSG00000163221	S100A12	6283	1E8A;1GQM;1ODB;2M9G;2WC8;2WCB;2WCE;2WCF	NA	P80511	5.76160207795465	WholeBlood	0.980950522159533	Spleen	0.286005123016438	HeartLeftVentricle	5	1592.20143687513	Tbio	<= 0.1	0	0	0	0	0	NA	NA	1	S-100 family	NA	0	1
ENSG00000143546	S100A8	6279	1MR8;1XK4;4GGF;4XJK;5HLO;5HLV	NA	P05109	7.2080813078614	EsophagusMucosa	4.25654319218317	Vagina	2.06050139670243	CervixEctocervix	1	5898.27554001175	Tbio	(0.1 - 0.9)	0	0	0	0	0	NA	NA	1	S-100 family	NA	0	0
ENSG00000184330	S100A7A	338324	4AQI	NA	Q86SG5	8.49921280254194	EsophagusMucosa	1.85027602249587	SkinNotSunExposedSuprapubic	1.01402078101511	Vagina	4	3.82884329034934	Tdark	<= 0.1	0	0	0	0	0	NA	NA	0	S-100 family	NA	0	1
ENSG00000197364	S100A7L2	645922	NA	NA	Q5SY68	1.70023985198483	Testis	1.44533764070315	Bladder	0.616815567805208	BrainSubstantianigra	1	0.0263880184570024	Tdark	(0.1 - 0.9)	0	0	0	0	0	NA	NA	0	S-100 family	NA	0	0
ENSG00000143556	S100A7	6278	1PSR;2PSR;2WND;2WOR;2WOS;3PSR;4AQJ	NA	P31151	6.7604622477553	Vagina	6.51312954158647	EsophagusMucosa	1.19712389298738	SkinNotSunExposedSuprapubic	1	381.775863113115	Tbio	(0.1 - 0.9)	0	0	0	0	0	NA	NA	1	S-100 family	NA	0	0
ENSG00000197956	S100A6	6277	1K8U;1K96;1K9K;1K9P;2M1K;4YBH	NA	P06703	3.50064651698114	ArteryCoronary	2.99808848167275	ArteryAorta	2.96933938291594	CellsTransformedfibroblasts	1	933.989584557096	Tbio	(0.1 - 0.9)	0	0	0	0	0	NA	NA	0	S-100 family	NA	0	0
ENSG00000196420	S100A5	6276	2KAX;2KAY;4DIR	NA	P33763	6.22965065370483	Thyroid	2.36857812007096	CellsTransformedfibroblasts	1.61021587918415	KidneyCortex	2	2.03631277460801	Tbio	<= 0.1	0	0	0	0	0	NA	NA	0	S-100 family	NA	0	0
ENSG00000196154	S100A4	6275	1M31;2LNK;2MRD;2Q91;3C1V;3CGA;3KO0;3M0W;3ZWH;4CFQ;4CFR;4ETO;4HSZ	NA	P26447	4.83526248612396	ArteryAorta	3.7656065930772	WholeBlood	3.04484572242378	AdiposeSubcutaneous	1	464.402267047337	Tbio	<= 0.1	0	0	0	0	0	NA	NA	0	S-100 family	NA	0	0
ENSG00000188015	S100A3	6274	1KSO;3NSI;3NSK;3NSL;3NSO	NA	P33764	6.23272510652645	SkinNotSunExposedSuprapubic	3.5191761326761	SkinSunExposedLowerleg	1.29412926915556	EsophagusMucosa	1	42.5395384118557	Tbio	<= 0.1	0	0	0	0	0	NA	NA	0	S-100 family	NA	0	1
ENSG00000196754	S100A2	6273	NA	NA	P29034	8.47554995644889	EsophagusMucosa	2.18787474545975	Vagina	0.812872222839133	MinorSalivaryGland	3	612.112916586282	Tbio	<= 0.1	0	0	0	0	0	NA	NA	0	S-100 family	NA	0	0
ENSG00000188643	S100A16	140576	2L50;2L51;3NXA	NA	Q96FQ6	8.04471058426719	EsophagusMucosa	2.88501604744366	Vagina	1.09132404038893	CervixEctocervix	2	893.343425297237	Tbio	<= 0.1	0	0	0	0	0	NA	NA	0	S-100 family	NA	0	1
ENSG00000189334	S100A14	57402	2M0R	NA	Q9HCY8	7.9197138969544	EsophagusMucosa	3.48672195792378	Vagina	1.4168169778117	CervixEctocervix	2	1647.18312488903	Tbio	<= 0.1	0	0	0	0	0	NA	NA	0	S-100 family	NA	0	0
ENSG00000189171	S100A13	6284	1YUR;1YUS;1YUT;1YUU;2EGD;2H2K;2K8M;2KI4;2KI6;2KOT;2L5X;2LE9	NA	Q99584	4.15335928421745	Thyroid	2.89050690307267	AdiposeSubcutaneous	2.62246544040667	BrainSubstantianigra	1	98.9259328576434	Tbio	NA	0	0	0	0	0	NA	NA	1	S-100 family	NA	0	0
ENSG00000160679	CHTOP	26097	NA	NA	Q9Y3Y2	2.23919896813104	Thyroid	2.02463369886729	Uterus	1.71873375280559	CervixEndocervix	1	24.0879398735684	Tbio	>= 0.9	0	0	0	0	0	NA	NA	0	NA	NA	0	0
ENSG00000143553	SNAPIN	23557	NA	NA	O95295	4.00022565230005	AdrenalGland	2.6677281564608	EsophagusGastroesophagealJunction	2.5672292138476	EsophagusMuscularis	1	28.1646445175697	Tbio	<= 0.1	0	0	0	0	0	NA	NA	0	SNAPIN family	NA	0	0
ENSG00000143621	ILF2	3608	NA	NA	Q12905	2.39845152534445	CellsEBVtransformedlymphocytes	1.23509589192398	KidneyCortex	1.08531259737711	CellsTransformedfibroblasts	1	108.467811972408	Tbio	>= 0.9	0	0	0	0	0	NA	NA	0	NA	NA	0	0
ENSG00000169418	NPR1	4881	NA	NA	P16066	7.88808604874072	ArteryAorta	3.96918275251728	AdiposeVisceralOmentum	2.77593505854755	ArteryCoronary	1	100.126136285918	Tclin	<= 0.1	1	0	0	0	0	NA	NA	0	Adenylyl cyclase class-4/guanylyl cyclase family	NA	0	0
ENSG00000143624	INTS3	65123	NA	NA	Q68E01	2.19817759766105	Uterus	2.18065543163823	Pituitary	2.01671807733769	Ovary	1	49.4855872234666	Tbio	>= 0.9	0	0	0	0	0	NA	NA	0	Integrator subunit 3 family	NA	0	0
ENSG00000143554	SLC27A3	11000	NA	NA	Q5K4L6	3.8556175387198	ArteryAorta	3.0506803037274	AdiposeSubcutaneous	2.95023995552503	ArteryCoronary	1	24.6363507402795	Tbio	<= 0.1	0	0	0	0	0	NA	NA	0	ATP-dependent AMP-binding enzyme family	NA	0	0
ENSG00000143614	GATAD2B	57459	NA	NA	Q8WXI9	2.19922167047321	BrainCerebellarHemisphere	2.19360411582611	BrainCerebellum	1.68660604825551	Uterus	1	15.0903489884876	Tbio	>= 0.9	0	0	0	0	0	NA	NA	0	NA	NA	1	0
ENSG00000198837	DENND4B	9909	NA	NA	O75064	3.9000011784835	Spleen	1.73089194640589	BrainCerebellum	1.60390610141871	Lung	2	49.8887321398808	Tbio	>= 0.9	0	0	0	0	0	NA	NA	0	NA	NA	0	0
ENSG00000160741	CRTC2	200186	4HTM	NA	Q53ET0	2.38412588980197	Spleen	1.88837966906571	WholeBlood	1.45521441216107	Lung	1	45.564092709468	Tbio	>= 0.9	0	0	0	0	0	NA	NA	0	TORC family	NA	0	0
ENSG00000143570	SLC39A1	27173	NA	NA	Q9NY26	2.78582821232604	Lung	1.96527662194619	ArteryAorta	1.85092221674407	AdrenalGland	1	53.1634442269802	Tbio	(0.1 - 0.9)	0	0	0	0	0	NA	NA	0	ZIP transporter (TC 2.A.5) family	NA	0	0
ENSG00000143578	CREB3L4	148327	NA	NA	Q8TEY5	6.65595217384471	Prostate	3.63111739503388	MinorSalivaryGland	1.78829200888999	BreastMammaryTissue	1	38.4815767958479	Tbio	<= 0.1	0	0	0	0	0	NA	NA	0	BZIP family, ATF subfamily	NA	0	0
ENSG00000143543	JTB	10899	2KJX	NA	O76095	3.20470098357333	Pituitary	2.91288012655175	Stomach	2.25221213166446	MinorSalivaryGland	1	151.235104088644	Tbio	(0.1 - 0.9)	0	0	0	0	0	NA	NA	0	JTB family	NA	0	0
ENSG00000143545	RAB13	5872	NA	NA	P51153	3.16288547418254	CellsTransformedfibroblasts	2.34837189278248	AdiposeVisceralOmentum	2.23047938321785	ArteryCoronary	1	63.1327084823394	Tbio	(0.1 - 0.9)	0	0	0	0	0	NA	NA	0	Small GTPase superfamily, Rab family	NA	0	0
ENSG00000177954	RPS27	6232	4UG0;4V6X;5A2Q;5AJ0;5FLX;5T2C	NA	P42677	3.68543015371096	Ovary	2.01486649941186	CervixEctocervix	1.99423531512609	CervixEndocervix	1	416.388518657881	Tchem	(0.1 - 0.9)	0	0	0	0	0	NA	CHEMBL2089255;CHEMBL2089254	0	Eukaryotic ribosomal protein eS27 family	NA	1	0
ENSG00000143552	NUP210L	91181	NA	NA	Q5VU65	1.77866195110338	Testis	0.288560060919732	HeartLeftVentricle	0.196305819083877	HeartAtrialAppendage	6	13.9341596669929	Tdark	(0.1 - 0.9)	0	0	0	0	0	NA	NA	0	NUP210 family	NA	0	0
ENSG00000143549	TPM3	7170	NA	NA	P06753	7.61898718027722	MuscleSkeletal	0.805559622789967	HeartAtrialAppendage	0.784353113694561	WholeBlood	9	384.700290009033	Tbio	(0.1 - 0.9)	0	0	0	0	0	NA	NA	0	Tropomyosin family	NA	1	0
ENSG00000163263	C1orf189	388701	NA	NA	Q5VU69	1.7608794251886	Testis	0.383572147838383	CervixEndocervix	0.289748155589147	FallopianTube	4	20.2535485736159	Tdark	<= 0.1	0	0	0	0	0	NA	NA	0	NA	NA	0	1
ENSG00000143612	C1orf43	25912	NA	NA	Q9BWL3	4.46573915489099	MuscleSkeletal	2.14015789952491	BrainSubstantianigra	1.70625004100208	AdrenalGland	2	92.1688323974609	Tdark	(0.1 - 0.9)	0	0	0	0	0	NA	NA	0	NA	NA	0	0
ENSG00000143569	UBAP2L	9898	NA	NA	Q14157	1.74700125865866	CellsTransformedfibroblasts	1.58117230208085	CellsEBVtransformedlymphocytes	1.31687766254005	Uterus	1	24.9687715416223	Tbio	>= 0.9	0	0	0	0	0	NA	NA	0	NA	NA	0	0
ENSG00000143575	HAX1	10456	NA	NA	O00165	3.66374699234272	HeartLeftVentricle	3.30808585001326	Pituitary	2.15719307079989	HeartAtrialAppendage	1	68.0219857714592	Tbio	<= 0.1	0	0	0	0	0	NA	NA	0	HAX1 family	NA	1	1
ENSG00000143595	AQP10	89872	NA	NA	Q96PS8	5.2781354081466	WholeBlood	1.86558756969843	Lung	1.30579819613558	FallopianTube	2	1.78634797442828	Tbio	<= 0.1	0	0	0	0	0	NA	NA	0	MIP/aquaporin (TC 1.A.8) family	NA	0	0
ENSG00000143515	ATP8B2	57198	NA	3.6.3.1	P98198	3.19062532016586	ArteryAorta	2.9341780599518	EsophagusGastroesophagealJunction	2.84558882671426	ArteryTibial	1	27.2634596526623	Tdark	>= 0.9	0	0	0	0	0	NA	NA	0	Cation transport ATPase (P-type) (TC 3.A.3) family, Type IV subfamily	NA	0	0
ENSG00000160712	IL6R	3570	1N26;1N2Q;1P9M;2ARW;5FUC	NA	P08887	4.68184939987993	MuscleSkeletal	3.68962603359732	WholeBlood	2.20580140113244	Liver	1	38.9492277957672	Tclin	<= 0.1	1	0	0	0	1	NA	NA	1	Type I cytokine receptor family, Type 3 subfamily	NA	1	0
ENSG00000169291	SHE	126669	NA	NA	Q5VZ18	3.38367672849394	AdiposeVisceralOmentum	3.12059265174634	AdiposeSubcutaneous	2.56690667743084	BreastMammaryTissue	1	8.04491676528023	Tdark	(0.1 - 0.9)	0	0	0	0	0	NA	NA	0	NA	NA	0	0
ENSG00000163239	TDRD10	126668	NA	NA	Q5VZ19	1.69650767962432	Testis	0.96515441426272	AdiposeVisceralOmentum	0.481280559021243	Thyroid	1	60.818284644637	Tdark	<= 0.1	0	0	0	0	0	NA	NA	0	NA	NA	0	0
ENSG00000160714	UBE2Q1	55585	2QGX	NA	Q7Z7E8	1.69482859763057	Pituitary	1.49049303421754	Spleen	1.17083977345096	BrainFrontalCortexBA	1	28.24165373867	Tbio	>= 0.9	0	0	0	0	0	NA	NA	0	Ubiquitin-conjugating enzyme family	NA	0	0
ENSG00000160716	CHRNB2	1141	2GVT;2K58;2K59;2KSR;2LM2;5KXI	NA	P17787	3.21355940487815	BrainCortex	3.17750558424699	BrainFrontalCortexBA	3.07547302090076	BrainAnteriorcingulatecortexBA	1	11.7877729524646	Tclin	(0.1 - 0.9)	1	0	1	1	1	NA	NA	0	Ligand-gated ion channel (TC 1.A.9) family, Acetylcholine receptor (TC 1.A.9.1) subfamily, Beta-2/CHRNB2 sub-subfamily	NA	1	0
ENSG00000160710	ADAR	103	1QBJ;1QGP;1XMK;2ACJ;2GXB;2L54;2MDR;3F21;3F22;3F23;3IRQ;3IRR	3.5.4.-	P55265	3.60931804583961	CellsEBVtransformedlymphocytes	1.35486354662459	WholeBlood	1.13011387871553	Spleen	2	120.086264497143	Tbio	>= 0.9	0	0	0	0	0	NA	NA	0	NA	NA	1	0
ENSG00000143603	KCNN3	3782	NA	NA	Q9UGI6	3.42309612442549	BrainCaudatebasalganglia	3.36534950978934	ColonSigmoid	3.24176680475615	BrainNucleusaccumbensbasalganglia	1	6.96913437558035	Tchem	(0.1 - 0.9)	0	0	0	0	0	CHEMBL1909931;CHEMBL1909929;CHEMBL1909930	CHEMBL3040285;CHEMBL360621;CHEMBL1909931	0	Potassium channel KCNN family, KCa2.3/KCNN3 subfamily	NA	0	0
ENSG00000163344	PMVK	10654	3CH4	2.7.4.2	Q15126	2.41581819366268	BrainNucleusaccumbensbasalganglia	2.13637504491677	Pituitary	2.00812785740995	EsophagusMucosa	1	46.7035442284778	Tbio	<= 0.1	0	0	0	0	0	NA	NA	0	NA	NA	1	0
ENSG00000163346	PBXIP1	57326	NA	NA	Q96AQ6	3.53696334756656	EsophagusGastroesophagealJunction	3.06218419381284	EsophagusMuscularis	2.72279015994188	ArteryTibial	1	89.1615594352772	Tbio	<= 0.1	0	0	0	0	0	NA	NA	0	NA	NA	0	0
ENSG00000163348	PYGO2	90780	2XB1;4UP0;4UP5	NA	Q9BRQ0	2.46837797481925	Pituitary	2.02538848922509	AdrenalGland	1.66928910629281	Thyroid	1	29.5120600728155	Tbio	>= 0.9	0	0	0	0	0	NA	NA	0	NA	NA	0	0
ENSG00000160691	SHC1	6464	1MIL;1N3H;1OY2;1QG1;1SHC;1TCE;1WCP;2L1C;4JMH;4XWX;5CZI	NA	P29353	4.72761604408352	CellsTransformedfibroblasts	2.84957295901844	AdiposeVisceralOmentum	2.15140195917566	BreastMammaryTissue	1	122.614569375213	Tchem	(0.1 - 0.9)	0	0	0	0	0	NA	NA	0	NA	NA	0	0
ENSG00000160688	FLAD1	80308	NA	2.7.7.2	Q8NFF5	2.37689218499561	SkinSunExposedLowerleg	2.25262169960514	SkinNotSunExposedSuprapubic	1.78515816018375	Spleen	1	10.2875537244546	Tbio	<= 0.1	0	0	0	0	0	NA	NA	0	MoaB/Mog family; PAPS reductase family, FAD1 subfamily	NA	1	1
ENSG00000163352	LENEP	55891	NA	NA	Q9Y5L5	4.20006731207932	Thyroid	2.13554997176491	Prostate	2.09234075061597	Ovary	1	0.261915993591303	Tdark	<= 0.1	0	0	0	0	0	NA	NA	0	NA	NA	0	0
ENSG00000160685	ZBTB7B	51043	NA	NA	O15156	3.6528528151209	SkinSunExposedLowerleg	3.27299834675609	SkinNotSunExposedSuprapubic	2.81988601207397	SmallIntestineTerminalIleum	1	45.1291628818886	Tbio	(0.1 - 0.9)	0	0	0	0	0	NA	NA	0	NA	NA	0	0
ENSG00000163354	DCST2	127579	NA	NA	Q5T1A1	2.5299609886171	SkinNotSunExposedSuprapubic	2.03512790292876	SkinSunExposedLowerleg	1.67921423497562	Vagina	1	6.98999868679047	Tdark	<= 0.1	0	0	0	0	0	NA	NA	0	NA	NA	0	0
ENSG00000163357	DCST1	149095	NA	NA	Q5T197	1.65062538433074	Testis	1.35373031156214	SkinSunExposedLowerleg	1.25555251736675	SkinNotSunExposedSuprapubic	1	7.10148591773455	Tdark	<= 0.1	0	0	0	0	0	NA	NA	0	NA	NA	0	0
ENSG00000143537	ADAM15	8751	NA	NA	Q13444	3.60114634368094	SkinSunExposedLowerleg	3.04454434379809	SkinNotSunExposedSuprapubic	2.39537126809008	AdiposeSubcutaneous	1	78.0957381518281	Tchem	<= 0.1	0	0	0	0	0	NA	NA	0	NA	NA	0	0
ENSG00000243364	EFNA4	1945	NA	NA	P52798	4.36247394324728	SkinSunExposedLowerleg	3.80592607412748	SkinNotSunExposedSuprapubic	2.03465788998618	Vagina	1	22.3058837815827	Tbio	<= 0.1	0	0	0	0	0	NA	NA	1	Ephrin family	NA	0	0
ENSG00000143590	EFNA3	1944	NA	NA	P52797	5.49566774307699	SkinSunExposedLowerleg	4.72745488228917	SkinNotSunExposedSuprapubic	1.65989133601735	Vagina	1	11.3777581570195	Tbio	(0.1 - 0.9)	0	0	0	0	0	NA	NA	0	Ephrin family	NA	0	0
ENSG00000169242	EFNA1	1942	3CZU;3HEI;3MBW	NA	P20827	4.82311498477333	Liver	1.93542536609764	SkinSunExposedLowerleg	1.92666774441326	SkinNotSunExposedSuprapubic	2	148.222966763152	Tbio	(0.1 - 0.9)	0	0	0	0	0	NA	NA	1	Ephrin family	NA	0	0
ENSG00000169241	SLC50A1	55974	NA	NA	Q9BRV3	2.91564094092883	ColonTransverse	2.50911594735236	Stomach	2.49307203465509	AdrenalGland	1	26.5550622575137	Tdark	(0.1 - 0.9)	0	0	0	0	0	NA	NA	0	SWEET sugar transporter family	NA	0	0
ENSG00000179085	DPM3	54344	NA	NA	Q9P2X0	3.1884594016917	AdrenalGland	3.10884066817496	Pituitary	1.43098977017214	KidneyCortex	1	41.6342215833993	Tdark	(0.1 - 0.9)	0	0	0	0	0	NA	NA	0	DPM3 family	NA	1	0
ENSG00000163462	TRIM46	80128	NA	NA	Q7Z4K8	3.12288749919107	BrainCerebellum	2.98072189496273	BrainCerebellarHemisphere	1.54064989357268	BrainCortex	1	18.6516363601685	Tbio	>= 0.9	0	0	0	0	0	NA	NA	0	TRIM/RBCC family	NA	0	0
ENSG00000185499	MUC1	4582	NA	NA	P15941	10.3443213203056	Stomach	2.69534588109034	Lung	2.44316832710005	KidneyCortex	3	490.854827103837	Tbio	NA	0	0	1	1	1	NA	NA	1	NA	NA	1	0
ENSG00000169231	THBS3	7059	NA	NA	P49746	3.82709497222676	Uterus	2.58860002309636	ArteryCoronary	2.30590755163825	EsophagusGastroesophagealJunction	1	36.3316123227039	Tbio	<= 0.1	0	0	0	0	0	NA	NA	0	Thrombospondin family	NA	0	0
ENSG00000173171	MTX1	4580	NA	NA	Q13505	1.77518640718783	WholeBlood	1.43286384300132	Testis	0.682938699052898	AdrenalGland	1	25.5813047054766	Tbio	(0.1 - 0.9)	0	0	0	0	0	NA	NA	0	Metaxin family	NA	0	0
ENSG00000177628	GBA	2629	1OGS;1Y7V;2F61;2J25;2NSX;2NT0;2NT1;2V3D;2V3E;2V3F;2VT0;2WCG;2WKL;2XWD;2XWE;3GXD;3GXF;3GXI;3GXM;3KE0;3KEH;3RIK;3RIL	3.2.1.21	P04062	2.82989905265156	Pituitary	2.74028924280608	WholeBlood	2.60533338702288	AdrenalGland	1	23.6189047896746	Tchem	<= 0.1	0	0	0	1	0	CHEMBL2029773;CHEMBL3684925;CHEMBL3692692	CHEMBL3692692;CHEMBL2164231;CHEMBL3684924	0	Glycosyl hydrolase 30 family	NA	1	0
ENSG00000160767	FAM189B	10712	NA	NA	P81408	3.42527674197495	ColonSigmoid	2.78206256259379	EsophagusMuscularis	2.30415822284403	Bladder	1	17.0798243900273	Tbio	<= 0.1	0	0	0	0	0	NA	NA	0	FAM189 family	NA	0	1
ENSG00000116521	SCAMP3	10067	NA	NA	O14828	3.85977137088787	AdrenalGland	2.10071593637215	SkinSunExposedLowerleg	1.70039151162603	SkinNotSunExposedSuprapubic	1	36.3128831403009	Tbio	<= 0.1	0	0	0	0	0	NA	NA	0	SCAMP family	NA	0	0
ENSG00000176444	CLK2	1196	3NR9	NA	P49760	2.1028112300928	Spleen	2.06497073548079	Thyroid	1.68161903005601	Prostate	1	43.7353645654825	Tchem	>= 0.9	0	0	0	0	0	NA	CHEMBL1898197;CHEMBL2392364;CHEMBL1899256	0	Protein kinase superfamily, CMGC Ser/Thr protein kinase family, Lammer subfamily	NA	0	0
ENSG00000143630	HCN3	57657	NA	NA	Q9P1Z3	3.59281380044839	BrainCerebellum	2.76536007288872	BrainCerebellarHemisphere	1.15652949548179	ColonTransverse	1	16.6368564167023	Tclin	<= 0.1	0	0	0	0	0	NA	CHEMBL1823882	0	Potassium channel HCN family	Marketed: DRONEDARONE HYDROCHLORIDE;IVABRADINE HYDROCHLORIDE	0	0
ENSG00000143627	PKLR	5313	2VGB;2VGF;2VGG;2VGI;4IMA;4IP7	2.7.1.40	P30613	6.08488113106555	Liver	2.37136346539109	KidneyCortex	1.37496403756648	SmallIntestineTerminalIleum	2	18.034132200755	Tbio	<= 0.1	0	0	0	0	0	NA	CHEMBL3339205	0	Pyruvate kinase family	NA	1	0
ENSG00000160752	FDPS	2224	1YQ7;1YV5;1ZW5;2F7M;2F89;2F8C;2F8Z;2F92;2F94;2F9K;2OPM;2OPN;2QIS;2RAH;2VF6;3B7L;3CP6;3N1V;3N1W;3N3L;3N45;3N46;3N49;3N5H;3N5J;3N6K;3RYE;3S4J;4DEM;4GA3;4H5C;4H5D;4H5E;4JVJ;4KFA;4KPD;4KPJ;4KQ5;4KQS;4KQU;4L2X;4LFV;4LPG;4LPH;4N1Z;4N9U;4NFI;4NFJ;4NFK;4NG6;4NKE;4NKF;4NUA;4OGU;4P0V;4P0W;4P0X;4PVX;4PVY;4Q23;4QPF;4QXS;4RXA;4XQR;4XQS;4XQT;5CG5;5CG6;5DGM;5DGN;5DGS;5DIQ;5DJP;5DJR;5DJV;5JA0;5JUZ;5JV0;5JV1;5JV2…	2.5.1.1|2.5.1.10	P14324	4.14118773411691	AdrenalGland	2.91366787740124	CellsEBVtransformedlymphocytes	1.94358235536423	EsophagusMucosa	1	65.2401371659904	Tclin	<= 0.1	1	0	0	0	0	CHEMBL924;CHEMBL923;CHEMBL434024	CHEMBL923;CHEMBL319144	0	FPP/GGPP synthase family	NA	1	0
ENSG00000160753	RUSC1	23623	4GIW	NA	Q9BVN2	3.11011501555806	BrainCerebellum	2.50067556123461	BrainCerebellarHemisphere	1.67851422010263	BrainCortex	1	43.769426071167	Tdark	>= 0.9	0	0	0	0	0	NA	NA	0	NA	NA	0	0
ENSG00000116539	ASH1L	55870	3MQM;3OPE;4YNM;4YNP;4YPA;4YPE;4YPU	NA	Q9NR48	2.4418777278419	ArteryTibial	2.20229368216062	BrainCerebellarHemisphere	1.67800941310708	Bladder	1	11.4859625747405	Tbio	>= 0.9	0	0	0	0	0	NA	NA	0	Class V-like SAM-binding methyltransferase superfamily, Histone-lysine methyltransferase family, SET2 subfamily	NA	1	0
ENSG00000125459	MSTO1	55154	NA	NA	Q9BUK6	1.37873487710705	NerveTibial	1.3495221051114	Uterus	1.19755748240689	Ovary	1	8.79277079042635	Tdark	<= 0.1	0	0	0	0	0	NA	NA	0	Misato family	NA	1	0
ENSG00000163374	YY1AP1	55249	NA	NA	Q9H869	1.61863416486875	ColonSigmoid	1.48967678580752	WholeBlood	1.02527690056097	EsophagusGastroesophagealJunction	1	32.2466452297748	Tbio	<= 0.1	0	0	0	0	0	NA	NA	0	NA	NA	1	0
ENSG00000132676	DAP3	7818	3J9M	NA	P51398	2.25950716727664	CellsEBVtransformedlymphocytes	2.1572443957941	AdrenalGland	1.72439974264105	MuscleSkeletal	1	38.0633227623115	Tbio	<= 0.1	0	0	0	0	0	NA	NA	0	Mitochondrion-specific ribosomal protein mS29 family	NA	0	1
ENSG00000116580	GON4L	54856	NA	NA	Q3T8J9	2.26531861886302	NerveTibial	1.92498184166581	BreastMammaryTissue	1.51559804959869	AdiposeSubcutaneous	1	9.18962153792381	Tbio	>= 0.9	0	0	0	0	0	NA	NA	0	NA	NA	0	0
ENSG00000132718	SYT11	23208	NA	NA	Q9BT88	2.66273624677316	BrainFrontalCortexBA	2.6586607104181	BrainPutamenbasalganglia	2.52960253868246	BrainCaudatebasalganglia	1	97.4289341502719	Tbio	(0.1 - 0.9)	0	0	0	0	0	NA	NA	0	Synaptotagmin family	NA	0	0
ENSG00000143622	RIT1	6016	4KLZ	NA	Q92963	2.81414607399079	EsophagusMucosa	2.60149695675901	WholeBlood	2.21558091715487	Lung	1	14.0439186329608	Tbio	(0.1 - 0.9)	0	0	0	0	0	NA	NA	0	Small GTPase superfamily, Ras family	NA	1	0
ENSG00000132680	KIAA0907	22889	2YQR	NA	Q7Z7F0	1.83626260036519	CervixEndocervix	1.5757186845611	Prostate	1.52439438831238	Pituitary	1	27.2884426116943	Tdark	>= 0.9	0	0	0	0	0	NA	NA	0	UPF0469 family	NA	0	0
ENSG00000173080	RXFP4	339403	NA	NA	Q8TDU9	9.00522034824215	ColonTransverse	3.44124678738415	SmallIntestineTerminalIleum	0.436663777832401	Bladder	2	1.65792296061349	Tbio	<= 0.1	0	0	0	0	0	NA	NA	0	G-protein coupled receptor 1 family	Marketed: ABARELIX;ACETOPHENAZINE MALEATE;ACRIVASTINE;ADENOSINE;ALCAFTADINE;ALFENTANIL HYDROCHLORIDE;ALMOTRIPTAN MALATE;ALPROSTADIL;ALVIMOPAN;AMINOPHYLLINE;AMOXAPINE;ANILERIDINE HYDROCHLORIDE;ANILERIDINE PHOSPHATE;ANTAZOLINE PHOSPHATE;APOMORPHINE HYDROCHLORIDE;APREPITANT;ARIPIPRAZOLE;ARIPIPRAZOLE LAUROXIL;ASENAPINE MALEATE;AZATADINE MALEATE;AZELASTINE HYDROCHLORIDE;AZILSARTAN KAMEDOXOMIL;BENZQUIN…	0	0
ENSG00000116584	ARHGEF2	9181	5EFX	NA	Q92974	3.23375087146509	Lung	2.39750489639642	BrainSpinalcordcervicalc	1.75466605812254	ArteryAorta	1	32.1344123363495	Tbio	>= 0.9	0	0	0	0	0	NA	NA	0	NA	NA	1	0
ENSG00000163479	SSR2	6746	NA	NA	P43308	2.91242159218215	Pancreas	2.37611084956311	AdrenalGland	2.1541080569992	CervixEndocervix	1	126.892408248277	Tbio	(0.1 - 0.9)	0	0	0	0	0	NA	NA	0	TRAP-beta family	NA	0	0
ENSG00000160803	UBQLN4	56893	NA	NA	Q9NRR5	2.72605279262081	BrainCortex	2.55202147972496	BrainCaudatebasalganglia	2.52695692383571	BrainFrontalCortexBA	1	32.9471195622494	Tbio	>= 0.9	0	0	0	0	0	NA	NA	0	NA	NA	0	0
ENSG00000116586	LAMTOR2	28956	NA	NA	Q9Y2Q5	3.33954327522017	AdrenalGland	2.61709194271794	Liver	2.48346650074115	KidneyCortex	1	25.9966096943822	Tbio	(0.1 - 0.9)	0	0	0	0	0	NA	NA	0	GAMAD family	NA	1	0
ENSG00000132698	RAB25	57111	2OIL;3TSO	NA	P57735	6.26684455065925	EsophagusMucosa	2.97168799954139	SkinSunExposedLowerleg	2.68551483544817	Vagina	2	173.26291376394	Tbio	<= 0.1	0	0	0	0	0	NA	NA	0	Small GTPase superfamily, Rab family	NA	0	0
ENSG00000254726	MEX3A	92312	NA	NA	A1L020	5.61853472822956	Ovary	2.68366026723697	Uterus	1.67920649448073	CervixEndocervix	2	3.74942488123461	Tdark	(0.1 - 0.9)	0	0	0	0	0	NA	NA	0	NA	NA	0	0
ENSG00000160789	LMNA	4000	1IFR;1IVT;1X8Y;2XV5;2YPT;3GEF;3V4Q;3V4W;3V5B	NA	P02545	2.62315249007739	ArteryAorta	2.45002476464618	SkinNotSunExposedSuprapubic	2.32553330352334	CellsTransformedfibroblasts	1	102.546732698168	Tbio	>= 0.9	0	0	0	0	0	NA	NA	0	Intermediate filament family	Phase 1: PRITUMUMAB	1	0
ENSG00000196189	SEMA4A	64218	NA	NA	Q9H3S1	4.30995267046696	WholeBlood	1.66959116830788	CellsEBVtransformedlymphocytes	1.39490912351701	EsophagusMucosa	2	51.865927707148	Tbio	(0.1 - 0.9)	0	0	0	0	0	NA	NA	0	Semaphorin family	NA	1	0
ENSG00000160785	SLC25A44	9673	NA	NA	Q96H78	3.53431201850901	WholeBlood	1.94116305826378	BrainFrontalCortexBA	1.89402092032121	AdiposeVisceralOmentum	1	15.2608775913564	Tdark	(0.1 - 0.9)	0	0	0	0	0	NA	NA	0	Mitochondrial carrier (TC 2.A.29) family	NA	0	0
ENSG00000160783	PMF1	11243	5LSJ;5LSK	NA	Q6P1K2	2.20384618388526	Prostate	2.17685392348598	Thyroid	1.91316387382892	KidneyCortex	1	22.5986316518964	Tbio	NA	0	0	0	0	0	NA	NA	0	NA	NA	0	0
ENSG00000242252	BGLAP	632	NA	NA	P02818	2.72370912022193	Prostate	2.56132365319055	ColonSigmoid	2.12780831408467	BrainCerebellarHemisphere	1	3.36259985588632	Tbio	<= 0.1	0	0	0	0	0	NA	NA	1	Osteocalcin/matrix Gla protein family	NA	0	0
ENSG00000160781	PAQR6	79957	NA	NA	Q6TCH4	7.53526242692492	BrainSpinalcordcervicalc	4.26755054773817	BrainSubstantianigra	2.28537464179811	BrainHippocampus	1	1317.8283601143	Tdark	<= 0.1	0	0	0	0	0	NA	NA	0	ADIPOR family	NA	0	0
ENSG00000198952	SMG5	23381	2HWY	NA	Q9UPR3	2.33761323726971	AdrenalGland	2.12715430179018	Pituitary	2.12461584608519	KidneyCortex	1	36.0992657102387	Tbio	>= 0.9	0	0	0	0	0	NA	NA	0	NA	NA	0	0
ENSG00000163472	TMEM79	84283	NA	NA	Q9BSE2	5.61843140509471	EsophagusMucosa	3.47792892335444	Vagina	3.45012333994269	SkinSunExposedLowerleg	1	59.4623450165862	Tdark	<= 0.1	0	0	0	0	0	NA	NA	0	NA	NA	0	0
ENSG00000198715	C1orf85	112770	NA	NA	Q8WWB7	4.20519262406347	AdrenalGland	2.94997441258888	CellsTransformedfibroblasts	2.36309416679729	Prostate	1	29.1140111594365	Tdark	<= 0.1	0	0	0	0	0	NA	NA	0	GLMP family	NA	0	0
ENSG00000189030	VHLL	391104	NA	NA	Q6RSH7	3.9251776857443	BrainCerebellarHemisphere	2.97432140928068	BrainCerebellum	0.480270622858114	EsophagusGastroesophagealJunction	1	0.37223794957002	Tdark	<= 0.1	0	0	0	0	0	NA	NA	0	VHL family	NA	0	0
ENSG00000163468	CCT3	7203	NA	NA	P49368	2.93404264699372	AdrenalGland	2.5202761626269	CellsEBVtransformedlymphocytes	2.154737469767	CellsTransformedfibroblasts	1	79.1225751153354	Tbio	>= 0.9	0	0	0	0	0	NA	NA	0	TCP-1 chaperonin family	NA	0	0
ENSG00000163467	TSACC	128229	NA	NA	Q96A04	1.77915547213414	Testis	0.321205011613948	HeartLeftVentricle	0.213904680492983	HeartAtrialAppendage	5	418.285180380178	Tbio	<= 0.1	0	0	0	0	0	NA	NA	0	TSACC family	NA	0	0
ENSG00000132677	RHBG	57127	NA	NA	Q9H310	4.04409897802082	KidneyCortex	2.75745030025595	BrainCerebellarHemisphere	2.52675579107786	BrainCerebellum	1	18.7528173774481	Tbio	NA	0	0	0	0	0	NA	NA	0	Ammonium transporter (TC 2.A.49) family, Rh subfamily	Phase 2: ROLEDUMAB;ROZROLIMUPAB	0	0
ENSG00000125462	C1orf61	10485	NA	NA	Q13536	3.50101844052219	BrainNucleusaccumbensbasalganglia	3.3935208578993	BrainPutamenbasalganglia	3.36379017393818	BrainAmygdala	1	54.3919768966405	Tdark	(0.1 - 0.9)	0	0	0	0	0	NA	NA	0	NA	NA	0	0
ENSG00000116604	MEF2D	4209	NA	NA	Q14814	5.85953692288748	ArteryTibial	3.46476446886904	MuscleSkeletal	1.96340008963933	EsophagusGastroesophagealJunction	1	56.2025221284614	Tbio	>= 0.9	0	0	0	0	0	NA	NA	0	MEF2 family	NA	0	0
ENSG00000183856	IQGAP3	128239	3ISU	NA	Q86VI3	3.01665668080008	CellsTransformedfibroblasts	2.85430451778649	EsophagusMucosa	2.56608609914004	Stomach	1	4.15186258200818	Tbio	<= 0.1	0	0	0	0	0	NA	NA	0	NA	NA	0	0
ENSG00000187862	TTC24	164118	NA	NA	A2A3L6	5.007134977817	Spleen	2.79171270053067	SmallIntestineTerminalIleum	1.32716423982236	CellsEBVtransformedlymphocytes	1	2.38198115332769	Tdark	<= 0.1	0	0	0	0	0	NA	NA	0	NA	NA	0	0
ENSG00000163382	APOA1BP	128240	NA	5.1.99.6	Q8NCW5	2.64627918878252	KidneyCortex	2.16367560603991	AdrenalGland	2.04218866104414	Pituitary	1	33.842492133379	Tbio	<= 0.1	0	0	0	0	0	NA	NA	1	NnrE/AIBP family	NA	1	0
ENSG00000160818	GPATCH4	54865	NA	NA	Q5T3I0	4.17768652356668	CellsTransformedfibroblasts	3.45051038913715	MuscleSkeletal	1.74169776508875	CellsEBVtransformedlymphocytes	1	27.5915746134771	Tdark	<= 0.1	0	0	0	0	0	NA	NA	0	NA	NA	0	1
ENSG00000132702	HAPLN2	60484	NA	NA	Q9GZV7	8.19931307096432	BrainSpinalcordcervicalc	3.60105913598516	BrainSubstantianigra	1.94352008957247	BrainHippocampus	2	302.671752875959	Tbio	<= 0.1	0	0	0	0	0	NA	NA	1	HAPLN family	NA	0	0
ENSG00000132692	BCAN	63827	NA	NA	Q96GW7	5.09890701062945	BrainAmygdala	3.1978213030238	BrainHippocampus	3.13169855427007	BrainCaudatebasalganglia	1	100.496138042874	Tbio	<= 0.1	0	0	0	0	0	NA	NA	1	Aggrecan/versican proteoglycan family	NA	0	0
ENSG00000132688	NES	10763	NA	NA	P48681	6.67699121380974	HeartAtrialAppendage	3.46055639057079	HeartLeftVentricle	2.502077293572	NerveTibial	1	72.0086450871733	Tbio	<= 0.1	0	0	0	0	0	NA	NA	0	Intermediate filament family	Phase 1: PRITUMUMAB	0	0
ENSG00000143320	CRABP2	1382	1BLR;1BM5;1CBQ;1CBS;1XCA;2CBS;2FR3;2FRS;2FS6;2FS7;2G78;2G79;2G7B;3CBS;3CR6;3CWK;3D95;3D96;3D97;3F8A;3F9D;3FA6;3FA7;3FA8;3FA9;3FEK;3FEL;3FEN;3FEP;3I17;4I9R;4I9S;4M6S;4M7M;4QGV;4QGW;4QGX;4YBP;4YBU;4YCE;4YCH;4YDA;4YDB;4YFP;4YFQ;4YFR;4YGG;4YGH;4YGZ;4YH0;4YKM;4YKO;5HZQ	NA	P29373	7.1849218602195	EsophagusMucosa	5.24717584902374	Vagina	2.00995446974675	CervixEctocervix	1	549.453165107674	Tbio	<= 0.1	0	0	0	0	0	NA	NA	0	Calycin superfamily, Fatty-acid binding protein (FABP) family	NA	0	0
ENSG00000143319	ISG20L2	81875	NA	NA	Q9H9L3	1.68544375401353	Testis	0.514242644082085	EsophagusMucosa	0.400933682888665	CellsTransformedfibroblasts	3	39.6863181868265	Tdark	(0.1 - 0.9)	0	0	0	0	0	NA	NA	0	NA	NA	0	0
ENSG00000143303	RRNAD1	51093	NA	NA	Q96FB5	2.31399184037703	Prostate	1.91637227758413	Thyroid	1.46783970260728	Ovary	1	18.8998785468767	Tdark	<= 0.1	0	0	0	0	0	NA	NA	0	RRNAD1 family	NA	0	0
ENSG00000143314	MRPL24	79590	3J7Y;3J9M	NA	Q96A35	3.80105078253737	AdrenalGland	2.26477497874119	CellsTransformedfibroblasts	1.9505499105151	ColonSigmoid	1	35.1745254121978	Tdark	<= 0.1	0	0	0	0	0	NA	NA	0	Universal ribosomal protein uL24 family	NA	0	0
ENSG00000143321	HDGF	3068	1RI0;2NLU	NA	P51858	2.9471067323482	EsophagusMucosa	2.54876108596272	SkinSunExposedLowerleg	2.19669242205852	CellsTransformedfibroblasts	1	72.5388028738382	Tbio	(0.1 - 0.9)	0	0	0	0	0	NA	NA	0	HDGF family	NA	0	0
ENSG00000143294	PRCC	5546	NA	NA	Q92733	1.54523494577513	ColonSigmoid	1.47786170353497	SkinSunExposedLowerleg	1.33298041491609	CellsEBVtransformedlymphocytes	1	23.6082907299067	Tbio	>= 0.9	0	0	0	0	0	NA	NA	0	NA	NA	1	0
ENSG00000027869	SH2D2A	9047	NA	NA	Q9NP31	5.38667343412311	WholeBlood	1.50085492662173	Spleen	0.688234149952242	CellsEBVtransformedlymphocytes	3	22.4600808720173	Tbio	<= 0.1	0	0	0	0	0	NA	NA	0	NA	NA	0	0
ENSG00000198400	NTRK1	4914	1HE7;1SHC;1WWA;1WWW;2IFG;2N90;4AOJ;4CRP;4F0I;4GT5;4PMM;4PMP;4PMS;4PMT;4YNE;4YPS;5H3Q;5JFS;5JFV;5JFW;5JFX;5KMI;5KMJ;5KMK;5KML;5KMM;5KMN;5KMO	2.7.10.1	P04629	3.45831338910432	Prostate	2.69075486975554	ColonSigmoid	2.41602980076257	BrainPutamenbasalganglia	1	3.10299950022742	Tchem	<= 0.1	0	0	1	1	1	CHEMBL3586678	CHEMBL3676026;CHEMBL3673477;CHEMBL3673478	0	Protein kinase superfamily, Tyr protein kinase family, Insulin receptor subfamily	NA	1	0
ENSG00000027644	INSRR	3645	NA	NA	P14616	4.41499730245672	KidneyCortex	3.74162034202741	Stomach	1.61989061801139	Uterus	1	2.22455430356786	Tchem	<= 0.1	0	0	0	0	0	NA	CHEMBL1290072	0	Protein kinase superfamily, Tyr protein kinase family, Insulin receptor subfamily	Marketed: ALECTINIB HYDROCHLORIDE;CERITINIB;CRIZOTINIB;INSULIN ASPART;INSULIN ASPART PROTAMINE RECOMBINANT;INSULIN DEGLUDEC;INSULIN DETEMIR;INSULIN GLARGINE;INSULIN GLULISINE;INSULIN HUMAN;INSULIN LISPRO;INSULIN LISPRO PROTAMINE RECOMBINANT;INSULIN PORK;INSULIN PURIFIED BEEF;INSULIN PURIFIED PORK;INSULIN SUSP ISOPHANE BEEF;INSULIN SUSP ISOPHANE BEEF/PORK;INSULIN SUSP ISOPHANE PURIFIED BEEF;INSULI…	0	0
ENSG00000187800	PEAR1	375033	NA	NA	Q5VY43	4.71299736381641	ArteryCoronary	3.79894943899273	AdiposeSubcutaneous	3.05171146306641	NerveTibial	1	24.7826830139734	Tbio	<= 0.1	0	0	0	0	0	NA	NA	0	MEGF family	NA	0	0
ENSG00000160838	LRRC71	149499	NA	NA	Q8N4P6	1.7258388342609	Testis	1.15320763721004	FallopianTube	0.3987841887561	BrainHippocampus	1	32.6355775483819	Tdark	<= 0.1	0	0	0	0	0	NA	NA	0	NA	NA	0	0
ENSG00000132694	ARHGEF11	9826	1HTJ;1XCG;2DLS;3KZ1;3T06;5E6P;5TYT	NA	O15085	1.93632048066626	BrainCerebellum	1.49302258251702	BrainCerebellarHemisphere	1.37388743049988	BrainCortex	1	19.5404054641724	Tbio	>= 0.9	0	0	0	0	0	NA	NA	0	NA	NA	0	0
ENSG00000253831	ETV3L	440695	NA	NA	Q6ZN32	4.09472788914466	BrainNucleusaccumbensbasalganglia	3.67340351198418	CellsEBVtransformedlymphocytes	2.21222829195576	BreastMammaryTissue	1	0.495517438582548	Tdark	<= 0.1	0	0	0	0	0	NA	NA	0	ETS family	NA	0	0
ENSG00000117036	ETV3	2117	NA	NA	P41162	5.08103839951678	SkinSunExposedLowerleg	4.61593662438775	SkinNotSunExposedSuprapubic	1.58909398861088	EsophagusMucosa	1	17.4193836433881	Tbio	(0.1 - 0.9)	0	0	0	0	0	NA	NA	0	ETS family	NA	0	0
ENSG00000143297	FCRL5	83416	NA	NA	Q96RD9	3.84351444260319	CellsEBVtransformedlymphocytes	3.10523224290867	Spleen	0.90969804699103	SmallIntestineTerminalIleum	1	23.422035428427	Tbio	<= 0.1	0	0	0	0	0	NA	NA	0	NA	NA	0	0
ENSG00000163518	FCRL4	83417	NA	NA	Q96PJ5	3.8997992439333	CellsEBVtransformedlymphocytes	3.5866355344277	SmallIntestineTerminalIleum	1.24813872239515	Spleen	1	2.00681090743234	Tbio	<= 0.1	0	0	0	0	0	NA	NA	0	NA	NA	0	0
ENSG00000160856	FCRL3	115352	NA	NA	Q96P31	5.66744756157575	Spleen	2.43203120384445	SmallIntestineTerminalIleum	1.02570615664591	WholeBlood	2	18.0265908057873	Tbio	<= 0.1	0	0	0	0	0	NA	NA	0	NA	NA	0	0
ENSG00000132704	FCRL2	79368	NA	NA	Q96LA5	5.32147944721506	Spleen	3.65623947643273	SmallIntestineTerminalIleum	0.326037067019011	WholeBlood	1	33.6261952748665	Tbio	<= 0.1	0	0	0	0	0	NA	NA	0	NA	NA	0	0
ENSG00000163534	FCRL1	115350	NA	NA	Q96LA6	5.24774187574365	Spleen	3.69679901970572	SmallIntestineTerminalIleum	0.805750765395804	WholeBlood	1	21.6674793270918	Tbio	<= 0.1	0	0	0	0	0	NA	NA	0	NA	NA	0	0
ENSG00000073754	CD5L	922	NA	NA	O43866	6.17543529688279	Spleen	0.330032089910528	HeartLeftVentricle	0.215276348044101	HeartAtrialAppendage	10	281.541631753628	Tbio	<= 0.1	0	0	0	0	0	NA	NA	1	NA	NA	0	0
ENSG00000183853	KIRREL	55243	NA	NA	Q96J84	5.33602278999778	CellsTransformedfibroblasts	2.88974707196355	ArteryCoronary	2.82065828249831	ArteryTibial	1	45.0519235201285	Tbio	>= 0.9	0	0	0	0	0	NA	NA	0	Immunoglobulin superfamily	Phase 2: IPH-2101;LIRILUMAB	0	0
ENSG00000158473	CD1D	912	1ZT4;2PO6;3HUJ;3SDX;3TZV;3U0P;3VWJ;3VWK;4EN3;4LHU;4MNG;4MQ7;4WO4;4WW2;4WWK	NA	P15813	4.57172459408874	Spleen	3.93365999616033	SmallIntestineTerminalIleum	1.53596196836245	WholeBlood	1	23.4593025812736	Tchem	<= 0.1	0	0	0	0	0	NA	NA	0	NA	NA	0	0
ENSG00000158477	CD1A	909	1ONQ;1XZ0;4X6C;4X6D;4X6E;4X6F;5J1A	NA	P06126	5.49983707768779	SkinNotSunExposedSuprapubic	5.12118331949779	SkinSunExposedLowerleg	1.49998415272317	EsophagusMucosa	1	5.53750956487656	Tbio	<= 0.1	0	0	0	0	0	NA	NA	0	NA	NA	0	0
ENSG00000158481	CD1C	911	3OV6;4ONO;5C9J	NA	P29017	5.66565344414704	Spleen	2.10001720999191	SmallIntestineTerminalIleum	0.532964430792541	WholeBlood	2	20.144076276284	Tbio	<= 0.1	0	0	0	0	0	NA	NA	0	NA	NA	0	0
ENSG00000158485	CD1B	910	1GZP;1GZQ;1UQS;2H26;3OV6;3T8X;4ONO;5C9J;5L2J;5L2K	NA	P29016	3.91810536248284	SkinNotSunExposedSuprapubic	3.21257460537531	Lung	3.05301243045759	SkinSunExposedLowerleg	1	0.315871786355972	Tbio	<= 0.1	0	0	0	0	0	NA	NA	0	NA	NA	0	0
ENSG00000158488	CD1E	913	3S6C	NA	P15812	4.3675729966936	SkinNotSunExposedSuprapubic	3.57362381050429	SkinSunExposedLowerleg	3.11468217889204	EsophagusMucosa	1	1.01592680232972	Tbio	<= 0.1	0	0	0	0	0	NA	NA	0	NA	NA	0	0
ENSG00000186306	OR10T2	128360	NA	NA	Q8NGX3	2.59848042702961	CervixEctocervix	1.58916840957233	Testis	0.911475016937895	Bladder	1	0.00972445992132028	Tdark	<= 0.1	0	0	0	0	0	NA	NA	0	G-protein coupled receptor 1 family	Marketed: ABARELIX;ACETOPHENAZINE MALEATE;ACRIVASTINE;ADENOSINE;ALCAFTADINE;ALFENTANIL HYDROCHLORIDE;ALMOTRIPTAN MALATE;ALPROSTADIL;ALVIMOPAN;AMINOPHYLLINE;AMOXAPINE;ANILERIDINE HYDROCHLORIDE;ANILERIDINE PHOSPHATE;ANTAZOLINE PHOSPHATE;APOMORPHINE HYDROCHLORIDE;APREPITANT;ARIPIPRAZOLE;ARIPIPRAZOLE LAUROXIL;ASENAPINE MALEATE;AZATADINE MALEATE;AZELASTINE HYDROCHLORIDE;AZILSARTAN KAMEDOXOMIL;BENZQUIN…	0	0
ENSG00000180708	OR10K2	391107	NA	NA	Q6IF99	5.87202185363282	KidneyCortex	4.285010204824	FallopianTube	1.11383981598455	WholeBlood	1	0.0120778675191104	Tdark	<= 0.1	0	0	0	0	0	NA	NA	0	G-protein coupled receptor 1 family	Marketed: ABARELIX;ACETOPHENAZINE MALEATE;ACRIVASTINE;ADENOSINE;ALCAFTADINE;ALFENTANIL HYDROCHLORIDE;ALMOTRIPTAN MALATE;ALPROSTADIL;ALVIMOPAN;AMINOPHYLLINE;AMOXAPINE;ANILERIDINE HYDROCHLORIDE;ANILERIDINE PHOSPHATE;ANTAZOLINE PHOSPHATE;APOMORPHINE HYDROCHLORIDE;APREPITANT;ARIPIPRAZOLE;ARIPIPRAZOLE LAUROXIL;ASENAPINE MALEATE;AZATADINE MALEATE;AZELASTINE HYDROCHLORIDE;AZILSARTAN KAMEDOXOMIL;BENZQUIN…	0	0
ENSG00000173285	OR10K1	391109	NA	NA	Q8NGX5	5.73074169250733	CervixEctocervix	5.08254698033613	Bladder	0.93317681900385	EsophagusMuscularis	1	0.0126722746839126	Tdark	<= 0.1	0	0	0	0	0	NA	NA	0	G-protein coupled receptor 1 family	Marketed: ABARELIX;ACETOPHENAZINE MALEATE;ACRIVASTINE;ADENOSINE;ALCAFTADINE;ALFENTANIL HYDROCHLORIDE;ALMOTRIPTAN MALATE;ALPROSTADIL;ALVIMOPAN;AMINOPHYLLINE;AMOXAPINE;ANILERIDINE HYDROCHLORIDE;ANILERIDINE PHOSPHATE;ANTAZOLINE PHOSPHATE;APOMORPHINE HYDROCHLORIDE;APREPITANT;ARIPIPRAZOLE;ARIPIPRAZOLE LAUROXIL;ASENAPINE MALEATE;AZATADINE MALEATE;AZELASTINE HYDROCHLORIDE;AZILSARTAN KAMEDOXOMIL;BENZQUIN…	0	0
ENSG00000198965	OR10R2	343406	NA	NA	Q8NGX6	3.45417256768656	Bladder	2.47179749325856	FallopianTube	2.26693357859979	CervixEctocervix	1	0.0196584198962559	Tdark	<= 0.1	0	0	0	0	0	NA	NA	0	G-protein coupled receptor 1 family	Marketed: ABARELIX;ACETOPHENAZINE MALEATE;ACRIVASTINE;ADENOSINE;ALCAFTADINE;ALFENTANIL HYDROCHLORIDE;ALMOTRIPTAN MALATE;ALPROSTADIL;ALVIMOPAN;AMINOPHYLLINE;AMOXAPINE;ANILERIDINE HYDROCHLORIDE;ANILERIDINE PHOSPHATE;ANTAZOLINE PHOSPHATE;APOMORPHINE HYDROCHLORIDE;APREPITANT;ARIPIPRAZOLE;ARIPIPRAZOLE LAUROXIL;ASENAPINE MALEATE;AZATADINE MALEATE;AZELASTINE HYDROCHLORIDE;AZILSARTAN KAMEDOXOMIL;BENZQUIN…	0	0
ENSG00000197532	OR6Y1	391112	NA	NA	Q8NGX8	6.35861390045926	CervixEctocervix	3.95934642095659	Bladder	1.51219533168446	CervixEndocervix	1	0.0115346275269985	Tdark	<= 0.1	0	0	0	0	0	NA	NA	0	G-protein coupled receptor 1 family	Marketed: ABARELIX;ACETOPHENAZINE MALEATE;ACRIVASTINE;ADENOSINE;ALCAFTADINE;ALFENTANIL HYDROCHLORIDE;ALMOTRIPTAN MALATE;ALPROSTADIL;ALVIMOPAN;AMINOPHYLLINE;AMOXAPINE;ANILERIDINE HYDROCHLORIDE;ANILERIDINE PHOSPHATE;ANTAZOLINE PHOSPHATE;APOMORPHINE HYDROCHLORIDE;APREPITANT;ARIPIPRAZOLE;ARIPIPRAZOLE LAUROXIL;ASENAPINE MALEATE;AZATADINE MALEATE;AZELASTINE HYDROCHLORIDE;AZILSARTAN KAMEDOXOMIL;BENZQUIN…	0	0
ENSG00000186440	OR6P1	128366	NA	NA	Q8NGX9	1.77626192676227	Testis	0.451159378507969	HeartAtrialAppendage	0.364605639289231	HeartLeftVentricle	3	0.0253373592019861	Tdark	NA	0	0	0	0	0	NA	NA	0	G-protein coupled receptor 1 family	Marketed: ABARELIX;ACETOPHENAZINE MALEATE;ACRIVASTINE;ADENOSINE;ALCAFTADINE;ALFENTANIL HYDROCHLORIDE;ALMOTRIPTAN MALATE;ALPROSTADIL;ALVIMOPAN;AMINOPHYLLINE;AMOXAPINE;ANILERIDINE HYDROCHLORIDE;ANILERIDINE PHOSPHATE;ANTAZOLINE PHOSPHATE;APOMORPHINE HYDROCHLORIDE;APREPITANT;ARIPIPRAZOLE;ARIPIPRAZOLE LAUROXIL;ASENAPINE MALEATE;AZATADINE MALEATE;AZELASTINE HYDROCHLORIDE;AZILSARTAN KAMEDOXOMIL;BENZQUIN…	0	0
ENSG00000198967	OR10Z1	128368	NA	NA	Q8NGY1	5.59099408847063	CervixEctocervix	4.94253569311076	CervixEndocervix	1.08755189523744	FallopianTube	1	0.0248628032083313	Tdark	<= 0.1	0	0	0	0	0	NA	NA	0	G-protein coupled receptor 1 family	Marketed: ABARELIX;ACETOPHENAZINE MALEATE;ACRIVASTINE;ADENOSINE;ALCAFTADINE;ALFENTANIL HYDROCHLORIDE;ALMOTRIPTAN MALATE;ALPROSTADIL;ALVIMOPAN;AMINOPHYLLINE;AMOXAPINE;ANILERIDINE HYDROCHLORIDE;ANILERIDINE PHOSPHATE;ANTAZOLINE PHOSPHATE;APOMORPHINE HYDROCHLORIDE;APREPITANT;ARIPIPRAZOLE;ARIPIPRAZOLE LAUROXIL;ASENAPINE MALEATE;AZATADINE MALEATE;AZELASTINE HYDROCHLORIDE;AZILSARTAN KAMEDOXOMIL;BENZQUIN…	0	0
ENSG00000163554	SPTA1	6708	1OWA;3LBX	NA	P02549	4.27121957064532	WholeBlood	3.02456497164303	Spleen	0.393531748461292	AdiposeSubcutaneous	1	1.53883787382361	Tbio	<= 0.1	0	0	0	0	0	NA	NA	0	Spectrin family	NA	1	0
ENSG00000196171	OR6K2	81448	NA	NA	Q8NGY2	6.19526503175496	CervixEctocervix	1.61257925623847	Bladder	1.44069053898239	Vagina	3	0.0109432802225153	Tdark	<= 0.1	0	0	0	0	0	NA	NA	0	G-protein coupled receptor 1 family	Marketed: ABARELIX;ACETOPHENAZINE MALEATE;ACRIVASTINE;ADENOSINE;ALCAFTADINE;ALFENTANIL HYDROCHLORIDE;ALMOTRIPTAN MALATE;ALPROSTADIL;ALVIMOPAN;AMINOPHYLLINE;AMOXAPINE;ANILERIDINE HYDROCHLORIDE;ANILERIDINE PHOSPHATE;ANTAZOLINE PHOSPHATE;APOMORPHINE HYDROCHLORIDE;APREPITANT;ARIPIPRAZOLE;ARIPIPRAZOLE LAUROXIL;ASENAPINE MALEATE;AZATADINE MALEATE;AZELASTINE HYDROCHLORIDE;AZILSARTAN KAMEDOXOMIL;BENZQUIN…	0	0
ENSG00000203757	OR6K3	391114	NA	NA	Q8NGY3	8.45802468342321	Lung	1.65481833051424	WholeBlood	0.322789341664926	Spleen	5	0.18224048219563	Tdark	<= 0.1	0	0	0	0	0	NA	NA	0	G-protein coupled receptor 1 family	Marketed: ABARELIX;ACETOPHENAZINE MALEATE;ACRIVASTINE;ADENOSINE;ALCAFTADINE;ALFENTANIL HYDROCHLORIDE;ALMOTRIPTAN MALATE;ALPROSTADIL;ALVIMOPAN;AMINOPHYLLINE;AMOXAPINE;ANILERIDINE HYDROCHLORIDE;ANILERIDINE PHOSPHATE;ANTAZOLINE PHOSPHATE;APOMORPHINE HYDROCHLORIDE;APREPITANT;ARIPIPRAZOLE;ARIPIPRAZOLE LAUROXIL;ASENAPINE MALEATE;AZATADINE MALEATE;AZELASTINE HYDROCHLORIDE;AZILSARTAN KAMEDOXOMIL;BENZQUIN…	0	0
ENSG00000197403	OR6N1	128372	NA	NA	Q8NGY5	5.32346738597146	Lung	3.80783738173928	WholeBlood	1.98687446860606	Spleen	1	0.0433770947885932	Tdark	<= 0.1	0	0	0	0	0	NA	NA	0	G-protein coupled receptor 1 family	Marketed: ABARELIX;ACETOPHENAZINE MALEATE;ACRIVASTINE;ADENOSINE;ALCAFTADINE;ALFENTANIL HYDROCHLORIDE;ALMOTRIPTAN MALATE;ALPROSTADIL;ALVIMOPAN;AMINOPHYLLINE;AMOXAPINE;ANILERIDINE HYDROCHLORIDE;ANILERIDINE PHOSPHATE;ANTAZOLINE PHOSPHATE;APOMORPHINE HYDROCHLORIDE;APREPITANT;ARIPIPRAZOLE;ARIPIPRAZOLE LAUROXIL;ASENAPINE MALEATE;AZATADINE MALEATE;AZELASTINE HYDROCHLORIDE;AZILSARTAN KAMEDOXOMIL;BENZQUIN…	0	0
ENSG00000188340	OR6N2	81442	NA	NA	Q8NGY6	5.47069087480667	Lung	4.67011242293821	CervixEctocervix	2.35668396844635	CervixEndocervix	1	0.0167081716412213	Tdark	<= 0.1	0	0	0	0	0	NA	NA	0	G-protein coupled receptor 1 family	Marketed: ABARELIX;ACETOPHENAZINE MALEATE;ACRIVASTINE;ADENOSINE;ALCAFTADINE;ALFENTANIL HYDROCHLORIDE;ALMOTRIPTAN MALATE;ALPROSTADIL;ALVIMOPAN;AMINOPHYLLINE;AMOXAPINE;ANILERIDINE HYDROCHLORIDE;ANILERIDINE PHOSPHATE;ANTAZOLINE PHOSPHATE;APOMORPHINE HYDROCHLORIDE;APREPITANT;ARIPIPRAZOLE;ARIPIPRAZOLE LAUROXIL;ASENAPINE MALEATE;AZATADINE MALEATE;AZELASTINE HYDROCHLORIDE;AZILSARTAN KAMEDOXOMIL;BENZQUIN…	0	0
ENSG00000163563	MNDA	4332	2DBG;5H7Q;5WPZ	NA	P41218	5.84074139083338	WholeBlood	0.391312995235341	Spleen	0.268278543554722	HeartLeftVentricle	10	490.334696073265	Tbio	<= 0.1	0	0	0	0	0	NA	NA	0	NA	NA	0	0
ENSG00000163564	PYHIN1	149628	NA	NA	Q6K0P9	4.40200061605595	WholeBlood	3.22930700270607	Spleen	1.64583047447396	SmallIntestineTerminalIleum	1	7.15849042304675	Tbio	<= 0.1	0	0	0	0	0	NA	NA	0	HIN-200 family	NA	0	0
ENSG00000163565	IFI16	3428	2OQ0;3B6Y;3RLN;3RLO;3RNU;4QGU	NA	Q16666	2.58843356585216	CellsEBVtransformedlymphocytes	2.51963694225978	AdiposeVisceralOmentum	2.38725273855935	AdiposeSubcutaneous	1	117.564778020826	Tbio	<= 0.1	0	0	0	0	0	NA	NA	0	HIN-200 family	NA	0	0
ENSG00000163568	AIM2	9447	3RN2;3RN5;3VD8;4O7Q	NA	O14862	3.44926862852923	Spleen	2.84778434705507	CellsEBVtransformedlymphocytes	2.37850951728106	SmallIntestineTerminalIleum	1	16.6860298285118	Tbio	<= 0.1	0	0	0	0	0	NA	NA	0	HIN-200 family	NA	0	0
ENSG00000162706	CADM3	57863	1Z9M	NA	Q8N126	3.36721195626046	BrainCerebellarHemisphere	2.90974201077052	BrainCerebellum	1.48463355345198	CellsTransformedfibroblasts	1	202.913344392322	Tbio	>= 0.9	0	0	0	0	0	NA	NA	0	Nectin family	NA	0	0
ENSG00000213088	DARC	2532	4NUU;4NUV	NA	Q16570	5.31191023769836	AdiposeSubcutaneous	4.03822665086376	BreastMammaryTissue	3.03069400881181	AdiposeVisceralOmentum	1	182.622512384142	Tbio	<= 0.1	0	0	0	0	0	NA	NA	0	G-protein coupled receptor 1 family, Atypical chemokine receptor subfamily	NA	1	0
ENSG00000179639	FCER1A	2205	1ALS;1ALT;1F2Q;1F6A;1J86;1J87;1J88;1J89;1RPQ;2Y7Q	NA	P12319	4.54408377107431	SkinSunExposedLowerleg	4.39063632122647	SkinNotSunExposedSuprapubic	2.50527815998769	EsophagusMucosa	1	7.28435930810055	Tchem	<= 0.1	0	0	0	0	0	NA	NA	0	NA	NA	0	0
ENSG00000196266	OR10J3	441911	NA	NA	Q5JRS4	7.2945517694671	CellsTransformedfibroblasts	1.09801248293642	Liver	0.657809390975459	BrainNucleusaccumbensbasalganglia	6	0.0995829684469639	Tdark	<= 0.1	0	0	0	0	0	NA	NA	0	G-protein coupled receptor 1 family	Marketed: ABARELIX;ACETOPHENAZINE MALEATE;ACRIVASTINE;ADENOSINE;ALCAFTADINE;ALFENTANIL HYDROCHLORIDE;ALMOTRIPTAN MALATE;ALPROSTADIL;ALVIMOPAN;AMINOPHYLLINE;AMOXAPINE;ANILERIDINE HYDROCHLORIDE;ANILERIDINE PHOSPHATE;ANTAZOLINE PHOSPHATE;APOMORPHINE HYDROCHLORIDE;APREPITANT;ARIPIPRAZOLE;ARIPIPRAZOLE LAUROXIL;ASENAPINE MALEATE;AZATADINE MALEATE;AZELASTINE HYDROCHLORIDE;AZILSARTAN KAMEDOXOMIL;BENZQUIN…	0	0
ENSG00000196184	OR10J1	26476	NA	NA	P30954	1.77914186501648	Testis	0.322267614875133	HeartLeftVentricle	0.213936975557375	HeartAtrialAppendage	5	7.66863518676092	Tdark	<= 0.1	0	0	0	0	0	NA	NA	0	G-protein coupled receptor 1 family	Marketed: ABARELIX;ACETOPHENAZINE MALEATE;ACRIVASTINE;ADENOSINE;ALCAFTADINE;ALFENTANIL HYDROCHLORIDE;ALMOTRIPTAN MALATE;ALPROSTADIL;ALVIMOPAN;AMINOPHYLLINE;AMOXAPINE;ANILERIDINE HYDROCHLORIDE;ANILERIDINE PHOSPHATE;ANTAZOLINE PHOSPHATE;APOMORPHINE HYDROCHLORIDE;APREPITANT;ARIPIPRAZOLE;ARIPIPRAZOLE LAUROXIL;ASENAPINE MALEATE;AZATADINE MALEATE;AZELASTINE HYDROCHLORIDE;AZILSARTAN KAMEDOXOMIL;BENZQUIN…	0	0
ENSG00000184155	OR10J5	127385	NA	NA	Q8NHC4	5.70818647741935	Liver	2.17611168746355	CervixEndocervix	1.31718479175499	KidneyCortex	2	0.0458428522556269	Tdark	(0.1 - 0.9)	0	0	0	0	0	NA	NA	0	G-protein coupled receptor 1 family	Marketed: ABARELIX;ACETOPHENAZINE MALEATE;ACRIVASTINE;ADENOSINE;ALCAFTADINE;ALFENTANIL HYDROCHLORIDE;ALMOTRIPTAN MALATE;ALPROSTADIL;ALVIMOPAN;AMINOPHYLLINE;AMOXAPINE;ANILERIDINE HYDROCHLORIDE;ANILERIDINE PHOSPHATE;ANTAZOLINE PHOSPHATE;APOMORPHINE HYDROCHLORIDE;APREPITANT;ARIPIPRAZOLE;ARIPIPRAZOLE LAUROXIL;ASENAPINE MALEATE;AZATADINE MALEATE;AZELASTINE HYDROCHLORIDE;AZILSARTAN KAMEDOXOMIL;BENZQUIN…	0	0
ENSG00000132703	APCS	325	1GYK;1LGN;1SAC;2A3W;2A3X;2A3Y;2W08;3D5O;3KQR;4AVS;4AVT;4AVV;4AYU	NA	P02743	6.54690334721246	Liver	0.322407232772696	HeartLeftVentricle	0.251308322310938	Pancreas	10	1027.61177947742	Tbio	<= 0.1	0	0	0	0	0	NA	NA	1	Pentraxin family	NA	1	0
ENSG00000132693	CRP	1401	1B09;1CRV;1GNH;1LJ7;3L2Y;3PVN;3PVO	NA	P02741	6.5456568589453	Liver	0.395386066844204	Pancreas	0.319596375601866	HeartLeftVentricle	10	4790.20054304299	Tbio	<= 0.1	0	0	0	0	0	NA	NA	1	Pentraxin family	NA	0	0
ENSG00000158716	DUSP23	54935	2IMG;4ERC	NA	Q9BVJ7	4.48861082897718	MinorSalivaryGland	4.11389395133161	KidneyCortex	3.25502099698609	AdrenalGland	1	87.70809514899	Tbio	<= 0.1	0	0	0	0	0	NA	CHEMBL3319356;CHEMBL2396718;CHEMBL2396719	0	Protein-tyrosine phosphatase family, Non-receptor class dual specificity subfamily	NA	0	0
ENSG00000181036	FCRL6	343413	NA	NA	Q6DN72	5.0198550099158	WholeBlood	2.93288831285642	Spleen	0.775677227173842	Lung	1	10.6058002652141	Tdark	<= 0.1	0	0	0	0	0	NA	NA	0	NA	NA	0	0
ENSG00000158714	SLAMF8	56833	NA	NA	Q9P0V8	4.20376729545629	Lung	3.85898170717952	ArteryCoronary	3.83114880637914	Spleen	1	5.291814303922	Tdark	<= 0.1	0	0	0	0	0	NA	NA	0	NA	NA	0	1
ENSG00000243284	VSIG8	391123	NA	NA	Q5VU13	5.58527873856377	SkinNotSunExposedSuprapubic	4.50590945733359	SkinSunExposedLowerleg	0.987241513434311	MinorSalivaryGland	1	18.5299275932312	Tdark	<= 0.1	0	0	0	0	0	NA	NA	0	NA	NA	0	0
ENSG00000213085	CCDC19	25790	NA	NA	Q9UL16	1.65165788585143	Testis	1.5480396003718	FallopianTube	0.837367940638052	Lung	1	29.5858294409375	Tbio	<= 0.1	0	0	0	0	0	NA	NA	0	CFAP45 family	NA	0	0
ENSG00000158710	TAGLN2	8407	1WYM	NA	P37802	3.63675335184699	WholeBlood	3.15505956778293	Lung	1.36962220895918	AdiposeVisceralOmentum	1	484.265797117588	Tbio	<= 0.1	0	0	0	0	0	NA	NA	0	Calponin family	NA	0	0
ENSG00000085552	IGSF9	57549	1V5J	NA	Q9P2J2	3.36849275622622	SkinNotSunExposedSuprapubic	3.05458276798325	Liver	2.88298697320527	ColonTransverse	1	11.7946460971832	Tbio	(0.1 - 0.9)	0	0	0	0	0	NA	NA	0	Immunoglobulin superfamily, Turtle family	NA	0	0
ENSG00000162723	SLAMF9	89886	NA	NA	Q96A28	4.54403415053277	AdiposeSubcutaneous	2.50941509836721	Liver	1.13116288007571	Testis	1	0.557521807471557	Tdark	<= 0.1	0	0	0	0	0	NA	NA	0	NA	NA	0	0
ENSG00000143315	PIGM	93183	NA	NA	Q9H3S5	4.0746793883677	BrainSpinalcordcervicalc	2.32317809404596	Pancreas	2.10943746844341	CellsTransformedfibroblasts	1	5.09557589762647	Tbio	<= 0.1	0	0	0	0	0	NA	NA	0	PIGM family	NA	1	0
ENSG00000177807	KCNJ10	3766	NA	NA	P78508	4.5830845602897	BrainSpinalcordcervicalc	3.50696651754828	BrainSubstantianigra	3.24192061033205	BrainPutamenbasalganglia	1	67.133166971341	Tchem	(0.1 - 0.9)	0	0	0	0	0	NA	NA	0	Inward rectifier-type potassium channel (TC 1.A.2.1) family, KCNJ10 subfamily	NA	1	0
ENSG00000162728	KCNJ9	3765	NA	NA	Q92806	2.74571735310995	BrainFrontalCortexBA	2.50535604041636	BrainCerebellarHemisphere	2.46435264399415	BrainCortex	1	44.2723500198788	Tchem	(0.1 - 0.9)	0	0	0	0	0	NA	NA	0	Inward rectifier-type potassium channel (TC 1.A.2.1) family, KCNJ9 subfamily	NA	0	0
ENSG00000162729	IGSF8	93185	NA	NA	Q969P0	2.71343896054441	BrainCortex	2.54667740510108	BrainSpinalcordcervicalc	2.34846140629053	BrainCerebellum	1	96.5650933248955	Tbio	<= 0.1	0	0	0	0	0	NA	NA	0	NA	NA	0	0
ENSG00000018625	ATP1A2	477	NA	3.6.3.9	P50993	4.05822719474861	BrainCaudatebasalganglia	3.4187943495486	BrainPutamenbasalganglia	2.97577130709217	MuscleSkeletal	1	353.456102485331	Tclin	(0.1 - 0.9)	1	0	0	0	0	NA	NA	0	Cation transport ATPase (P-type) (TC 3.A.3) family, Type IIC subfamily	NA	1	0
ENSG00000132681	ATP1A4	480	NA	NA	Q13733	1.73120993319314	Testis	1.29498425394066	Bladder	0.505576580243952	MuscleSkeletal	1	12.9892185441283	Tclin	<= 0.1	1	0	0	0	0	NA	NA	0	Cation transport ATPase (P-type) (TC 3.A.3) family, Type IIC subfamily	NA	0	0
ENSG00000143318	CASQ1	844	3UOM;5CRD;5CRE;5CRG;5CRH	NA	P31415	7.88254664550285	MuscleSkeletal	0.621372055350407	HeartLeftVentricle	0.385655233232275	HeartAtrialAppendage	10	474.993992612528	Tbio	<= 0.1	0	0	0	0	0	NA	NA	0	Calsequestrin family	NA	1	0
ENSG00000162734	PEA15	8682	4IZ5;4IZA	NA	Q15121	6.05417241454294	BrainSpinalcordcervicalc	3.24326180325904	BrainSubstantianigra	2.87186571058703	BrainAmygdala	1	909.676631873762	Tbio	(0.1 - 0.9)	0	0	0	0	0	NA	NA	0	NA	NA	0	0
ENSG00000162735	PEX19	5824	2W85;2WL8;3AJB;3MK4;5LNF	NA	P40855	5.31318350062313	AdiposeSubcutaneous	4.13604655160485	AdiposeVisceralOmentum	3.88987030290098	BreastMammaryTissue	1	9.31730254769325	Tbio	<= 0.1	0	0	0	0	0	NA	NA	0	Peroxin-19 family	NA	1	1
ENSG00000122218	COPA	1314	NA	NA	P53621	4.11918567506554	CellsTransformedfibroblasts	1.92860059105251	CellsEBVtransformedlymphocytes	1.86240780511128	Pituitary	2	75.6829136996202	Tbio	>= 0.9	0	0	0	0	0	NA	NA	1	NA	NA	1	0
ENSG00000162736	NCSTN	23385	2N7Q;2N7R;4UIS;5A63;5FN2;5FN3;5FN4;5FN5	NA	Q92542	3.38295676336411	CellsTransformedfibroblasts	1.70460891704814	SmallIntestineTerminalIleum	1.57040377972459	MinorSalivaryGland	1	42.7720646925375	Tbio	>= 0.9	0	0	1	1	1	NA	NA	0	Nicastrin family	NA	1	0
ENSG00000171786	NHLH1	4807	NA	NA	Q02575	4.29635849304689	BrainCaudatebasalganglia	3.61714253879896	BrainNucleusaccumbensbasalganglia	3.43542102235332	BrainPutamenbasalganglia	1	1.31488765343132	Tbio	(0.1 - 0.9)	0	0	0	0	0	NA	NA	0	NA	NA	0	0
ENSG00000162738	VANGL2	57216	NA	NA	Q9ULK5	3.84853730275851	SkinNotSunExposedSuprapubic	3.45018102724134	SkinSunExposedLowerleg	2.28355070521871	Vagina	1	21.3909320659637	Tbio	>= 0.9	0	0	0	0	0	NA	NA	0	Vang family	NA	1	0
ENSG00000162739	SLAMF6	114836	2IF7	NA	Q96DU3	3.85435559958291	CellsEBVtransformedlymphocytes	2.71216387072424	Spleen	1.40775878688154	WholeBlood	1	49.2663452988964	Tbio	(0.1 - 0.9)	0	0	0	0	0	NA	NA	0	NA	NA	0	0
ENSG00000066294	CD84	8832	2PKD	NA	Q9UIB8	3.90369930756169	Spleen	2.79085483621135	CellsEBVtransformedlymphocytes	1.82585150842418	Lung	1	9.0876892392452	Tbio	<= 0.1	0	0	0	0	0	NA	NA	0	NA	NA	0	0
ENSG00000117090	SLAMF1	6504	1D4T;1D4W;1I3Z;1KA6;1KA7;1M27;2DZF;2IE9;2IFL;2IG5	NA	Q13291	4.68832582497931	CellsEBVtransformedlymphocytes	0.319417827890975	HeartLeftVentricle	0.269845358150443	WholeBlood	10	81.3791419853598	Tbio	(0.1 - 0.9)	0	0	0	0	0	NA	NA	1	NA	NA	0	0
ENSG00000117091	CD48	962	2EDO	NA	P09326	4.52971267005186	CellsEBVtransformedlymphocytes	1.24395226420165	WholeBlood	0.697393115612553	Spleen	3	269.584433022192	Tbio	<= 0.1	0	0	0	0	0	NA	NA	0	NA	NA	0	0
ENSG00000026751	SLAMF7	57823	NA	NA	Q9NQ25	4.59753543560555	CellsEBVtransformedlymphocytes	0.758305730196007	Spleen	0.57329014691669	WholeBlood	6	156.746720556485	Tclin	<= 0.1	1	0	0	0	0	NA	NA	0	NA	NA	0	0
ENSG00000122224	LY9	4063	NA	NA	Q9HBG7	3.17064152369089	Spleen	3.08147190043677	CellsEBVtransformedlymphocytes	2.54019985067798	WholeBlood	1	8.88329245952459	Tbio	<= 0.1	0	0	0	0	0	NA	NA	0	NA	NA	0	0
ENSG00000122223	CD244	51744	NA	NA	Q9BZW8	3.97127280389542	WholeBlood	3.54535235086424	Spleen	1.68500643247	CellsEBVtransformedlymphocytes	1	10.2569199318194	Tbio	<= 0.1	0	0	0	0	0	NA	NA	0	NA	NA	1	0
ENSG00000179914	ITLN1	55600	4WMQ;4WMY	NA	Q8WWA0	11.3404720402057	AdiposeVisceralOmentum	2.74218224540891	HeartAtrialAppendage	1.08048560427285	ArteryCoronary	4	422.990098287208	Tbio	<= 0.1	0	0	0	0	0	NA	NA	1	NA	NA	0	0
ENSG00000158764	ITLN2	142683	NA	NA	Q8WWU7	7.66699135142331	SmallIntestineTerminalIleum	1.07563612220466	AdiposeVisceralOmentum	0.696688222225259	Lung	7	73.0573219664564	Tbio	<= 0.1	0	0	0	0	0	NA	NA	1	NA	NA	0	0
ENSG00000215845	TSTD1	100131187	NA	NA	Q8NFU3	3.49516969477842	Thyroid	2.36592558004638	Prostate	2.23574303921251	Pituitary	1	81.4960665451853	Tdark	NA	0	0	0	0	0	NA	NA	0	NA	NA	0	0
ENSG00000158773	USF1	7391	1AN4	NA	P22415	4.02592783716182	Spleen	2.30277001327792	WholeBlood	2.0170326238012	SmallIntestineTerminalIleum	1	77.6405138602623	Tbio	(0.1 - 0.9)	0	0	0	0	0	NA	NA	0	NA	NA	1	0
ENSG00000186517	ARHGAP30	257106	NA	NA	Q7Z6I6	4.22497729830974	WholeBlood	2.74036927270941	Spleen	2.00288139298705	CellsEBVtransformedlymphocytes	1	100.273257808831	Tdark	>= 0.9	0	0	0	0	0	NA	NA	0	NA	NA	0	0
ENSG00000143217	PVRL4	81607	4FRW;4GJT;4JJH	NA	Q96NY8	4.46866239866531	SkinSunExposedLowerleg	4.2773534452056	SkinNotSunExposedSuprapubic	3.70217125501617	EsophagusMucosa	1	87.8309144092207	Tbio	(0.1 - 0.9)	0	0	0	0	0	NA	NA	1	Nectin family	NA	0	0
ENSG00000162755	KLHDC9	126823	NA	NA	Q8NEP7	1.52894838322288	Testis	1.09368149290536	BrainFrontalCortexBA	1.07124560516206	BrainNucleusaccumbensbasalganglia	1	73.8061905794365	Tdark	<= 0.1	0	0	0	0	0	NA	NA	0	NA	NA	0	0
ENSG00000143256	PFDN2	5202	NA	NA	Q9UHV9	3.71226149926537	BrainHypothalamus	3.54460316336972	BrainSubstantianigra	2.58024745775546	BrainSpinalcordcervicalc	1	106.198437849681	Tbio	(0.1 - 0.9)	0	0	0	0	0	NA	NA	0	Prefoldin subunit beta family	NA	0	0
ENSG00000158793	NIT1	4817	NA	NA	Q86X76	5.61795790439738	AdrenalGland	2.05894207500285	SmallIntestineTerminalIleum	1.92057620479132	ColonTransverse	2	46.5313742802061	Tbio	<= 0.1	0	0	0	0	0	NA	NA	0	Carbon-nitrogen hydrolase superfamily, NIT1/NIT2 family	NA	0	1
ENSG00000158796	DEDD	9191	NA	NA	O75618	2.51902086048727	AdiposeVisceralOmentum	2.04179213510346	AdiposeSubcutaneous	1.80717143895612	ArteryTibial	1	12.7744380745069	Tbio	(0.1 - 0.9)	0	0	0	0	0	NA	NA	0	NA	NA	0	0
ENSG00000143222	UFC1	51506	2K07;2Z6O;2Z6P;3EVX	NA	Q9Y3C8	1.88985976220576	BrainNucleusaccumbensbasalganglia	1.76798090882601	ArteryCoronary	1.67265164753285	Pituitary	1	41.2701942730794	Tbio	<= 0.1	0	0	0	0	0	NA	NA	0	Ubiquitin-conjugating enzyme family, UFC1 subfamily	NA	0	0
ENSG00000143258	USP21	27005	2Y5B;3I3T;3MTN	NA	Q9UK80	2.264500328496	Uterus	1.96078066659039	Ovary	1.55978266642644	CervixEndocervix	1	19.10276662298	Tbio	<= 0.1	0	0	0	0	0	NA	CHEMBL448126	0	Peptidase C19 family, USP21 subfamily	NA	0	0
ENSG00000143224	PPOX	5498	3NKS;4IVM;4IVO	1.3.3.4	P50336	2.11063522691208	FallopianTube	1.96150866200209	Uterus	1.77707238629778	Ovary	1	12.1652695337931	Tchem	(0.1 - 0.9)	0	0	0	0	0	CHEMBL1926835;CHEMBL2252322	NA	0	Protoporphyrinogen oxidase family	NA	1	0
ENSG00000158850	B4GALT3	8703	NA	NA	O60512	2.45086786430922	Pituitary	2.14050905410979	AdiposeVisceralOmentum	1.96263346368471	Spleen	1	34.2381221808276	Tbio	<= 0.1	0	0	0	0	0	NA	NA	0	Glycosyltransferase 7 family	NA	0	0
ENSG00000158859	ADAMTS4	9507	2RJP;3B2Z;4WK7;4WKE;4WKI	NA	O75173	7.20987450060374	AdiposeVisceralOmentum	3.793837432682	Ovary	2.01177998323341	ArteryCoronary	1	57.0428123878487	Tchem	<= 0.1	0	0	0	0	0	CHEMBL208009;CHEMBL207305	CHEMBL187092;CHEMBL179552;CHEMBL24398	1	NA	NA	0	0
ENSG00000158864	NDUFS2	4720	NA	1.6.5.3	O75306	5.11190761020333	HeartLeftVentricle	3.73207700654767	MuscleSkeletal	2.80660540215099	HeartAtrialAppendage	1	68.9644489375823	Tclin	>= 0.9	1	0	1	0	0	NA	NA	0	Complex I 49 kDa subunit family	NA	1	0
ENSG00000158869	FCER1G	2207	NA	NA	P30273	5.6235699080451	WholeBlood	1.27913613175937	Spleen	0.816021405298727	Lung	4	845.835945507952	Tbio	(0.1 - 0.9)	0	0	0	0	0	NA	NA	0	CD3Z/FCER1G family	NA	0	0
ENSG00000158874	APOA2	336	1L6L;2OU1	NA	P02652	6.54693818395269	Liver	0.322826070151694	HeartLeftVentricle	0.216504080423458	HeartAtrialAppendage	10	3160.85079622669	Tbio	<= 0.1	0	0	0	0	0	NA	NA	1	Apolipoprotein A2 family	NA	1	0
ENSG00000158882	TOMM40L	84134	NA	NA	Q969M1	4.03592921604619	HeartLeftVentricle	3.72458690916729	HeartAtrialAppendage	3.07724428094392	BrainFrontalCortexBA	1	5.2673247273362	Tdark	(0.1 - 0.9)	0	0	0	0	0	NA	NA	0	Tom40 family	NA	0	0
ENSG00000143257	NR1I3	9970	1XV9;1XVP	NA	Q14994	6.53750561739895	Liver	0.303646395480229	HeartLeftVentricle	0.240059114061909	BrainPutamenbasalganglia	10	54.7950826873298	Tchem	<= 0.1	0	0	0	0	0	CHEMBL104	CHEMBL3763793;CHEMBL3763399;CHEMBL3763536	0	Nuclear hormone receptor family, NR1 subfamily	Marketed: ACITRETIN;ADAPALENE;ALITRETINOIN;BALSALAZIDE DISODIUM;CALCIFEDIOL;CALCIPOTRIENE;CALCITRIOL;CHENODIOL;CHOLECALCIFEROL;CHOLINE FENOFIBRATE;CLOFIBRATE;DEXTROTHYROXINE;DEXTROTHYROXINE SODIUM;DOXERCALCIFEROL;ERGOCALCIFEROL;FENOFIBRATE;FENOFIBRIC ACID;GEMFIBROZIL;ISOTRETINOIN;LEVOTHYROXINE SODIUM;LIOTHYRONINE;LIOTHYRONINE SODIUM;MESALAMINE;OBETICHOLIC ACID;OLSALAZINE SODIUM;PARICALCITOL;PIOGL…	0	1
ENSG00000248485	PCP4L1	654790	NA	NA	A6NKN8	5.31928271304056	BrainNucleusaccumbensbasalganglia	5.15898551925241	BrainCaudatebasalganglia	4.49041405751095	BrainPutamenbasalganglia	1	127.259317324225	Tdark	(0.1 - 0.9)	0	0	0	0	0	NA	NA	0	PCP4 family	NA	0	0
ENSG00000158887	MPZ	4359	1N2P;3OAI	NA	P25189	8.32077849994442	NerveTibial	0.309846904712063	HeartLeftVentricle	0.230403700238809	HeartAtrialAppendage	10	2154.0518920798	Tbio	(0.1 - 0.9)	0	0	0	0	0	NA	NA	0	Myelin P0 protein family	NA	1	0
ENSG00000143252	SDHC	6391	NA	NA	Q99643	5.04581217528523	AdrenalGland	3.68326817698518	KidneyCortex	2.15439189128369	HeartLeftVentricle	1	56.9304628701046	Tbio	<= 0.1	0	0	0	0	0	NA	NA	0	Cytochrome b560 family	NA	1	0
ENSG00000188931	C1orf192	257177	NA	NA	Q5VTH2	3.4894071410153	FallopianTube	2.52155137938284	BrainHypothalamus	1.96657651173634	BrainAmygdala	1	17.9034048517545	Tdark	<= 0.1	0	0	0	0	0	NA	NA	0	Flattop family	NA	0	0
ENSG00000143226	FCGR2A	2212	1FCG;1H9V;3D5O;3RY4;3RY5;3RY6	NA	P12318	5.76591038086739	WholeBlood	0.65750439634899	Lung	0.625586896666136	AdiposeVisceralOmentum	8	214.696054050941	Tbio	<= 0.1	0	0	0	0	0	NA	CHEMBL570394	0	NA	NA	1	0
ENSG00000173110	HSPA6	3310	3FE1	NA	P17066	5.56147799278082	WholeBlood	1.13031848112275	Lung	0.937101165291165	BrainPutamenbasalganglia	4	190.041889779137	Tchem	(0.1 - 0.9)	0	0	0	0	0	NA	NA	0	Heat shock protein 70 family	Phase 3: FORIGERIMOD ACETATE	0	0
ENSG00000203747	FCGR3A	2214	3AY4;3SGJ;3SGK;3WN5;5BW7;5D6D	NA	P08637	4.15720545662341	Spleen	3.9600874681032	WholeBlood	1.20180165864863	BrainSpinalcordcervicalc	1	151.329172611237	Tbio	<= 0.1	0	0	0	0	0	NA	NA	1	NA	NA	1	0
ENSG00000072694	FCGR2B	2213	2FCB;3WJJ	NA	P31994	3.1081071569705	AdiposeSubcutaneous	3.06272325334971	AdiposeVisceralOmentum	2.80658109839056	Spleen	1	9.59521900977407	Tbio	<= 0.1	0	0	0	0	0	NA	NA	0	NA	NA	1	0
ENSG00000162747	FCGR3B	2215	NA	NA	O75015	5.87059905753946	WholeBlood	0.307018100230194	HeartLeftVentricle	0.203277070591563	HeartAtrialAppendage	10	683.559580055205	Tbio	<= 0.1	0	0	0	0	0	NA	CHEMBL570394	1	NA	NA	1	1
ENSG00000132185	FCRLA	84824	NA	NA	Q7L513	4.26548830810525	CellsEBVtransformedlymphocytes	2.08816780746363	Spleen	0.992051065140974	SmallIntestineTerminalIleum	2	51.064566133386	Tbio	<= 0.1	0	0	0	0	0	NA	NA	1	NA	NA	0	0
ENSG00000162746	FCRLB	127943	NA	NA	Q6BAA4	3.07361310046992	KidneyCortex	2.64541413041855	NerveTibial	2.20716393102179	Bladder	1	1.74027795344591	Tbio	<= 0.1	0	0	0	0	0	NA	NA	1	NA	NA	0	0
ENSG00000081721	DUSP12	11266	4JNB;4KI9	NA	Q9UNI6	2.06493298281008	CellsTransformedfibroblasts	1.89884096665452	BrainCerebellarHemisphere	1.72085756218373	Uterus	1	13.0424340912994	Tbio	<= 0.1	0	0	0	0	0	NA	NA	0	Protein-tyrosine phosphatase family, Non-receptor class dual specificity subfamily	NA	0	0
ENSG00000118217	ATF6	22926	NA	NA	P18850	2.15621514797179	WholeBlood	2.10494239422852	Lung	2.00521370266626	ArteryTibial	1	10.81155252942	Tbio	<= 0.1	0	0	0	0	0	NA	NA	0	BZIP family, ATF subfamily	NA	1	0
ENSG00000162745	OLFML2B	25903	NA	NA	Q68BL8	5.34034852357936	ArteryTibial	5.12380824733552	ArteryCoronary	2.91742657347907	ArteryAorta	1	25.1475865754736	Tdark	<= 0.1	0	0	0	0	0	NA	NA	1	NA	NA	0	1
ENSG00000198929	NOS1AP	9722	NA	NA	O75052	2.86394795288283	BrainCerebellarHemisphere	2.38673742489686	BrainFrontalCortexBA	2.29693062382697	BrainCerebellum	1	2.91535759284383	Tbio	(0.1 - 0.9)	0	0	0	0	0	NA	NA	0	NA	NA	0	0
ENSG00000171722	C1orf111	284680	NA	NA	Q5T0L3	1.77790549585961	Testis	0.297204006557036	HeartLeftVentricle	0.195602195108956	Pancreas	5	32.6871489425038	Tdark	<= 0.1	0	0	0	0	0	NA	NA	0	NA	NA	0	0
ENSG00000239887	C1orf226	400793	NA	NA	A1L170	5.15377450239319	Pituitary	2.08527770864737	AdrenalGland	1.35438364090567	BrainCerebellum	2	2.27126984327163	Tdark	(0.1 - 0.9)	0	0	0	0	0	NA	NA	0	NA	NA	0	0
ENSG00000198574	SH2D1B	117157	NA	NA	O14796	4.33295569818889	WholeBlood	3.99335866932527	MuscleSkeletal	2.33777605968934	Spleen	1	6.69006819410709	Tbio	<= 0.1	0	0	0	0	0	NA	NA	0	NA	NA	0	0
ENSG00000152332	UHMK1	127933	NA	NA	Q8TAS1	3.03648610428742	BrainHypothalamus	2.72742667516841	CellsEBVtransformedlymphocytes	2.36907724140231	BrainSubstantianigra	1	16.2594219396512	Tbio	(0.1 - 0.9)	0	0	0	0	0	NA	NA	0	Protein kinase superfamily, Ser/Thr protein kinase family	Phase 1: BAY-1161909;BAY-1217389	0	0
ENSG00000117143	UAP1	6675	1JV1;1JV3;1JVD;1JVG	2.7.7.23	Q16222	4.40886465887201	AdiposeVisceralOmentum	3.28023453948653	AdiposeSubcutaneous	1.96396421797016	BreastMammaryTissue	1	61.0045681167804	Tbio	>= 0.9	0	0	0	0	0	NA	NA	0	UDPGP type 1 family	NA	0	0
ENSG00000162733	DDR2	4921	2WUH;2Z4F	2.7.10.1	Q16832	4.34019356262679	ColonSigmoid	3.87250096156876	AdrenalGland	3.25008663543366	EsophagusGastroesophagealJunction	1	36.8198828025152	Tchem	>= 0.9	1	0	0	0	0	NA	CHEMBL1421;CHEMBL2403875	0	Protein kinase superfamily, Tyr protein kinase family, Insulin receptor subfamily	NA	1	0
ENSG00000132196	HSD17B7	51478	NA	1.1.1.270	P56937	3.88438807441094	Liver	3.25623515169098	AdrenalGland	1.57467537923078	CellsEBVtransformedlymphocytes	1	12.3129238892002	Tchem	<= 0.1	0	0	0	0	0	NA	CHEMBL1078003;CHEMBL1080041;CHEMBL1079512	0	Short-chain dehydrogenases/reductases (SDR) family, ERG27 subfamily	NA	0	0
ENSG00000185860	C1orf110	339512	NA	NA	Q86UF4	8.92872833636494	ArteryCoronary	4.56615050552845	ArteryAorta	3.70430078552309	EsophagusMucosa	1	1.13567105327432	Tdark	<= 0.1	0	0	0	0	0	NA	NA	0	NA	NA	0	0
ENSG00000117152	RGS4	5999	NA	NA	P49798	5.97061494956948	BrainFrontalCortexBA	4.28295702088282	BrainAnteriorcingulatecortexBA	3.65073228405653	BrainCortex	1	90.9400206230305	Tchem	<= 0.1	0	0	0	0	0	NA	NA	0	NA	NA	0	1
ENSG00000143248	RGS5	8490	2CRP	NA	O15539	9.59829056077186	ArteryTibial	5.82057154879405	ArteryAorta	1.81926569952226	ArteryCoronary	1	751.644341862345	Tbio	<= 0.1	0	0	0	0	0	NA	NA	0	NA	NA	1	0
ENSG00000232995	RP11-267N12.3	8490	NA	NA	O15539	1.53471650963605	Prostate	1.30136355883053	Testis	1.17436167237553	Thyroid	1	0.891060368632371	Tbio	NA	0	0	0	0	0	NA	NA	0	NA	NA	1	0
ENSG00000143228	NUF2	83540	2VE7;3IZ0	NA	Q9BZD4	2.70561333864762	CellsEBVtransformedlymphocytes	1.19289178211626	Testis	0.935647480680335	CellsTransformedfibroblasts	2	16.403195668075	Tbio	<= 0.1	0	0	0	0	0	NA	NA	0	NUF2 family	NA	0	0
ENSG00000185630	PBX1	5087	1B72;1PUF	NA	P40424	5.65041870714288	Uterus	3.21026595750349	CervixEndocervix	2.64870943920427	FallopianTube	1	50.2095299341592	Tbio	>= 0.9	0	0	0	0	0	NA	NA	0	TALE/PBX homeobox family	NA	1	0
ENSG00000162761	LMX1A	4009	NA	NA	Q8TE12	5.24373713436955	Pituitary	1.35614577393888	AdiposeSubcutaneous	1.28558058631764	BrainSubstantianigra	3	2.57485270712669	Tbio	>= 0.9	0	0	0	0	0	NA	NA	0	NA	NA	0	0
ENSG00000143171	RXRG	6258	2GL8	NA	P48443	4.28473085994303	Pituitary	3.05472198710383	BrainPutamenbasalganglia	2.64815874257753	BrainCaudatebasalganglia	1	23.9283119034999	Tclin	>= 0.9	1	1	1	1	0	CHEMBL111589;CHEMBL1023;CHEMBL208316	NA	0	Nuclear hormone receptor family, NR2 subfamily	NA	0	0
ENSG00000162763	LRRC52	440699	NA	NA	Q8N7C0	1.77827509582203	Testis	0.39419191484918	HeartLeftVentricle	0.365544611229879	MuscleSkeletal	4	17.565050707307	Tdark	<= 0.1	0	0	0	0	0	NA	NA	0	NA	NA	0	1
ENSG00000143198	MGST3	4259	NA	2.5.1.18	O14880	4.89642356554077	HeartLeftVentricle	3.64939268305963	HeartAtrialAppendage	2.59746196955406	AdiposeSubcutaneous	1	41.2609009261525	Tchem	<= 0.1	0	0	0	0	0	NA	NA	0	MAPEG family	Phase 3: FIBOFLAPON;FIBOFLAPON SODIUM	0	0
ENSG00000143149	ALDH9A1	223	NA	NA	P49189	5.33362633090668	AdrenalGland	3.48939755700816	EsophagusMucosa	2.5661586955599	MinorSalivaryGland	1	82.7292297889447	Tchem	<= 0.1	0	0	0	0	0	NA	NA	0	Aldehyde dehydrogenase family	Marketed: DISULFIRAM;DIVALPROEX SODIUM;VALPROATE SODIUM;VALPROIC ACID	0	0
ENSG00000143183	TMCO1	54499	NA	NA	Q9UM00	3.36784180492819	AdrenalGland	2.13281637947814	ColonTransverse	1.97442012938875	CellsTransformedfibroblasts	1	31.6995923732889	Tbio	<= 0.1	0	0	0	0	0	NA	NA	0	TMCO1 family	NA	1	0
ENSG00000143179	UCK2	7371	1UDW;1UEI;1UEJ;1UFQ;1UJ2;1XRJ	2.7.1.48	Q9BZX2	3.83295948578424	CellsTransformedfibroblasts	3.00539520552399	CellsEBVtransformedlymphocytes	1.45022068473978	EsophagusMucosa	1	13.3640396997962	Tbio	>= 0.9	0	0	0	0	0	NA	NA	0	Uridine kinase family	NA	0	0
ENSG00000188859	FAM78B	149297	NA	NA	Q5VT40	2.00293295611968	BrainFrontalCortexBA	1.88716233883767	BrainNucleusaccumbensbasalganglia	1.7809857847508	Uterus	1	1.61179062406774	Tdark	(0.1 - 0.9)	0	0	0	0	0	NA	NA	0	FAM78 family	NA	0	0
ENSG00000143157	POGK	57645	NA	NA	Q9P215	3.16659688697083	BrainSpinalcordcervicalc	2.63905673253296	BrainSubstantianigra	2.07364017640671	BrainAmygdala	1	12.3332675409989	Tdark	>= 0.9	0	0	0	0	0	NA	NA	0	NA	NA	0	0
ENSG00000152382	TADA1	117143	NA	NA	Q96BN2	1.972429287475	CellsEBVtransformedlymphocytes	1.74720924587948	BrainCerebellarHemisphere	1.69830589444885	BrainFrontalCortexBA	1	9.16862168958632	Tdark	(0.1 - 0.9)	0	0	0	0	0	NA	NA	0	TADA1 family	NA	0	0
ENSG00000143195	ILDR2	387597	NA	NA	Q71H61	2.36324777507912	BrainHypothalamus	1.72849603579955	BrainAmygdala	1.70648398945956	BrainAnteriorcingulatecortexBA	1	3.26577884952227	Tdark	(0.1 - 0.9)	0	0	0	0	0	NA	NA	0	Immunoglobulin superfamily, LISCH7 family	NA	0	0
ENSG00000143194	MAEL	84944	2CTO	NA	Q96JY0	1.77781270626211	Testis	0.381311824767132	HeartAtrialAppendage	0.375888116841152	HeartLeftVentricle	4	85.7981998310533	Tbio	<= 0.1	0	0	0	0	0	NA	NA	0	Maelstrom family	NA	0	0
ENSG00000143167	GPA33	10223	NA	NA	Q99795	8.54025018540284	ColonTransverse	4.23152688708761	SmallIntestineTerminalIleum	0.257331351531181	HeartLeftVentricle	2	97.1579778545669	Tbio	<= 0.1	0	0	0	0	0	NA	NA	0	NA	NA	0	0
ENSG00000198842	DUSP27	92235	NA	NA	Q5VZP5	5.58241712424223	HeartLeftVentricle	5.58116175548804	HeartAtrialAppendage	5.42835405023514	MuscleSkeletal	1	31.0073612644038	Tdark	<= 0.1	0	0	0	0	0	NA	NA	0	Protein-tyrosine phosphatase family, Non-receptor class dual specificity subfamily	NA	0	0
ENSG00000143190	POU2F1	5451	1CQT;1E3O;1GT0;1HF0;1O4X;1OCT;1POG;1POU	NA	P14859	2.75843717966165	BrainCerebellarHemisphere	2.50296593994423	BrainCerebellum	1.52873030022951	Uterus	1	6.63388503846668	Tchem	>= 0.9	0	0	0	0	0	NA	CHEMBL237500	0	POU transcription factor family, Class-2 subfamily	NA	0	0
ENSG00000198821	CD247	919	1TCE;1YGR;2HAC;2OQ1;3IK5;3IOZ;4XZ1	NA	P20963	5.2099476581847	WholeBlood	2.39155588384044	Spleen	0.974093517435779	SmallIntestineTerminalIleum	2	31.7047268248545	Tbio	(0.1 - 0.9)	0	0	0	0	0	NA	NA	0	CD3Z/FCER1G family	NA	1	0
ENSG00000143162	CREG1	8804	1XHN	NA	O75629	3.02909791968192	ArteryCoronary	3.0049432788878	AdrenalGland	2.77804992138504	Bladder	1	62.6810288106589	Tbio	<= 0.1	0	0	0	0	0	NA	NA	1	CREG family	NA	0	1
ENSG00000198771	RCSD1	92241	NA	NA	Q6JBY9	3.49305708040166	Spleen	2.64085942851846	CellsEBVtransformedlymphocytes	2.164256074213	WholeBlood	1	25.3762808579665	Tbio	(0.1 - 0.9)	0	0	0	0	0	NA	NA	0	NA	NA	0	0
ENSG00000197965	MPZL1	9019	NA	NA	O95297	2.89849894180916	CellsTransformedfibroblasts	2.83027429601392	AdiposeVisceralOmentum	2.81293753866164	EsophagusGastroesophagealJunction	1	36.8339161805704	Tbio	(0.1 - 0.9)	0	0	0	0	0	NA	NA	0	Myelin P0 protein family	NA	0	0
ENSG00000143199	ADCY10	55811	4CLF;4CLK;4CLL;4CLP;4CLS;4CLT;4CLU;4CLW;4CLY;4CLZ;4CM0;4CM2;4OYA;4OYB;4OYI;4OYM;4OYO;4OYP;4OYW;4OYX;4OYZ;4OZ2;4OZ3;4UST;4USU;4USV;4USW;5D0R;5IV3;5IV4	4.6.1.1	Q96PN6	1.7469597569889	Testis	1.04884577807072	Liver	0.257318440328133	HeartLeftVentricle	1	8.18161466093951	Tchem	<= 0.1	0	0	0	0	0	NA	CHEMBL1162355;CHEMBL387152;CHEMBL467987	0	Adenylyl cyclase class-4/guanylyl cyclase family	Marketed: ISOSORBIDE DINITRATE;ISOSORBIDE MONONITRATE;LINACLOTIDE;NESIRITIDE;NITRIC OXIDE;NITROGLYCERIN;PLECANATIDE;RIOCIGUAT;SODIUM NITROPRUSSIDE	1	0
ENSG00000143158	MPC2	25874	NA	NA	O95563	2.67977511996062	Stomach	2.13965211969406	HeartLeftVentricle	2.08880394222638	Liver	1	36.0664862647575	Tbio	(0.1 - 0.9)	0	0	0	0	0	NA	NA	0	Mitochondrial pyruvate carrier (MPC) (TC 2.A.105) family	NA	0	0
ENSG00000143164	DCAF6	55827	3I7O	NA	Q58WW2	7.13916149781857	MuscleSkeletal	2.01567207418822	HeartLeftVentricle	1.93281091802486	HeartAtrialAppendage	3	123.079709776058	Tbio	>= 0.9	0	0	0	0	0	NA	NA	0	NA	NA	0	0
ENSG00000143147	GPR161	23432	NA	NA	Q8N6U8	7.86305219846769	Uterus	2.55380832705914	EsophagusMuscularis	2.47051740330858	FallopianTube	3	14.8200886220817	Tbio	<= 0.1	0	0	0	0	0	NA	NA	0	G-protein coupled receptor 1 family	Marketed: ABARELIX;ACETOPHENAZINE MALEATE;ACRIVASTINE;ADENOSINE;ALCAFTADINE;ALFENTANIL HYDROCHLORIDE;ALMOTRIPTAN MALATE;ALPROSTADIL;ALVIMOPAN;AMINOPHYLLINE;AMOXAPINE;ANILERIDINE HYDROCHLORIDE;ANILERIDINE PHOSPHATE;ANTAZOLINE PHOSPHATE;APOMORPHINE HYDROCHLORIDE;APREPITANT;ARIPIPRAZOLE;ARIPIPRAZOLE LAUROXIL;ASENAPINE MALEATE;AZATADINE MALEATE;AZELASTINE HYDROCHLORIDE;AZILSARTAN KAMEDOXOMIL;BENZQUIN…	0	0
ENSG00000143155	TIPRL	261726	5D9G	NA	O75663	3.23088977464845	CellsEBVtransformedlymphocytes	2.842536608569	CellsTransformedfibroblasts	1.19430285030983	EsophagusMucosa	1	29.7349955833564	Tbio	(0.1 - 0.9)	0	0	0	0	0	NA	NA	0	TIP41 family	NA	0	0
ENSG00000213064	SFT2D2	375035	NA	NA	O95562	4.19227222942298	Uterus	2.01657527769575	Ovary	1.86516714964401	ArteryAorta	2	14.6788749982076	Tdark	<= 0.1	0	0	0	0	0	NA	NA	0	SFT2 family	NA	0	0
ENSG00000143178	TBX19	9095	NA	NA	O60806	6.07977252177733	Pituitary	0.877613069866517	Uterus	0.608542545597349	ArteryAorta	6	54.5120501541397	Tbio	<= 0.1	0	0	0	0	0	NA	NA	0	NA	NA	1	1
ENSG00000143185	XCL2	6846	NA	NA	Q9UBD3	4.17987164413885	WholeBlood	4.06493862616373	Spleen	0.709870838288627	Lung	1	7.60018619534775	Tbio	<= 0.1	0	0	0	0	0	NA	NA	1	Intercrine gamma family	NA	0	0
ENSG00000143184	XCL1	6375	1J8I;1J9O;2HDM;2JP1;2N54;2NYZ	NA	P47992	3.78342460037026	Spleen	2.75176324554711	CellsEBVtransformedlymphocytes	2.43460158598897	WholeBlood	1	2.50964209064841	Tbio	<= 0.1	0	0	0	0	0	NA	NA	1	Intercrine gamma family	NA	0	0
ENSG00000143196	DPT	1805	NA	NA	Q07507	7.28788455237611	ColonSigmoid	4.57508441664059	EsophagusGastroesophagealJunction	4.04662468629174	AdiposeVisceralOmentum	1	331.545425261427	Tbio	<= 0.1	0	0	0	0	0	NA	NA	1	Dermatopontin family	NA	0	0
ENSG00000143153	ATP1B1	481	NA	NA	P05026	4.03823664510225	KidneyCortex	3.24314016421704	BrainFrontalCortexBA	2.84338132617672	Stomach	1	137.890462651849	Tclin	>= 0.9	1	0	0	0	0	NA	NA	0	X(+)/potassium ATPases subunit beta family	NA	1	0
ENSG00000143156	NME7	29922	NA	2.7.4.6	Q9Y5B8	2.50772930553825	Pituitary	2.38086047860634	Uterus	1.58087381249268	CellsTransformedfibroblasts	1	10.6546187308228	Tbio	<= 0.1	0	0	0	0	0	NA	NA	0	NDK family	NA	0	0
ENSG00000117475	BLZF1	8548	NA	NA	Q9H2G9	3.10311014571621	EsophagusMucosa	2.66981485815971	Vagina	2.39885475369722	CellsTransformedfibroblasts	1	9.27674545941653	Tbio	<= 0.1	0	0	0	0	0	NA	NA	0	NA	NA	0	0
ENSG00000117477	CCDC181	57821	NA	NA	Q5TID7	2.70641788390299	Pituitary	1.73073419406769	BrainHypothalamus	1.15505657645521	Testis	1	14.6979371320854	Tdark	<= 0.1	0	0	0	0	0	NA	NA	0	CCDC181 family	NA	0	1
ENSG00000117479	SLC19A2	10560	NA	NA	O60779	5.7819769792307	MuscleSkeletal	4.61542881185952	AdiposeVisceralOmentum	1.49507611157006	HeartAtrialAppendage	1	50.8867238832075	Tbio	<= 0.1	0	0	0	0	0	NA	NA	0	Reduced folate carrier (RFC) transporter (TC 2.A.48) family	NA	1	0
ENSG00000198734	F5	2153	1CZS;1CZT;1CZV;1FV4;1Y61;3P6Z;3P70;3S9C	NA	P12259	5.94526624494749	Liver	2.27612692624941	WholeBlood	1.13451662950496	MinorSalivaryGland	2	27.7446682312909	Tbio	<= 0.1	0	1	0	0	0	CHEMBL436766;CHEMBL379036;CHEMBL381949	CHEMBL1162108;CHEMBL259312	1	Multicopper oxidase family	NA	1	0
ENSG00000174175	SELP	6403	NA	NA	P16109	4.11209014134286	AdiposeVisceralOmentum	3.49061149998826	ArteryCoronary	3.08534899839237	BreastMammaryTissue	1	9.77606056177669	Tchem	<= 0.1	0	0	0	1	1	NA	CHEMBL2312649;CHEMBL2312651;CHEMBL375763	0	Selectin/LECAM family	NA	0	1
ENSG00000000460	C1orf112	55732	NA	NA	Q9NSG2	2.84211755764595	CellsEBVtransformedlymphocytes	0.882666065098852	Testis	0.695057709293219	NerveTibial	3	4.52693231126009	Tdark	<= 0.1	0	0	0	0	0	NA	NA	0	NA	NA	0	1
ENSG00000188404	SELL	6402	NA	NA	P14151	5.84435901182363	WholeBlood	0.418267226245697	Spleen	0.28051835158529	HeartLeftVentricle	10	791.812789742273	Tchem	<= 0.1	0	0	0	1	1	NA	CHEMBL375763;CHEMBL220720;CHEMBL221163	0	Selectin/LECAM family	NA	0	0
ENSG00000007908	SELE	6401	1ESL;1G1T;1KJA;4C16;4CSY	NA	P16581	6.10259771056769	AdiposeVisceralOmentum	5.79924063048253	FallopianTube	1.70515990460645	BreastMammaryTissue	1	23.3018597312239	Tchem	<= 0.1	0	0	0	1	1	NA	CHEMBL221163;CHEMBL220255;CHEMBL220560	0	Selectin/LECAM family	NA	1	0
ENSG00000171806	METTL18	92342	4RFQ	NA	O95568	2.79888479718654	Spleen	2.16073453639081	CellsEBVtransformedlymphocytes	1.59386119192397	CellsTransformedfibroblasts	1	7.0733540058136	Tdark	<= 0.1	0	0	0	0	0	NA	NA	0	Methyltransferase superfamily, METTL18 family	NA	0	0
ENSG00000000457	SCYL3	57147	NA	NA	Q8IZE3	2.37169829713112	Bladder	1.87593543352952	BreastMammaryTissue	1.69038753034865	CellsEBVtransformedlymphocytes	1	7.21935666691173	Tdark	(0.1 - 0.9)	0	0	0	0	0	NA	NA	0	Protein kinase superfamily	NA	0	0
ENSG00000075945	KIFAP3	22920	NA	NA	Q92845	3.91842713276749	BrainFrontalCortexBA	3.0485799116174	BrainHypothalamus	2.9074255541009	BrainAnteriorcingulatecortexBA	1	28.2274507946438	Tbio	<= 0.1	0	0	0	0	0	NA	NA	0	NA	NA	0	0
ENSG00000203740	METTL11B	149281	5UBB	NA	Q5VVY1	7.89103514239298	HeartAtrialAppendage	6.78122677015882	HeartLeftVentricle	0.702088926762854	BrainPutamenbasalganglia	1	0.612703664967617	Tdark	NA	0	0	0	0	0	NA	NA	0	Methyltransferase superfamily, NTM1 family	NA	0	0
ENSG00000120370	GORAB	92344	NA	NA	Q5T7V8	2.23180967479224	AdiposeSubcutaneous	1.82391616984944	CervixEndocervix	1.6265424939892	Vagina	1	5.39090773923056	Tbio	<= 0.1	0	0	0	0	0	NA	NA	0	GORAB family	NA	1	1
ENSG00000116132	PRRX1	5396	NA	NA	P54821	4.43172952146922	AdiposeSubcutaneous	3.95495578827065	ArteryTibial	3.05580526898605	CellsTransformedfibroblasts	1	37.4793853732518	Tbio	(0.1 - 0.9)	0	0	0	0	0	NA	NA	0	Paired homeobox family	NA	1	0
ENSG00000117501	MROH9	80133	NA	NA	Q5TGP6	1.72762658510429	Testis	1.04595415579722	Lung	0.643984615994755	CervixEndocervix	1	1.50504054631605	Tdark	<= 0.1	0	0	0	0	0	NA	NA	0	NA	NA	0	0
ENSG00000007933	FMO3	2328	NA	2.6.1.16	P31513	6.45549828707451	Liver	1.20680070963357	AdiposeSubcutaneous	0.437469070479997	Lung	5	102.691382528353	Tbio	<= 0.1	0	0	0	0	0	NA	NA	0	FMO family	NA	1	1
ENSG00000094963	FMO2	2327	NA	NA	Q99518	6.06834570191694	ArteryAorta	4.62137814030822	Lung	3.05583412199101	ArteryCoronary	1	65.5470501769866	Tbio	NA	0	0	0	0	0	NA	NA	0	FMO family	NA	0	0
ENSG00000010932	FMO1	2326	NA	1.14.13.8	Q01740	6.6694274146561	KidneyCortex	2.79442050034911	SmallIntestineTerminalIleum	1.31278272882673	BreastMammaryTissue	2	14.2244704142213	Tchem	<= 0.1	0	0	0	0	0	NA	NA	0	FMO family	NA	0	0
ENSG00000076258	FMO4	2329	NA	1.14.13.8	P31512	4.20499867227194	Liver	3.33385255754945	ArteryAorta	2.84005240272279	KidneyCortex	1	9.3467258665742	Tchem	<= 0.1	0	0	0	0	0	NA	NA	0	FMO family	NA	0	0
ENSG00000117523	PRRC2C	23215	NA	NA	Q9Y520	2.68434340213638	CellsEBVtransformedlymphocytes	1.37875665269359	CellsTransformedfibroblasts	1.25318565147583	Uterus	1	40.8856744119676	Tbio	>= 0.9	0	0	0	0	0	NA	NA	0	NA	NA	0	0
ENSG00000034971	MYOC	4653	4WXQ;4WXS;4WXU	NA	Q99972	9.86011050208321	EsophagusGastroesophagealJunction	4.2039244646916	NerveTibial	4.10390904893998	EsophagusMuscularis	2	158.230393278833	Tbio	<= 0.1	0	0	0	0	0	NA	NA	1	NA	NA	1	0
ENSG00000117533	VAMP4	8674	NA	NA	O75379	3.46185652107879	ArteryTibial	2.69690918163069	ArteryAorta	2.19386431328705	ArteryCoronary	1	12.7111432853952	Tbio	>= 0.9	0	0	0	0	0	NA	NA	0	Synaptobrevin family	Marketed: BOTULINUM TOXIN TYPE B	0	0
ENSG00000010165	METTL13	51603	NA	NA	Q8N6R0	3.26963063081681	CellsTransformedfibroblasts	1.86864958567182	CellsEBVtransformedlymphocytes	1.79405051714634	AdrenalGland	1	14.0706547297223	Tdark	<= 0.1	0	0	0	0	0	NA	NA	0	Methyltransferase superfamily	NA	0	1
ENSG00000197959	DNM3	26052	3L43;5A3F	NA	Q9UQ16	3.23099493117441	BrainCerebellarHemisphere	2.15003630168433	BrainFrontalCortexBA	2.14129862668519	BrainSubstantianigra	1	26.5808122089931	Tbio	NA	0	0	0	0	0	NA	NA	0	TRAFAC class dynamin-like GTPase superfamily, Dynamin/Fzo/YdjA family	NA	0	0
ENSG00000135845	PIGC	5279	NA	2.4.1.198	Q92535	3.72917500681525	SkinSunExposedLowerleg	3.11921726356491	SkinNotSunExposedSuprapubic	1.55360786253515	Uterus	1	8.94037965299035	Tbio	<= 0.1	0	0	0	0	0	NA	NA	0	PIGC family	NA	0	0
ENSG00000180999	C1orf105	92346	NA	NA	O95561	3.44913745922362	HeartAtrialAppendage	2.37277782506348	HeartLeftVentricle	1.5961849737934	Testis	1	5.12241086763205	Tdark	<= 0.1	0	0	0	0	0	NA	NA	0	NA	NA	0	0
ENSG00000094975	SUCO	51430	NA	NA	Q9UBS9	3.02070058178772	Pancreas	2.0754193089514	Pituitary	1.62234468148327	Ovary	1	11.2542570404142	Tdark	(0.1 - 0.9)	0	0	0	0	0	NA	NA	0	NA	NA	0	0
ENSG00000117560	FASLG	356	1BZI;4MSV;5L19;5L36	NA	P48023	4.96210639492388	Spleen	3.11840346841992	WholeBlood	1.30883387184449	Lung	1	3.0209186317829	Tchem	(0.1 - 0.9)	0	0	0	0	0	NA	NA	1	Tumor necrosis factor family	Marketed: ADALIMUMAB;BELIMUMAB;CERTOLIZUMAB PEGOL;DENOSUMAB;ETANERCEPT;GOLIMUMAB;INFLIXIMAB	1	0
ENSG00000120337	TNFSF18	8995	2Q1M;2R30;2R32;3B93;3B94	NA	Q9UNG2	5.33345294870726	EsophagusMucosa	3.58523839919984	CellsTransformedfibroblasts	2.30422496625952	BrainFrontalCortexBA	1	0.469194460490888	Tbio	<= 0.1	0	0	0	0	0	NA	NA	0	Tumor necrosis factor family	Marketed: ADALIMUMAB;BELIMUMAB;CERTOLIZUMAB PEGOL;DENOSUMAB;ETANERCEPT;GOLIMUMAB;INFLIXIMAB	0	0
ENSG00000117586	TNFSF4	7292	2HEV	NA	P23510	3.65068150455351	CellsEBVtransformedlymphocytes	3.5555064771205	CellsTransformedfibroblasts	2.364485788486	EsophagusGastroesophagealJunction	1	6.6684952817731	Tchem	(0.1 - 0.9)	0	0	0	1	0	NA	NA	0	Tumor necrosis factor family	NA	1	0
ENSG00000117592	PRDX6	9588	1PRX;5B6M;5B6N	NA	P30041	4.84640072592535	AdiposeVisceralOmentum	3.9941870023745	EsophagusGastroesophagealJunction	3.35865195470828	EsophagusMuscularis	1	218.083768533715	Tbio	<= 0.1	0	0	0	0	0	NA	NA	0	Peroxiredoxin family, Prx6 subfamily	NA	0	0
ENSG00000162753	SLC9C2	284525	NA	NA	Q5TAH2	1.74130489324916	Testis	0.648114438588353	BrainCaudatebasalganglia	0.578757274884149	BrainHippocampus	2	4.26057746729185	Tdark	<= 0.1	0	0	0	0	0	NA	NA	0	Monovalent cation:proton antiporter 1 (CPA1) transporter (TC 2.A.36) family	Phase 3: SQUALAMINE LACTATE	0	0
ENSG00000183831	ANKRD45	339416	NA	NA	Q5TZF3	2.08419839151343	BrainCaudatebasalganglia	1.98953059587826	BrainNucleusaccumbensbasalganglia	1.4900352046851	Testis	1	3.75917945203618	Tdark	<= 0.1	0	0	0	0	0	NA	NA	0	NA	NA	0	0
ENSG00000232113	RP11-360D2.1	730159	NA	NA	NA	1.77915964875407	Testis	0.323567212947765	HeartLeftVentricle	0.216324683352757	HeartAtrialAppendage	5	21.5452813519988	NA	NA	0	0	0	0	0	NA	NA	0	NA	NA	0	0
ENSG00000076321	KLHL20	27252	NA	NA	Q9Y2M5	2.40420369972721	ArteryTibial	2.36393314355532	AdiposeSubcutaneous	1.91173252522313	ColonSigmoid	1	7.26867325406477	Tbio	<= 0.1	0	0	0	0	0	NA	NA	0	NA	NA	0	0
ENSG00000120334	CENPL	91687	NA	NA	Q8N0S6	2.97476097132723	CellsEBVtransformedlymphocytes	1.69117387777383	CellsTransformedfibroblasts	0.920962636834816	Testis	1	3.47934115943262	Tdark	(0.1 - 0.9)	0	0	0	0	0	NA	NA	0	NA	NA	0	0
ENSG00000117593	DARS2	55157	4AH6	6.1.1.12	Q6PI48	3.6484510179401	CellsEBVtransformedlymphocytes	2.6563175182376	AdrenalGland	2.18032264480771	CellsTransformedfibroblasts	1	19.755392648406	Tbio	<= 0.1	0	0	0	0	0	NA	NA	0	Class-II aminoacyl-tRNA synthetase family, Type 1 subfamily	NA	1	0
ENSG00000185278	ZBTB37	84614	NA	NA	Q5TC79	3.93953242442857	NerveTibial	1.87333065582112	AdiposeSubcutaneous	1.51465279685602	Spleen	2	3.83552248932813	Tdark	(0.1 - 0.9)	0	0	0	0	0	NA	NA	0	NA	NA	0	0
ENSG00000117601	SERPINC1	462	1ANT;1ATH;1AZX;1BR8;1DZG;1DZH;1E03;1E04;1E05;1JVQ;1LK6;1NQ9;1OYH;1R1L;1SR5;1T1F;1TB6;2ANT;2B4X;2B5T;2BEH;2GD4;2HIJ;2ZNH;3EVJ;3KCG;4EB1	NA	P01008	6.5469613402016	Liver	0.322663714931165	HeartLeftVentricle	0.217687281959664	HeartAtrialAppendage	10	744.916064991671	Tclin	>= 0.9	1	0	0	0	1	NA	NA	1	Serpin family	NA	1	0
ENSG00000135870	RC3H1	149041	3X1O;4QIK;4QIL;4ULW;4YWQ	NA	Q5TC82	2.28670513330715	BrainCerebellarHemisphere	1.62668747004099	BrainCerebellum	1.41713372059884	Spleen	1	7.78497353281294	Tbio	>= 0.9	0	0	0	0	0	NA	NA	0	NA	NA	0	0
ENSG00000152061	RABGAP1L	9910	3HZJ	NA	B7ZAP0|Q5R372	6.36593432083079	HeartAtrialAppendage	2.22992909684668	CellsEBVtransformedlymphocytes	1.85196964473805	BrainCerebellarHemisphere	2	12.2219080630037	Tbio;Tdark	<= 0.1	0	0	0	0	0	NA	NA	0	NA	NA	0	0
ENSG00000203737	GPR52	9293	NA	NA	Q9Y2T5	6.50346626040272	BrainNucleusaccumbensbasalganglia	4.65235984224117	BrainPutamenbasalganglia	4.41571712247094	BrainCaudatebasalganglia	1	4.13691899425193	Tchem	<= 0.1	0	0	0	0	0	NA	NA	0	G-protein coupled receptor 1 family	Marketed: ABARELIX;ACETOPHENAZINE MALEATE;ACRIVASTINE;ADENOSINE;ALCAFTADINE;ALFENTANIL HYDROCHLORIDE;ALMOTRIPTAN MALATE;ALPROSTADIL;ALVIMOPAN;AMINOPHYLLINE;AMOXAPINE;ANILERIDINE HYDROCHLORIDE;ANILERIDINE PHOSPHATE;ANTAZOLINE PHOSPHATE;APOMORPHINE HYDROCHLORIDE;APREPITANT;ARIPIPRAZOLE;ARIPIPRAZOLE LAUROXIL;ASENAPINE MALEATE;AZATADINE MALEATE;AZELASTINE HYDROCHLORIDE;AZILSARTAN KAMEDOXOMIL;BENZQUIN…	0	0
ENSG00000116161	CACYBP	27101	1X5M;2A25;2A26	NA	Q9HB71	2.95334534850312	BrainFrontalCortexBA	2.4407040082697	BrainAnteriorcingulatecortexBA	2.31867010711483	CellsEBVtransformedlymphocytes	1	27.6182995328197	Tbio	>= 0.9	0	0	0	0	0	NA	NA	0	NA	NA	0	0
ENSG00000120333	MRPS14	63931	3J9M	NA	O60783	2.96047302861764	BrainSubstantianigra	2.66024454726369	BrainSpinalcordcervicalc	2.18643979503744	BrainAmygdala	1	16.1697254635039	Tdark	<= 0.1	0	0	0	0	0	NA	NA	0	Universal ribosomal protein uS14 family	NA	0	0
ENSG00000120332	TNN	63923	NA	NA	Q9UQP3	6.85624930397191	BreastMammaryTissue	4.08512274942731	AdiposeSubcutaneous	3.65344718635221	MinorSalivaryGland	1	4.22423121959807	Tbio	<= 0.1	0	0	0	0	0	NA	NA	1	Tenascin family	Phase 2: 81C6;F16IL2;F16SIP;TENATUMOMAB	0	0
ENSG00000235750	KIAA0040	9674	NA	NA	Q15053	3.78632488376783	AdiposeVisceralOmentum	3.77580051546902	Lung	2.95480972250315	AdiposeSubcutaneous	1	24.3760590721332	Tbio	NA	0	0	0	0	0	NA	NA	0	NA	NA	0	0
ENSG00000116147	TNR	7143	NA	NA	Q92752	4.73843862957798	BrainAmygdala	3.73856192994155	BrainHippocampus	3.44537262791427	BrainAnteriorcingulatecortexBA	1	22.3944517440266	Tbio	>= 0.9	0	0	0	0	0	NA	NA	1	Tenascin family	Phase 2: 81C6;F16IL2;F16SIP;TENATUMOMAB	0	0
ENSG00000143207	RFWD2	64326	5HQG;5IGQ	NA	Q8NHY2	1.99846830400021	WholeBlood	1.66785988234691	AdiposeSubcutaneous	1.6261069681965	SkinSunExposedLowerleg	1	15.8271419046489	Tbio	>= 0.9	0	0	0	0	0	NA	NA	0	COP1 family	NA	0	0
ENSG00000116183	PAPPA2	60676	NA	NA	Q9BXP8	5.85841989813334	KidneyCortex	2.87785756909019	CellsTransformedfibroblasts	2.85958125612316	BreastMammaryTissue	2	3.90007833344862	Tbio	<= 0.1	0	0	0	0	0	NA	NA	1	Peptidase M43B family	NA	0	0
ENSG00000152092	ASTN1	460	NA	NA	O14525	3.27752046495291	BrainAnteriorcingulatecortexBA	3.19306765008821	BrainFrontalCortexBA	2.99015951188372	BrainNucleusaccumbensbasalganglia	1	15.5428928193592	Tbio	>= 0.9	0	0	0	0	0	NA	NA	0	Astrotactin family	NA	0	0
ENSG00000198797	BRINP2	57795	NA	NA	Q9C0B6	4.12927864744153	BrainCortex	3.9433599194161	BrainFrontalCortexBA	3.62355011126593	BrainAnteriorcingulatecortexBA	1	20.6517141471829	Tdark	>= 0.9	0	0	0	0	0	NA	NA	1	BRINP family	NA	0	0
ENSG00000120341	SEC16B	89866	NA	NA	Q96JE7	5.02169214070728	Liver	2.19148683147113	SmallIntestineTerminalIleum	1.95758257324203	Stomach	2	15.6474655816535	Tbio	<= 0.1	0	0	0	0	0	NA	NA	0	SEC16 family	NA	0	0
ENSG00000075391	RASAL2	9462	NA	NA	Q9UJF2	4.55371675065016	ArteryTibial	4.35985492993028	ArteryCoronary	3.13813255472097	AdiposeSubcutaneous	1	10.7855773647147	Tbio	(0.1 - 0.9)	0	0	0	0	0	NA	NA	0	NA	NA	0	0
ENSG00000240021	TEX35	84066	NA	NA	Q5T0J7	1.77909258224396	Testis	0.326053262132637	HeartLeftVentricle	0.246119432714956	HeartAtrialAppendage	5	28.9661494687546	Tbio	<= 0.1	0	0	0	0	0	NA	NA	0	NA	NA	0	0
ENSG00000116191	RALGPS2	55103	NA	NA	Q86X27	2.04344883557803	SmallIntestineTerminalIleum	1.4945486236548	EsophagusMucosa	1.47807310136594	Spleen	1	10.5408518341455	Tdark	>= 0.9	0	0	0	0	0	NA	NA	0	NA	NA	0	0
ENSG00000116194	ANGPTL1	9068	NA	NA	O95841	3.89170020484469	ArteryTibial	3.83394239301088	EsophagusMuscularis	3.78353858422039	ColonSigmoid	1	33.2024080063923	Tbio	<= 0.1	0	0	0	0	0	NA	NA	1	NA	NA	0	1
ENSG00000116199	FAM20B	9917	NA	2.7.1.-	O75063	4.32937342220334	EsophagusMuscularis	4.1782581039014	ArteryTibial	4.11258238231872	EsophagusGastroesophagealJunction	1	18.5352399571222	Tdark	(0.1 - 0.9)	0	0	0	0	0	NA	NA	0	FAM20 family	NA	0	0
ENSG00000186283	TOR3A	64222	NA	NA	Q9H497	3.45260072473921	Spleen	2.04827979473642	CellsEBVtransformedlymphocytes	1.45477811373416	SmallIntestineTerminalIleum	1	21.7671693104964	Tbio	<= 0.1	0	0	0	0	0	NA	NA	0	ClpA/ClpB family, Torsin subfamily	NA	0	1
ENSG00000143322	ABL2	27	2ECD;2KK1;2XYN;3GVU;3HMI;3ULR;4EIH	NA	P42684	5.48150650213945	CellsTransformedfibroblasts	2.81880730183022	AdiposeSubcutaneous	2.69907808115866	AdiposeVisceralOmentum	1	10.3038829926034	Tchem	<= 0.1	0	0	0	0	0	CHEMBL3288854	CHEMBL2324924;CHEMBL2324925	0	Protein kinase superfamily, Tyr protein kinase family, ABL subfamily	Marketed: BOSUTINIB;DASATINIB;IMATINIB MESYLATE;NILOTINIB HYDROCHLORIDE MONOHYDRATE;PONATINIB HYDROCHLORIDE;REGORAFENIB	1	0
ENSG00000057252	SOAT1	6646	NA	2.3.1.26	P35610	8.27500841338094	AdrenalGland	0.751282212170704	CellsTransformedfibroblasts	0.583274832729508	Lung	10	65.4239985761971	Tchem	<= 0.1	0	0	0	0	0	NA	CHEMBL454397;CHEMBL449832;CHEMBL453491	0	Membrane-bound acyltransferase family, Sterol o-acyltransferase subfamily	Phase 3: PRADIGASTAT	0	0
ENSG00000162779	AXDND1	126859	NA	NA	Q5T1B0	1.77022362185253	Testis	0.429715969361192	ColonTransverse	0.416743709650452	Stomach	4	9.73267055666724	Tdark	<= 0.1	0	0	0	0	0	NA	NA	0	NA	NA	0	0
ENSG00000116218	NPHS2	7827	NA	NA	Q9NP85	8.27371411019362	KidneyCortex	0.319452629858492	HeartLeftVentricle	0.211673861921669	HeartAtrialAppendage	10	53.9908601784846	Tbio	<= 0.1	0	0	0	0	0	NA	NA	0	Band 7/mec-2 family	NA	1	1
ENSG00000162782	TDRD5	163589	3S93	NA	Q8NAT2	1.72581931141901	Testis	0.590068395549799	BrainNucleusaccumbensbasalganglia	0.494509220827523	BrainPutamenbasalganglia	2	12.5024026521417	Tdark	>= 0.9	0	0	0	0	0	NA	NA	0	TDRD5 family	NA	0	0
ENSG00000243062	RP11-12M5.1	148753	NA	NA	Q96GL9	1.7790983296551	Testis	0.32171041186395	HeartLeftVentricle	0.214301083183839	HeartAtrialAppendage	5	20.1499526833379	Tdark	NA	0	0	0	0	0	NA	NA	0	FAM163 family	NA	0	0
ENSG00000143340	FAM163A	148753	NA	NA	Q96GL9	5.47515220091067	Pituitary	0.332162781782005	Testis	0.325526049895807	BrainAnteriorcingulatecortexBA	10	29.3279956984288	Tdark	(0.1 - 0.9)	0	0	0	0	0	NA	NA	0	FAM163 family	NA	0	0
ENSG00000169905	TOR1AIP2	163590	5J1S;5J1T	NA	Q8NFQ8|Q9H496	3.48670492056964	SmallIntestineTerminalIleum	3.29573939627348	Liver	2.50797712419093	CellsTransformedfibroblasts	1	4.7617291266268	Tbio;Tdark	<= 0.1	0	0	0	0	0	NA	NA	0	NA	NA	0	0
ENSG00000143337	TOR1AIP1	26092	4TVS	NA	Q5JTV8	4.84361099714769	EsophagusGastroesophagealJunction	4.40168646969763	EsophagusMuscularis	3.81986660667897	ColonSigmoid	1	14.6865830359116	Tbio	<= 0.1	0	0	0	0	0	NA	NA	0	TOR1AIP family	NA	1	0
ENSG00000135837	CEP350	9857	2COZ	NA	Q5VT06	2.08983216554131	MuscleSkeletal	1.13969890575634	Testis	1.12760869083245	AdiposeSubcutaneous	1	7.6196595483048	Tbio	>= 0.9	0	0	0	0	0	NA	NA	0	NA	NA	0	0
ENSG00000116260	QSOX1	5768	3LLI;3LLK;3Q6O;4IJ3	1.8.3.2	O00391	3.33809026923175	Stomach	3.16448236865472	Lung	2.47309430055002	HeartAtrialAppendage	1	40.2333875369531	Tbio	<= 0.1	0	0	0	0	0	NA	NA	1	Quiescin-sulfhydryl oxidase (QSOX) family	NA	0	1
ENSG00000121454	LHX4	89884	5HOD	NA	Q969G2	1.43675760192015	Testis	1.0259856911992	Pituitary	0.890508228282769	BrainCerebellum	1	4.08848187812539	Tbio	(0.1 - 0.9)	0	0	0	0	0	NA	NA	0	NA	NA	1	0
ENSG00000230124	RP5-1180C10.2	84320	2COP	NA	Q9BR61	2.34438581017228	BrainCerebellum	2.03549621561705	BrainCerebellarHemisphere	1.73170204487496	Pituitary	1	7.77577075099945	Tbio	<= 0.1	0	0	0	0	0	NA	NA	0	NA	NA	0	0
ENSG00000143324	XPR1	9213	5IJH	NA	Q9UBH6	6.76883010291936	HeartLeftVentricle	2.42898788479693	BrainHypothalamus	1.61164943725647	ArteryAorta	2	10.0913151294813	Tbio	>= 0.9	0	0	0	0	0	NA	NA	0	SYG1 (TC 2.A.94) family	NA	1	0
ENSG00000135835	KIAA1614	57710	NA	NA	Q5VZ46	3.05161263614373	BrainCerebellum	2.87771391915623	BrainCerebellarHemisphere	2.01203292889397	EsophagusMuscularis	1	7.37978704071045	Tdark	<= 0.1	0	0	0	0	0	NA	NA	0	NA	NA	0	0
ENSG00000135823	STX6	10228	2NPS;4J2C	NA	O43752	2.13686143796443	BrainCerebellarHemisphere	2.12920142518076	EsophagusMucosa	1.58498962308752	BrainCerebellum	1	14.0795115925017	Tbio	<= 0.1	0	0	0	0	0	NA	NA	0	Syntaxin family	NA	0	0
ENSG00000153029	MR1	3140	4GUP;4L4T;4L4V;4LCW;4NQC;4NQD;4NQE;4PJ5;4PJ7;4PJ8;4PJ9;4PJA;4PJB;4PJC;4PJD;4PJE;4PJF;4PJG;4PJH;4PJI;4PJX;5D5M;5D7I;5D7J;5D7L;5U16;5U17;5U1R;5U2V;5U6Q;5U72	NA	Q95460	2.53692257329298	CellsEBVtransformedlymphocytes	2.41086564337327	ArteryAorta	2.08254833453489	ArteryCoronary	1	10.8434634491549	Tbio	<= 0.1	0	0	0	0	0	NA	NA	1	MHC class I family	NA	0	0
ENSG00000162783	IER5	51278	NA	NA	Q5VY09	2.60096982205549	CellsEBVtransformedlymphocytes	2.57879284181555	Spleen	1.97063046981561	HeartAtrialAppendage	1	63.2999968771207	Tbio	(0.1 - 0.9)	0	0	0	0	0	NA	NA	0	IER family	NA	0	0
ENSG00000198216	CACNA1E	777	3BXL	NA	Q15878	5.31729282677063	BrainNucleusaccumbensbasalganglia	3.61645621941828	BrainCaudatebasalganglia	3.3396291658964	BrainPutamenbasalganglia	1	11.8202998063206	Tbio	>= 0.9	1	0	0	1	1	NA	NA	0	Calcium channel alpha-1 subunit (TC 1.A.1.11) family, CACNA1E subfamily	NA	0	0
ENSG00000179930	ZNF648	127665	NA	NA	Q5T619	1.56076566743795	Ovary	1.41970341817191	Liver	1.41921834687153	Testis	1	0.192913947598145	Tdark	<= 0.1	0	0	0	0	0	NA	NA	0	Krueppel C2H2-type zinc-finger protein family	NA	0	0
ENSG00000135821	GLUL	2752	2OJW;2QC8	6.3.1.2	P15104	3.71423039411489	AdiposeSubcutaneous	3.57370473312153	NerveTibial	3.29951046713341	AdiposeVisceralOmentum	1	387.518418709891	Tchem	>= 0.9	0	0	0	0	0	NA	NA	0	Glutamine synthetase family	NA	1	0
ENSG00000203730	TEDDM1	127670	NA	NA	Q5T9Z0	1.86625265936545	Uterus	1.38224518501693	Testis	1.25662168108175	Ovary	1	0.168575321784221	Tdark	<= 0.1	0	0	0	0	0	NA	NA	0	TMEM45 family	NA	0	0
ENSG00000121446	RGSL1	353299	NA	NA	A5PLK6	1.77914168215606	Testis	0.319568403380289	HeartLeftVentricle	0.21144577132753	HeartAtrialAppendage	5	7.42065370775932	Tdark	NA	0	0	0	0	0	NA	NA	0	NA	NA	0	0
ENSG00000135828	RNASEL	6041	1WDY;4G8K;4G8L;4OAU;4OAV	3.1.26.-	Q05823	1.88981404458469	Bladder	1.87616333256163	Ovary	1.64014304694046	WholeBlood	1	4.46792327273976	Tchem	<= 0.1	0	0	0	0	0	NA	NA	0	Protein kinase superfamily	NA	1	1
ENSG00000143333	RGS16	6004	2BT2;2IK8	NA	O15492	3.86464408630582	Thyroid	3.60409217113996	Pituitary	3.0893166492197	AdiposeVisceralOmentum	1	45.389531910604	Tbio	<= 0.1	0	0	0	0	0	NA	CHEMBL1917204	0	NA	NA	0	1
ENSG00000135824	RGS8	85397	2IHD;2ODE;5DO9	NA	P57771	6.62342533055733	BrainNucleusaccumbensbasalganglia	3.12465475959706	BrainCaudatebasalganglia	2.94525660775214	BrainPutamenbasalganglia	2	3.81951043393825	Tbio	(0.1 - 0.9)	0	0	0	0	0	NA	CHEMBL1917204	0	NA	NA	0	0
ENSG00000135838	NPL	80896	NA	4.1.3.3	Q9BXD5	4.31824041827164	WholeBlood	2.94435113264477	Spleen	1.63688078878863	Lung	1	21.444936029177	Tbio	<= 0.1	0	0	0	0	0	NA	NA	0	DapA family, NanA subfamily	NA	0	0
ENSG00000135829	DHX9	1660	3LLM;3VYX;3VYY	NA	Q08211	1.87144333738252	CellsEBVtransformedlymphocytes	1.62796616306803	Uterus	1.51355862011514	CervixEndocervix	1	44.7964377484079	Tbio	>= 0.9	0	0	0	0	0	NA	NA	0	DEAD box helicase family, DEAH subfamily	NA	0	0
ENSG00000157060	SHCBP1L	81626	NA	NA	Q9BZQ2	1.77915978998421	Testis	0.323373069146061	HeartLeftVentricle	0.215835946851158	HeartAtrialAppendage	5	91.0405468275381	Tdark	<= 0.1	0	0	0	0	0	NA	NA	0	NA	NA	0	1
ENSG00000135862	LAMC1	3915	NA	NA	P11047	5.08329639706973	CellsTransformedfibroblasts	3.10650548937432	AdiposeSubcutaneous	2.67618910759994	EsophagusGastroesophagealJunction	1	185.006057658666	Tchem	>= 0.9	1	0	0	0	0	NA	NA	1	NA	NA	0	0
ENSG00000058085	LAMC2	3918	NA	NA	Q13753	3.03742096483978	SkinNotSunExposedSuprapubic	2.94723835823654	BreastMammaryTissue	2.79389667883189	SkinSunExposedLowerleg	1	11.3939828090668	Tbio	<= 0.1	1	0	0	0	0	NA	NA	1	NA	NA	1	0
ENSG00000157064	NMNAT2	23057	NA	NA	Q9BZQ4	3.25376858105146	BrainCerebellarHemisphere	2.47660954598321	BrainCerebellum	2.46851497567307	BrainFrontalCortexBA	1	56.5077823729742	Tbio	>= 0.9	0	0	0	0	0	NA	NA	0	Eukaryotic NMN adenylyltransferase family	NA	0	0
ENSG00000116698	SMG7	9887	1YA0	NA	Q92540	1.77664956760869	BrainCerebellarHemisphere	1.08576261382422	BrainCerebellum	1.04880478384225	CellsEBVtransformedlymphocytes	1	24.182312474932	Tbio	>= 0.9	0	0	0	0	0	NA	NA	0	NA	NA	0	0
ENSG00000116701	NCF2	4688	1E96;1HH8;1K4U;1OEY;1WM5;2DMO	NA	P19878	5.78460265884589	WholeBlood	0.551799679494116	Lung	0.547892994259189	Spleen	10	355.871274011432	Tbio	<= 0.1	0	0	0	0	0	NA	NA	0	NCF2/NOXA1 family	NA	1	0
ENSG00000162704	ARPC5	10092	NA	NA	O15511	3.61543881350931	WholeBlood	2.1051622442199	CellsTransformedfibroblasts	1.83779541788372	CellsEBVtransformedlymphocytes	1	130.287778182187	Tbio	(0.1 - 0.9)	0	0	0	0	0	NA	NA	0	ARPC5 family	NA	0	0
ENSG00000143344	RGL1	23179	NA	NA	Q9NZL6	3.3271296178167	NerveTibial	2.98357379752271	Spleen	2.47305257030125	AdiposeVisceralOmentum	1	24.3578331439119	Tbio	>= 0.9	0	0	0	0	0	NA	NA	0	NA	NA	0	0
ENSG00000173627	APOBEC4	403314	NA	NA	Q8WW27	1.73807858813272	Testis	1.17253556440325	FallopianTube	0.285936120138123	HeartLeftVentricle	1	8.29164794052756	Tdark	<= 0.1	0	0	0	0	0	NA	NA	0	Cytidine and deoxycytidylate deaminase family	NA	0	0
ENSG00000198756	COLGALT2	23127	NA	2.4.1.50	Q8IYK4	4.35077376896603	BrainSpinalcordcervicalc	3.27171520815632	BrainSubstantianigra	3.17279877193888	BrainHippocampus	1	11.4353765366783	Tbio	<= 0.1	0	0	0	0	0	NA	NA	0	Glycosyltransferase 25 family	NA	0	0
ENSG00000198860	TSEN15	116461	2GW6	NA	Q8WW01	3.83362332935261	BrainSpinalcordcervicalc	3.02292075337312	CellsTransformedfibroblasts	2.70496292920001	ColonSigmoid	1	17.4905903507286	Tdark	(0.1 - 0.9)	0	0	0	0	0	NA	NA	0	SEN15 family	NA	1	0
ENSG00000116667	C1orf21	81563	NA	NA	Q9H246	3.30373775305204	MuscleSkeletal	2.9237782741709	EsophagusGastroesophagealJunction	2.17779423486162	EsophagusMuscularis	1	22.3296980647154	Tdark	(0.1 - 0.9)	0	0	0	0	0	NA	NA	0	NA	NA	0	0
ENSG00000116406	EDEM3	80267	NA	NA	Q9BZQ6	3.69078749081546	Stomach	2.78873320525883	MinorSalivaryGland	2.66684266575603	Pancreas	1	10.838832845342	Tbio	(0.1 - 0.9)	0	0	0	0	0	NA	NA	0	Glycosyl hydrolase 47 family	NA	0	0
ENSG00000135842	FAM129A	116496	NA	NA	Q9BZQ8	5.37983192473245	EsophagusMuscularis	4.84462916209639	EsophagusGastroesophagealJunction	3.97819710234913	ColonSigmoid	1	75.3276370044662	Tbio	<= 0.1	0	0	0	0	0	NA	NA	0	Niban family	NA	0	0
ENSG00000121481	RNF2	6045	2H0D;3GS2;3H8H;3IXS;3RPG;4R8P;4S3O	NA	Q99496	2.32212417665931	CellsTransformedfibroblasts	2.02727746573508	AdiposeVisceralOmentum	2.00690595134934	BreastMammaryTissue	1	5.24139138426579	Tbio	>= 0.9	0	0	0	0	0	NA	NA	0	NA	NA	0	0
ENSG00000121486	TRMT1L	81627	NA	NA	Q7Z2T5	1.66491837911487	CellsEBVtransformedlymphocytes	1.49280165402223	MuscleSkeletal	1.30472846271263	Testis	1	10.2303708609888	Tdark	>= 0.9	0	0	0	0	0	NA	NA	0	Class I-like SAM-binding methyltransferase superfamily, Trm1 family	NA	0	0
ENSG00000116668	SWT1	54823	NA	NA	Q5T5J6	1.72196884287678	Testis	0.946269861126661	Pancreas	0.533896170326717	Stomach	1	19.8977304336637	Tdark	(0.1 - 0.9)	0	0	0	0	0	NA	NA	0	SWT1 family	NA	0	0
ENSG00000116679	IVNS1ABP	10625	NA	NA	Q9Y6Y0	4.19468482806646	MinorSalivaryGland	2.97079127651343	KidneyCortex	2.96126714266778	AdiposeVisceralOmentum	1	55.0233599010267	Tbio	>= 0.9	0	0	0	0	0	NA	NA	0	NA	NA	0	0
ENSG00000143341	HMCN1	83872	NA	NA	Q96RW7	8.78601973429912	ArteryAorta	4.22895750804935	ArteryCoronary	4.00282196100733	EsophagusMuscularis	2	13.7330302425793	Tbio	<= 0.1	0	0	0	0	0	NA	NA	1	NA	NA	1	0
ENSG00000116690	PRG4	10216	NA	NA	Q92954	7.55779271217194	AdiposeVisceralOmentum	4.70045440870039	AdiposeSubcutaneous	2.82158216546017	Liver	1	62.6931154566452	Tbio	(0.1 - 0.9)	0	0	0	0	0	NA	NA	1	NA	NA	1	1
ENSG00000047410	TPR	7175	NA	NA	P12270	1.86924923525553	CellsEBVtransformedlymphocytes	1.39101620649428	CellsTransformedfibroblasts	1.23438783374702	AdiposeSubcutaneous	1	35.4174529738345	Tbio	>= 0.9	0	0	0	0	0	NA	NA	0	TPR family	NA	0	0
ENSG00000157181	C1orf27	54953	NA	NA	Q5SWX8	2.70691106384113	Prostate	2.2029187300894	Pancreas	2.15378077722688	Thyroid	1	11.1469086925938	Tdark	<= 0.1	0	0	0	0	0	NA	NA	0	ODR-4 family	NA	0	0
ENSG00000262180	OCLM	10896	NA	NA	Q9Y5M6	2.66177818338004	Pancreas	1.8743502129272	NerveTibial	1.76761738911345	Uterus	1	1.18832629692485	Tdark	<= 0.1	0	0	0	0	0	NA	NA	0	NA	NA	0	0
ENSG00000116703	PDC	5132	NA	NA	P20941	3.57969182401342	BrainCerebellum	2.78763462816839	BrainCerebellarHemisphere	2.11745018383842	NerveTibial	1	0.348939610898495	Tbio	<= 0.1	0	0	0	0	0	NA	NA	0	Phosducin family	NA	0	0
ENSG00000073756	PTGS2	5743	1V0X;5F19;5F1A;5IKQ;5IKR;5IKT;5IKV;5KIR	1.14.99.1	P35354	6.07765124142403	Lung	3.88613891187594	ColonSigmoid	3.2738758220852	Stomach	1	23.4307787157595	Tclin	>= 0.9	1	1	0	1	1	CHEMBL3576974;CHEMBL3576976;CHEMBL3576979	CHEMBL134342;CHEMBL51085;CHEMBL501676	0	Prostaglandin G/H synthase family	NA	0	0
ENSG00000116711	PLA2G4A	5321	1BCI;1CJY;1RLW	3.1.1.4|3.1.1.5	P47712	5.34637853797397	Bladder	4.35923125388379	ColonSigmoid	1.9024011714663	Vagina	1	16.2380502440713	Tchem	<= 0.1	0	0	0	0	0	NA	CHEMBL272342;CHEMBL443834;CHEMBL426665	0	NA	NA	1	0
ENSG00000162670	BRINP3	339479	NA	NA	Q76B58	3.82456641695203	BrainHypothalamus	3.06772416193528	BrainAmygdala	2.76252903801997	BrainAnteriorcingulatecortexBA	1	6.82139690034091	Tbio	<= 0.1	0	0	0	0	0	NA	NA	1	BRINP family	NA	0	0
ENSG00000150681	RGS18	64407	2DLV;2JM5;2OWI	NA	Q9NS28	5.38592498184958	WholeBlood	2.13947393093768	Spleen	0.799993616419095	Lung	2	21.423296387869	Tbio	<= 0.1	0	0	0	0	0	NA	NA	0	NA	NA	0	1
ENSG00000253148	RGS21	431704	NA	NA	Q2M5E4	1.6094430747287	Testis	1.28709385194459	Bladder	1.0997785067893	BrainPutamenbasalganglia	1	0.0171529614572348	Tdark	<= 0.1	0	0	0	0	0	NA	NA	0	NA	NA	0	1
ENSG00000090104	RGS1	5996	2BV1;2GTP	NA	Q08116	4.25533480803815	BrainSpinalcordcervicalc	3.45759670060355	CellsEBVtransformedlymphocytes	2.89625281423304	NerveTibial	1	159.689170232961	Tbio	(0.1 - 0.9)	0	0	0	0	0	NA	NA	0	NA	NA	0	0
ENSG00000127074	RGS13	6003	NA	NA	O14921	5.17348633911955	SmallIntestineTerminalIleum	4.07975855779327	EsophagusGastroesophagealJunction	2.98537959721451	EsophagusMuscularis	1	0.989076576280323	Tbio	<= 0.1	0	0	0	0	0	NA	NA	0	NA	NA	0	0
ENSG00000116741	RGS2	5997	2AF0;2V4Z;4EKC;4EKD	NA	P41220	7.60660613963568	EsophagusMuscularis	5.62358615516486	EsophagusGastroesophagealJunction	3.66053025878708	ColonSigmoid	1	268.814191347192	Tbio	<= 0.1	0	0	0	0	0	NA	NA	0	NA	NA	0	0
ENSG00000116750	UCHL5	51377	3A7S;3IHR;3RII;3RIS;3TB3;4UEL;4UEM;4UF5;4UF6;4WLP	NA	Q9Y5K5	2.93764607270579	CellsEBVtransformedlymphocytes	2.77619848984827	BrainFrontalCortexBA	2.21324807803393	BrainCerebellarHemisphere	1	11.5463514812922	Tbio	(0.1 - 0.9)	0	0	0	0	0	NA	CHEMBL3410535;CHEMBL3410537	0	Peptidase C12 family	NA	0	0
ENSG00000116747	TROVE2	6738	NA	NA	P10155	2.1185160626985	Uterus	2.09834842382397	EsophagusGastroesophagealJunction	1.94416649466716	CellsEBVtransformedlymphocytes	1	5.95488112231335	Tbio	<= 0.1	0	0	0	0	0	NA	NA	0	Ro 60 kDa family	NA	0	0
ENSG00000023572	GLRX2	51022	2CQ9;2FLS;2HT9	NA	Q9NS18	1.642414072674	Testis	1.4734829904112	HeartLeftVentricle	0.83621133028532	AdrenalGland	1	34.5127398246943	Tbio	<= 0.1	0	0	0	0	0	NA	NA	0	Glutaredoxin family	NA	0	0
ENSG00000134371	CDC73	79577	NA	NA	Q6P1J9	4.39323139329788	ArteryTibial	2.5389091131036	CellsTransformedfibroblasts	2.35438600998317	ArteryCoronary	1	11.7925541946687	Tbio	>= 0.9	0	0	0	0	0	NA	NA	0	CDC73 family	NA	1	0
ENSG00000162630	B3GALT2	8707	NA	NA	O43825	4.84042946784923	HeartLeftVentricle	3.71422098414673	BrainAnteriorcingulatecortexBA	3.63510445157435	BrainFrontalCortexBA	1	10.2476758508507	Tdark	(0.1 - 0.9)	0	0	0	0	0	NA	NA	0	Glycosyltransferase 31 family	NA	0	0
ENSG00000162687	KCNT2	343450	NA	NA	Q6UVM3	6.80692212336062	ArteryCoronary	3.76279166402434	Ovary	3.60106148879148	ArteryTibial	1	5.19090224477582	Tchem	(0.1 - 0.9)	0	0	0	0	0	NA	NA	0	Potassium channel family, Calcium-activated (TC 1.A.1.3) subfamily, KCa4.2/KCNT2 sub-subfamily	NA	1	0
ENSG00000000971	CFH	3075	NA	NA	P08603	4.83777647668889	ArteryCoronary	4.48999703586264	Liver	3.25793215936093	ArteryTibial	1	147.470876865817	Tbio	>= 0.9	0	0	0	0	0	NA	NA	1	NA	NA	1	0
ENSG00000116785	CFHR3	10878	NA	NA	Q02985	6.54665785302431	Liver	0.315125473811327	HeartLeftVentricle	0.228858730937326	HeartAtrialAppendage	10	82.5794842951939	Tbio	<= 0.1	0	0	0	0	0	NA	NA	1	NA	NA	1	1
ENSG00000244414	CFHR1	3078	3ZD2;4MUC	NA	Q03591	6.54441429893349	Liver	0.299830088789391	HeartLeftVentricle	0.297385763722535	HeartAtrialAppendage	10	252.761508152265	Tbio	<= 0.1	0	0	0	0	0	NA	NA	1	NA	NA	1	0
ENSG00000134365	CFHR4	10877	NA	NA	Q92496	6.54683205905147	Liver	0.318768524046415	HeartLeftVentricle	0.214976060932421	HeartAtrialAppendage	10	20.1514970374708	Tbio	<= 0.1	0	0	0	0	0	NA	NA	1	NA	NA	0	0
ENSG00000080910	CFHR2	3080	3ZD1;5EA0	NA	P36980	6.54696405590689	Liver	0.32337870012465	HeartLeftVentricle	0.217604052027071	HeartAtrialAppendage	10	223.321074541877	Tbio	<= 0.1	0	0	0	0	0	NA	NA	1	NA	NA	0	0
ENSG00000134389	CFHR5	81494	NA	NA	Q9BXR6	6.5469508770557	Liver	0.322695622038164	HeartLeftVentricle	0.216729258258114	HeartAtrialAppendage	10	29.6443742543709	Tbio	<= 0.1	0	0	0	0	0	NA	NA	1	NA	NA	1	1
ENSG00000143278	F13B	2165	NA	NA	P05160	6.54605098045086	Liver	0.319850578983784	HeartLeftVentricle	0.214108818978513	HeartAtrialAppendage	10	20.5183587474983	Tbio	<= 0.1	0	0	0	0	0	NA	NA	1	NA	NA	1	0
ENSG00000066279	ASPM	259266	NA	NA	Q8IZT6	4.14744141238737	CellsEBVtransformedlymphocytes	2.66135090032733	CellsTransformedfibroblasts	1.2855033543641	EsophagusMucosa	1	9.81943021790456	Tbio	<= 0.1	0	0	0	0	0	NA	NA	0	NA	NA	1	0
ENSG00000177888	ZBTB41	360023	NA	NA	Q5SVQ8	3.22561068842059	BrainCerebellum	3.0870747985572	BrainCerebellarHemisphere	0.952619022944394	BrainFrontalCortexBA	1	8.53869066238403	Tdark	(0.1 - 0.9)	0	0	0	0	0	NA	NA	0	NA	NA	0	0
ENSG00000134376	CRB1	23418	4UU5	NA	P82279	3.03661803709526	BrainAmygdala	3.03461918942667	BrainCaudatebasalganglia	2.71237509485058	BrainAnteriorcingulatecortexBA	1	1.38913327910834	Tbio	<= 0.1	0	0	0	0	0	NA	NA	1	Crumbs protein family	NA	1	0
ENSG00000213047	DENND1B	163486	3TW8	NA	Q6P3S1	4.72050953318479	SmallIntestineTerminalIleum	3.48260613018957	ColonTransverse	2.26833633092555	EsophagusMucosa	1	3.75424502519044	Tbio	(0.1 - 0.9)	0	0	0	0	0	NA	NA	0	NA	NA	0	0
ENSG00000203724	C1orf53	388722	NA	NA	Q5VUE5	4.6371874048808	AdrenalGland	2.8338182681227	Liver	2.06714900454397	BrainAmygdala	1	5.81934913931222	Tdark	(0.1 - 0.9)	0	0	0	0	0	NA	NA	0	NA	NA	0	0
ENSG00000143355	LHX9	56956	2DMQ	NA	Q9NQ69	6.49655878735161	Ovary	1.80103874184036	ArteryCoronary	1.4675769329737	BrainHypothalamus	3	1.95403376743966	Tdark	>= 0.9	0	0	0	0	0	NA	NA	0	NA	NA	0	0
ENSG00000151414	NEK7	140609	2WQM;2WQN;5DE2	NA	Q8TDX7	4.87313674738592	HeartLeftVentricle	4.13479980455922	ArteryTibial	2.96277261462726	ArteryCoronary	1	35.3170059755308	Tchem	(0.1 - 0.9)	0	0	0	0	0	NA	NA	0	Protein kinase superfamily, NEK Ser/Thr protein kinase family, NIMA subfamily	NA	0	0
ENSG00000151418	ATP6V1G3	127124	NA	NA	Q96LB4	8.27154102388257	KidneyCortex	0.315059431613857	HeartLeftVentricle	0.209364290326406	Pancreas	10	17.0958002135158	Tbio	<= 0.1	0	0	0	0	0	NA	NA	0	V-ATPase G subunit family	NA	0	0
ENSG00000081237	PTPRC	5788	NA	NA	P08575	4.96600588249737	WholeBlood	2.3337854507503	Spleen	1.1010512535812	Lung	2	133.320404348786	Tchem	>= 0.9	0	0	0	0	0	CHEMBL1289231;CHEMBL213758;CHEMBL215335	CHEMBL2316908;CHEMBL2396718;CHEMBL2316907	0	Protein-tyrosine phosphatase family, Receptor class 1/6 subfamily	NA	1	0
ENSG00000116833	NR5A2	2494	1YOK;1YUC;1ZDU;2A66;3PLZ;3TX7;4DOR;4DOS;4IS8;4ONI;4PLD;4PLE;4RWV;5L0M;5L11;5SYZ;5UNJ	NA	O00482	7.9261580585029	Pancreas	2.26422099693055	SmallIntestineTerminalIleum	2.01777028561588	Liver	3	14.2221483793872	Tchem	>= 0.9	0	0	0	0	0	NA	NA	0	Nuclear hormone receptor family, NR5 subfamily	NA	0	0
ENSG00000162702	ZNF281	23528	NA	NA	Q9Y2X9	5.39636644323851	CellsTransformedfibroblasts	1.38571528679624	Liver	1.31574269257934	CellsEBVtransformedlymphocytes	3	11.8482249958414	Tdark	>= 0.9	0	0	0	0	0	NA	NA	0	Krueppel C2H2-type zinc-finger protein family	NA	0	0
ENSG00000118193	KIF14	9928	NA	NA	Q15058	4.33919450224318	CellsEBVtransformedlymphocytes	1.98676350867567	CellsTransformedfibroblasts	0.76270771401997	EsophagusMucosa	2	6.35302336337203	Tbio	<= 0.1	0	0	0	0	0	NA	NA	0	TRAFAC class myosin-kinesin ATPase superfamily, Kinesin family	NA	1	1
ENSG00000118197	DDX59	83479	2YQP	NA	Q5T1V6	1.97323234158602	CellsEBVtransformedlymphocytes	1.91431433587381	MuscleSkeletal	1.80658653055817	BreastMammaryTissue	1	7.73140709683046	Tdark	<= 0.1	0	0	0	0	0	NA	NA	0	DEAD box helicase family, DDX59 subfamily	NA	1	1
ENSG00000118200	CAMSAP2	23271	NA	NA	Q08AD1	2.55897164602316	BrainFrontalCortexBA	1.99246837033575	BrainCerebellarHemisphere	1.95550982519148	BrainAnteriorcingulatecortexBA	1	16.2557390751662	Tbio	>= 0.9	0	0	0	0	0	NA	NA	0	CAMSAP1 family	NA	0	0
ENSG00000170128	GPR25	2848	NA	NA	O00155	3.98181581070705	Stomach	2.3261475779296	WholeBlood	1.92544374885612	SmallIntestineTerminalIleum	1	0.487674864964473	Tdark	<= 0.1	0	0	0	0	0	NA	NA	0	G-protein coupled receptor 1 family	Marketed: ABARELIX;ACETOPHENAZINE MALEATE;ACRIVASTINE;ADENOSINE;ALCAFTADINE;ALFENTANIL HYDROCHLORIDE;ALMOTRIPTAN MALATE;ALPROSTADIL;ALVIMOPAN;AMINOPHYLLINE;AMOXAPINE;ANILERIDINE HYDROCHLORIDE;ANILERIDINE PHOSPHATE;ANTAZOLINE PHOSPHATE;APOMORPHINE HYDROCHLORIDE;APREPITANT;ARIPIPRAZOLE;ARIPIPRAZOLE LAUROXIL;ASENAPINE MALEATE;AZATADINE MALEATE;AZELASTINE HYDROCHLORIDE;AZILSARTAN KAMEDOXOMIL;BENZQUIN…	0	0
ENSG00000163362	C1orf106	55765	NA	NA	Q3KP66	3.83818679079685	SmallIntestineTerminalIleum	3.34780909291863	SkinSunExposedLowerleg	3.07547599164895	ColonTransverse	1	19.7268127924339	Tdark	(0.1 - 0.9)	0	0	0	0	0	NA	NA	0	NA	NA	0	0
ENSG00000116852	KIF21B	23046	NA	NA	O75037	3.08346068708646	BrainAnteriorcingulatecortexBA	2.99138342218422	BrainAmygdala	2.76447929400797	BrainCortex	1	12.6393312556403	Tbio	>= 0.9	0	0	0	0	0	NA	NA	0	TRAFAC class myosin-kinesin ATPase superfamily, Kinesin family	NA	0	0
ENSG00000081248	CACNA1S	779	2VAY	NA	Q13698	7.89023889306489	MuscleSkeletal	0.311291827971731	HeartLeftVentricle	0.205555034012855	HeartAtrialAppendage	10	57.1983982474305	Tclin	<= 0.1	1	0	0	1	1	NA	NA	0	Calcium channel alpha-1 subunit (TC 1.A.1.11) family, CACNA1S subfamily	NA	1	0
ENSG00000232237	ASCL5	647219	NA	NA	Q7RTU5	5.86249633426392	Pancreas	3.56754707930253	BrainNucleusaccumbensbasalganglia	2.75526324859197	BrainHypothalamus	1	0.892546054476883	Tdark	NA	0	0	0	0	0	NA	NA	0	NA	NA	0	0
ENSG00000116857	TMEM9	252839	NA	NA	Q9P0T7	2.605465255123	BrainHypothalamus	2.50777619334476	AdrenalGland	2.10944401662756	BrainAnteriorcingulatecortexBA	1	30.2624497314294	Tdark	(0.1 - 0.9)	0	0	0	0	0	NA	NA	0	TMEM9 family	NA	0	0
ENSG00000163395	IGFN1	91156	NA	NA	Q86VF2	6.69774562160087	MuscleSkeletal	3.50713939348757	Thyroid	1.13548402159732	Pancreas	1	56.2819232963199	Tdark	<= 0.1	0	0	0	0	0	NA	NA	0	NA	NA	0	0
ENSG00000081277	PKP1	5317	1XM9	NA	Q13835	5.61011335621447	SkinSunExposedLowerleg	4.36514159777499	SkinNotSunExposedSuprapubic	2.9216648410605	EsophagusMucosa	1	473.576432642149	Tbio	<= 0.1	0	0	0	0	0	NA	NA	0	Beta-catenin family	NA	1	0
ENSG00000118194	TNNT2	7139	1J1D;1J1E;4Y99	NA	P45379	8.18221459055873	HeartLeftVentricle	6.85477883732459	HeartAtrialAppendage	0.152306517522317	MuscleSkeletal	1	2062.1667893436	Tchem	<= 0.1	0	0	0	0	0	NA	NA	0	Troponin T family	Phase 3: TIRASEMTIV	1	0
ENSG00000159166	LAD1	3898	NA	NA	O00515	5.7950196050197	EsophagusMucosa	3.57072651999703	SkinSunExposedLowerleg	3.16980705702297	SkinNotSunExposedSuprapubic	1	173.884416913653	Tbio	<= 0.1	0	0	0	0	0	NA	NA	1	NA	NA	0	0
ENSG00000159173	TNNI1	7135	NA	NA	P19237	7.88579198941019	MuscleSkeletal	0.488793219741392	HeartAtrialAppendage	0.344097550558967	HeartLeftVentricle	10	416.462642824373	Tbio	(0.1 - 0.9)	0	0	0	0	0	NA	NA	0	Troponin I family	Phase 3: TIRASEMTIV	0	0
ENSG00000174307	PHLDA3	23612	NA	NA	Q9Y5J5	4.83288277928295	NerveTibial	4.1844682495541	AdiposeSubcutaneous	4.00058695009147	ColonSigmoid	1	131.233331077977	Tbio	(0.1 - 0.9)	0	0	0	0	0	NA	NA	0	PHLDA3 family	NA	0	0
ENSG00000159176	CSRP1	1465	NA	NA	P21291	6.56516674655956	ColonSigmoid	5.32912371913285	EsophagusMuscularis	5.02724624042554	EsophagusGastroesophagealJunction	1	959.764772863196	Tbio	<= 0.1	0	0	0	0	0	NA	NA	0	NA	NA	0	0
ENSG00000134369	NAV1	89796	NA	NA	Q8NEY1	6.9496616857497	ArteryAorta	3.12577099926897	CellsTransformedfibroblasts	2.45245524559739	AdiposeSubcutaneous	2	14.7139160718237	Tdark	>= 0.9	0	0	0	0	0	NA	NA	0	Nav/unc-53 family	NA	0	0
ENSG00000198700	IPO9	55705	NA	NA	Q96P70	1.97043350572536	CellsTransformedfibroblasts	1.38802092810194	BrainCerebellarHemisphere	1.38686168317507	Uterus	1	9.44082596268452	Tbio	>= 0.9	0	0	0	0	0	NA	NA	0	Importin beta family	NA	0	0
ENSG00000198892	SHISA4	149345	NA	NA	Q96DD7	3.28320689659368	MuscleSkeletal	3.02950974609386	BrainAmygdala	2.60149118573403	BrainSubstantianigra	1	73.8208272324052	Tdark	<= 0.1	0	0	0	0	0	NA	NA	0	Shisa family	NA	0	0
ENSG00000163431	LMOD1	25802	4Z79;4Z8G;4Z94	NA	P29536	5.9319325183464	ArteryTibial	5.6062251199327	EsophagusMuscularis	5.28278956033993	EsophagusGastroesophagealJunction	1	633.835914290095	Tbio	(0.1 - 0.9)	0	0	0	0	0	NA	NA	0	Tropomodulin family	NA	0	0
ENSG00000134375	TIMM17A	10440	NA	NA	Q99595	2.89265160144458	HeartLeftVentricle	2.84633316163361	AdrenalGland	2.50717010417638	HeartAtrialAppendage	1	16.945141394204	Tbio	(0.1 - 0.9)	0	0	0	0	0	NA	NA	0	Tim17/Tim22/Tim23 family	NA	0	0
ENSG00000176393	RNPEP	6051	NA	3.4.11.6	Q9H4A4	2.59038246079077	SmallIntestineTerminalIleum	2.36502468622768	ColonTransverse	2.19164683023751	EsophagusMucosa	1	39.4281791340221	Tchem	<= 0.1	0	0	0	1	0	NA	CHEMBL3251698;CHEMBL29292	1	Peptidase M1 family	NA	0	0
ENSG00000163435	ELF3	1999	2E8P	NA	P78545	4.81840091681806	Bladder	3.07963219496507	ColonTransverse	3.07637625071889	MinorSalivaryGland	1	118.219577247446	Tbio	>= 0.9	0	0	0	0	0	NA	NA	0	ETS family	NA	0	0
ENSG00000170075	GPR37L1	9283	NA	NA	O60883	3.99835841316131	BrainCaudatebasalganglia	3.35865732374225	BrainPutamenbasalganglia	3.02842815374293	BrainAmygdala	1	34.8809252844916	Tbio	<= 0.1	0	0	0	0	0	NA	NA	0	G-protein coupled receptor 1 family	Marketed: ABARELIX;ACETOPHENAZINE MALEATE;ACRIVASTINE;ADENOSINE;ALCAFTADINE;ALFENTANIL HYDROCHLORIDE;ALMOTRIPTAN MALATE;ALPROSTADIL;ALVIMOPAN;AMINOPHYLLINE;AMOXAPINE;ANILERIDINE HYDROCHLORIDE;ANILERIDINE PHOSPHATE;ANTAZOLINE PHOSPHATE;APOMORPHINE HYDROCHLORIDE;APREPITANT;ARIPIPRAZOLE;ARIPIPRAZOLE LAUROXIL;ASENAPINE MALEATE;AZATADINE MALEATE;AZELASTINE HYDROCHLORIDE;AZILSARTAN KAMEDOXOMIL;BENZQUIN…	0	1
ENSG00000143862	ARL8A	127829	1ZD9;2H18;4ILE	NA	Q96BM9	5.58651636880152	BrainSpinalcordcervicalc	2.70388219344181	BrainSubstantianigra	2.03953506030407	BrainHippocampus	2	67.2106732650542	Tbio	(0.1 - 0.9)	0	0	0	0	0	NA	NA	0	Small GTPase superfamily, Arf family	NA	0	0
ENSG00000143851	PTPN7	5778	1ZC0;2A3K;2GP0;2GPH;2HVL;2QDC;2QDM;2QDP;3D42;3D44;3O4S;3O4T;3O4U	NA	P35236	2.86702741457531	CellsEBVtransformedlymphocytes	2.32207067473565	WholeBlood	2.29467409905524	Spleen	1	20.540218652305	Tchem	<= 0.1	0	0	0	0	0	NA	CHEMBL1605172;CHEMBL1322542;CHEMBL1408579	0	Protein-tyrosine phosphatase family, Non-receptor class subfamily	NA	0	0
ENSG00000133067	LGR6	59352	NA	NA	Q9HBX8	9.22200456902302	ArteryCoronary	7.48659931764426	ArteryAorta	1.52305370744258	ArteryTibial	1	42.8027270924776	Tbio	<= 0.1	0	0	0	0	0	NA	NA	0	G-protein coupled receptor 1 family	Marketed: ABARELIX;ACETOPHENAZINE MALEATE;ACRIVASTINE;ADENOSINE;ALCAFTADINE;ALFENTANIL HYDROCHLORIDE;ALMOTRIPTAN MALATE;ALPROSTADIL;ALVIMOPAN;AMINOPHYLLINE;AMOXAPINE;ANILERIDINE HYDROCHLORIDE;ANILERIDINE PHOSPHATE;ANTAZOLINE PHOSPHATE;APOMORPHINE HYDROCHLORIDE;APREPITANT;ARIPIPRAZOLE;ARIPIPRAZOLE LAUROXIL;ASENAPINE MALEATE;AZATADINE MALEATE;AZELASTINE HYDROCHLORIDE;AZILSARTAN KAMEDOXOMIL;BENZQUIN…	0	0
ENSG00000077152	UBE2T	29089	1YH2;4CCG	NA	Q9NPD8	3.84772478467129	CellsEBVtransformedlymphocytes	1.36431907322354	CellsTransformedfibroblasts	0.948076297808496	BrainFrontalCortexBA	2	37.716646178294	Tbio	<= 0.1	0	0	0	0	0	NA	NA	0	Ubiquitin-conjugating enzyme family	NA	1	0
ENSG00000077157	PPP1R12B	4660	NA	NA	O60237	6.64193713473556	HeartAtrialAppendage	5.43645200906007	HeartLeftVentricle	2.49062274885471	MuscleSkeletal	1	8.21693003822848	Tbio	(0.1 - 0.9)	0	0	0	0	0	NA	NA	0	NA	NA	0	0
ENSG00000143858	SYT2	127833	NA	NA	Q8N9I0	4.42811806164386	BrainCerebellarHemisphere	2.64850825950324	BrainCerebellum	0.620841830786589	BrainPutamenbasalganglia	1	18.0133332388742	Tbio	(0.1 - 0.9)	0	0	0	0	0	NA	NA	0	Synaptotagmin family	NA	1	0
[truncated: 16,786 more rows]

## Sheet: 4,573 tissue-spec. x=2
ensembl_gene_id	gene	entrez_id	pdb_id	enzyme_id	uniprot_id	Zmax	Tissue_Zmax	ZsecondLargest	Tissue_ZsecondLargest	ZthirdLargest	Tissue_ZthirdLargest	ZsecondLargest_below_1_x_Zmax	mean_RPKM_in_tissue_with_Zmax	TCRD_TDL	ExAC_pLI	ChEMBLv23_isTargetMarketed	ChEMBLv23_isTargetWithdrawn	ChEMBLv23_isTargetPhase1	ChEMBLv23_isTargetPhase2	ChEMBLv23_isTargetPhase3	ChEMBLv23_exampleKi	ChEMBLv23_exampleIC50	is_secreted_uniprot	UniProt_protein_family	same_family_as_known_drug_target	has_entry_in_OMIM_Morbid_Map	PMID30032986_PTVesc_genes
[truncated: 4,573 more rows]

[truncated: 5 more sheets: 1,018 tissue-spec. x=6 , 557 tissue-spec. x=10, drug targets, yearOfFirstApproval, n drugs per re-used target]
