# Supplementary material for: Tissue-specific genes as an underutilized resource in drug discovery
Source: Sci Rep. 2019 May 10;9:7233. doi: 10.1038/s41598-019-43829-9 (PMC6510781; doi:10.1038/s41598-019-43829-9)
Supplement: Supplementary file 4 — Dataset 2 [file 41598_2019_43829_MOESM4_ESM.xls]

## Sheet: columns
Column	Descripton								Related to
STRING_v10.5_ID	Protein identifier in STRING v 10.5
entrez_id	NCBI Gene ID
ensembl_gene_id	Ensembl Gene ID
ZsecondLargest_below_1_x_Zmax	The most stringent definition of tissue-specificity that the gene satisfied in GTEx v 6
has_entry_in_OMIM_Morbid_Map	Indicator variable (1 = yes)
PMID26472760_essential_bothCellLines	Indicator variable (1 = yes)
PMID26940866_rhlof_3cohorts	Indicator variable (1 = yes)
is_target_oncology_marketed	Indicator variable (1 = yes)
is_target_nononcology_marketed	Indicator variable (1 = yes)
is_target_oncology_phase3	Indicator variable (1 = yes)
is_target_nononcology_phase3	Indicator variable (1 = yes)
is_target_oncology_phase2	Indicator variable (1 = yes)
is_target_nononcology_phase2	Indicator variable (1 = yes)
is_target_oncology_phase1	Indicator variable (1 = yes)
is_target_nononcology_phase1	Indicator variable (1 = yes)
pct_edges_withSupportFrom_neighborhood	Percentage of interactions with support from the evidence channel in STRING v 10.5.								Supplementary Figure S8
pct_edges_withSupportFrom_fusion	Percentage of interactions with support from the evidence channel in STRING v 10.5.								Supplementary Figure S8
pct_edges_withSupportFrom_cooccurence	Percentage of interactions with support from the evidence channel in STRING v 10.5.								Supplementary Figure S8
pct_edges_withSupportFrom_coexpression	Percentage of interactions with support from the evidence channel in STRING v 10.5.								Supplementary Figure S8
pct_edges_withSupportFrom_experimental	Percentage of interactions with support from the evidence channel in STRING v 10.5.								Supplementary Figure S8
pct_edges_withSupportFrom_database	Percentage of interactions with support from the evidence channel in STRING v 10.5.								Supplementary Figure S8
pct_edges_withSupportFrom_textmining	Percentage of interactions with support from the evidence channel in STRING v 10.5.								Supplementary Figure S8
low_conf_edges	Percentage of interactions with combined score < 0.4								Supplementary Figure S8
high_conf_edges	Percentage of interactions with combined score < 0.4								Supplementary Figure S8
Degree	The number of interacting proteins. Used for correlation analysis with N of PubMed-indexed articles.
Strength	Centrality score.								Supplementary Figure S10
Eigenvector_centrality	Centrality score.								Supplementary Figure S10
Closeness_centrality_normalized	Centrality score.								Supplementary Figure S10
Betweenness_centrality	Centrality score.								Table 1 and Table 2
WeightedKShell	Centrality score.								Supplementary Figure S10
N_linked_PMID_NCBI_Gene_22Jan2018	The number of PubMed indexed articles that were linked to the NCBI Gene entry as of 22 January 2018.
PMID30032986_PTVesc_genes	Indicator variable (1 = yes)
	"NA" = "no" or "no mapped entry".

## Sheet: 19,574 proteins in STRING v10.5
STRING_v10.5_ID	entrez_id	ensembl_gene_id	ZsecondLargest_below_1_x_Zmax	has_entry_in_OMIM_Morbid_Map	PMID26472760_essential_bothCellLines	PMID26940866_rhlof_3cohorts	is_target_oncology_marketed	is_target_nononcology_marketed	is_target_oncology_phase3	is_target_nononcology_phase3	is_target_oncology_phase2	is_target_nononcology_phase2	is_target_oncology_phase1	is_target_nononcology_phase1	pct_edges_withSupportFrom_neighborhood	pct_edges_withSupportFrom_fusion	pct_edges_withSupportFrom_cooccurence	pct_edges_withSupportFrom_coexpression	pct_edges_withSupportFrom_experimental	pct_edges_withSupportFrom_database	pct_edges_withSupportFrom_textmining	low_conf_edges	high_conf_edges	Degree	Strength	Eigenvector_centrality	Closeness_centrality_normalized	Betweenness_centrality	WeightedKShell	N_linked_PMID_NCBI_Gene_22Jan2018	PMID30032986_PTVesc_genes
9606.ENSP00000000233	381	ENSG00000004059	1	0	NA	NA	NA	NA	NA	NA	NA	NA	NA	NA	6.70023237800155	0	0	89.3493415956623	94.1130906274206	3.83423702556158	97.5213013168087	90.6661502711077	4.570100697134	2582	648.637999999993	0.348499484880031	1.16532074987759	19567.5357142857	16663	48	0
9606.ENSP00000000412	4074	ENSG00000003056	1	0	NA	NA	NA	NA	NA	NA	NA	NA	NA	NA	0	0	0	19.2771084337349	4.21686746987952	28.3132530120482	88.3534136546185	58.0321285140562	29.718875502008	498	227.14	0.0875865972656975	1.20751495913798	21496.7823593074	10220	54	0
9606.ENSP00000000442	2101	ENSG00000173153	1	0	NA	NA	NA	NA	NA	NA	NA	NA	NA	NA	0	0	0	16.5094339622642	58.9622641509434	2.59433962264151	96.9339622641509	88.6792452830189	3.30188679245283	424	110.666	0.0594541031301037	1.1844747571866	18363.5894536019	9195	148	0
9606.ENSP00000001008	2288	ENSG00000004478	1	0	NA	NA	NA	NA	NA	NA	NA	NA	NA	NA	10.0273473108478	1.27620783956244	0.911577028258888	73.9288969917958	72.2880583409298	0.546946216955333	85.232452142206	90.7019143117593	1.640838650866	1097	272.466000000001	0.156436963344478	1.32677643352762	2143.03333333333	14214	123	0
9606.ENSP00000001146	NA	ENSG00000003137	1	1	NA	NA	NA	NA	NA	NA	NA	NA	NA	NA	30.1127214170692	0	7.40740740740741	66.9887278582931	42.0289855072464	16.4251207729469	95.4911433172303	85.9903381642512	5.95813204508857	621	168.07	0.0587258090977942	1.076295688609	19649.2797619048	10479	NA	0
9606.ENSP00000002125	55471	ENSG00000003509	1	0	NA	NA	NA	NA	NA	NA	NA	NA	NA	NA	14.9700598802395	0.598802395209581	7.18562874251497	47.3053892215569	4.79041916167665	39.5209580838323	65.2694610778443	51.497005988024	31.7365269461078	167	80.377	0.0111681106373387	1.03987520010013	19587.8770783487	5855	13	0
9606.ENSP00000002165	2519	ENSG00000001036	1	0	NA	NA	NA	NA	NA	NA	NA	NA	NA	NA	6.56934306569343	0	5.10948905109489	34.3065693430657	8.02919708029197	0.72992700729927	91.970802919708	89.7810218978102	1.45985401459854	137	35.381	0.00524135990081932	0.851133702002846	3.75	3445	23	0
9606.ENSP00000002596	9957	ENSG00000002587	2	0	NA	NA	NA	NA	NA	NA	NA	NA	NA	NA	0	0	16.6666666666667	30.3921568627451	0.980392156862745	11.7647058823529	99.0196078431373	74.5098039215686	16.6666666666667	102	37.26	0.00421750725490771	1.15898904274838	4	3276	17	0
9606.ENSP00000002829	6405	ENSG00000001617	1	0	NA	NA	NA	NA	NA	NA	NA	NA	NA	NA	0	0	0	55.9006211180124	57.7639751552795	1.24223602484472	68.3229813664596	91.304347826087	2.17391304347826	322	75.254	0.0272603870591252	1.1810792468392	0	6619	59	0
9606.ENSP00000003084	1080	ENSG00000001626	4	1	NA	NA	NA	1	NA	1	NA	1	NA	NA	11.2274024738344	0.0634316523945449	0	51.7602283539486	32.5721535045988	8.34126228988265	97.9384712971773	83.1588962892483	7.26292419917539	3153	934.926999999996	0.382053728852612	1.28583333305959	595593.679041924	14946	1504	0
9606.ENSP00000003100	NA	ENSG00000001630	1	0	NA	NA	NA	NA	NA	NA	NA	NA	NA	NA	24.1046831955923	0	6.47382920110193	61.4325068870523	49.1735537190083	10.1928374655647	93.66391184573	86.9146005509642	3.71900826446281	726	185.289	0.0807734203008428	1.13432597432622	49989.0705372551	11564	NA	1
9606.ENSP00000003302	57646	ENSG00000048028	1	0	NA	NA	NA	NA	NA	NA	NA	NA	NA	NA	0	0	0	96.662830840046	56.6168009205984	0.230149597238205	60.7594936708861	91.2543153049482	0.920598388952819	869	202.202	0.091656567425326	1.25583952869284	0	13022	41	0
9606.ENSP00000004103	55365	ENSG00000002933	2	0	NA	NA	NA	NA	NA	NA	NA	NA	NA	NA	0	0	0	80.9523809523809	2.38095238095238	0	42.8571428571429	97.6190476190476	2.38095238095238	42	8.803	0.000947278669531346	0.66011039522615	7	654	16	0
9606.ENSP00000004531	6542	ENSG00000003989	1	0	NA	NA	NA	NA	NA	NA	NA	NA	NA	NA	32.9317269076305	0	1.80722891566265	77.710843373494	45.7831325301205	4.01606425702811	99.3975903614458	97.3895582329317	0	498	103.378	0.0439010409842418	0.848459307049798	0	9121	24	0
9606.ENSP00000004921	6362	ENSG00000275385á	NA	NA	NA	NA	NA	NA	NA	NA	NA	NA	NA	NA	0	0	0	54.3333333333333	0.333333333333333	6	97.6666666666667	79.3333333333333	6.33333333333333	300	92.146	0.0336163970224435	1.10214911475576	0	7759	108	0
9606.ENSP00000004982	126393	ENSG00000004776	1	0	NA	NA	NA	NA	NA	NA	NA	NA	NA	NA	0	0	0	41.044776119403	52.2388059701493	0	93.2835820895522	85.0746268656716	0.746268656716418	134	32.813	0.0220273313132209	0.807328711682708	0	4154	45	0
9606.ENSP00000005178	5166	ENSG00000004799	3	0	NA	NA	NA	NA	NA	NA	NA	NA	NA	NA	11.7096018735363	0	0	83.1381733021077	33.0991412958626	17.6424668227947	97.8922716627635	92.3497267759563	0.858704137392662	1281	316.479999999999	0.178579848439311	1.09100855220717	0	14801	62	0
9606.ENSP00000005180	NA	ENSG00000006606	1	0	NA	NA	NA	NA	NA	NA	NA	NA	NA	NA	0	0	0	4.31372549019608	0.784313725490196	7.05882352941176	100	84.7058823529412	7.84313725490196	255	73.334	0.0326171759145294	1.14505346322656	19541	6907	NA	1
9606.ENSP00000005226	10083	ENSG00000006611	1	1	NA	NA	NA	NA	NA	NA	NA	NA	NA	NA	0	0	0	36.1842105263158	60.8552631578947	0.986842105263158	80.9210526315789	82.8947368421053	5.26315789473684	304	90.9639999999999	0.0234856372999867	1.05694648145308	193914.399898274	6564	60	0
9606.ENSP00000005257	5898	ENSG00000006451	1	0	NA	NA	NA	NA	NA	NA	NA	NA	NA	NA	5.75039494470774	0	2.3696682464455	68.1200631911532	80.2211690363349	1.83254344391785	98.9889415481832	88.2464454976303	2.2432859399684	3165	807.685999999995	0.425773071856934	1.22531428062382	63591.0676551721	16855	113	0
9606.ENSP00000005260	55971	ENSG00000006453	2	0	NA	NA	NA	NA	NA	NA	NA	NA	NA	NA	0	0	0	0	31.9148936170213	0	89.3617021276596	74.468085106383	6.38297872340426	47	15.417	0.00786634496509742	0.971332948895974	0	1228	44	0
9606.ENSP00000005284	10368	ENSG00000006116	1	0	NA	NA	NA	1	NA	1	NA	1	NA	NA	0	0	0	64.0378548895899	5.04731861198738	40.3785488958991	55.8359621451104	62.1451104100946	31.8611987381703	317	137.108	0.0303744829919439	1.17894965602471	204.238095238095	6944	18	0
9606.ENSP00000005286	54972	ENSG00000006118	1	0	NA	NA	NA	NA	NA	NA	NA	NA	NA	NA	0	0	0	28.2608695652174	26.0869565217391	0	76.0869565217391	95.6521739130435	0	92	20.246	0.0032948158529199	0.73399885863234	4.26666666666667	1921	15	1
9606.ENSP00000005340	1856	ENSG00000004975	1	0	NA	NA	NA	NA	NA	NA	NA	NA	NA	NA	0	0	0	61.6554054054054	81.0810810810811	20.0168918918919	64.6114864864865	69.4256756756757	21.1148648648649	1184	462.832999999998	0.207666427538642	1.31243187397004	61609.2666666665	14335	114	0
9606.ENSP00000005386	79657	ENSG00000005175	1	0	1	NA	NA	NA	NA	NA	NA	NA	NA	NA	0	0	0	87.4666666666667	18.4	0.8	33.3333333333333	90.9333333333333	4	375	90.3610000000002	0.0311558662671726	1.28597720470225	0	7828	51	0
9606.ENSP00000005558	3475	ENSG00000006652	1	0	NA	NA	NA	NA	NA	NA	NA	NA	NA	NA	0	0	0	50	33.8028169014084	0	80.2816901408451	82.3943661971831	0.704225352112676	142	38.414	0.0157549600122986	0.849633715104931	0	4326	47	0
9606.ENSP00000005587	8935	ENSG00000005020	1	0	NA	NA	NA	NA	NA	NA	NA	NA	NA	NA	0	0	0	69.7318007662835	6.51340996168582	1.14942528735632	64.7509578544061	88.5057471264368	1.53256704980843	261	61.7619999999999	0.0242143447659037	1.13893738474538	0	6443	35	0
9606.ENSP00000005905	9703	ENSG00000007202	1	0	NA	NA	NA	NA	NA	NA	NA	NA	NA	NA	0	0	0	89.119170984456	17.6165803108808	0	37.3056994818653	99.4818652849741	0	193	35.423	0.0163113645212643	0.709634717043106	0	4675	14	0
9606.ENSP00000005995	10942	ENSG00000007038	1	0	NA	NA	NA	NA	NA	NA	NA	NA	NA	NA	16.5441176470588	0.735294117647059	16.9117647058824	55.1470588235294	63.9705882352941	0	63.9705882352941	95.5882352941177	0	272	56.07	0.0133743022124169	0.825436692193916	0	5694	17	1
9606.ENSP00000006015	3207	ENSG00000005073	2	1	NA	NA	NA	NA	NA	NA	NA	NA	NA	NA	0	0	0	27.2321428571429	51.3392857142857	0	99.5535714285714	92.8571428571429	0	224	54.083	0.019677634041132	0.904376455698144	0	5824	58	0
9606.ENSP00000006053	6376	ENSG00000006210	1	0	NA	NA	NA	NA	NA	NA	NA	NA	NA	NA	0	0	0	7.65253360910031	0.517063081695967	1.96483971044467	100	89.3485005170631	2.58531540847983	967	253.156000000001	0.0975547507181575	1.22225715733568	0	12587	248	0
9606.ENSP00000006101	51226	ENSG00000005243	1	0	NA	NA	NA	NA	NA	NA	NA	NA	NA	NA	0	0	0	86.4864864864865	44.7447447447447	46.2462462462462	74.1741741741742	48.3483483483483	42.9429429429429	333	175.171	0.066268684206971	1.17438180854796	16.8571428571429	9523	10	0
9606.ENSP00000006275	79090	ENSG00000007255	1	0	NA	NA	NA	NA	NA	NA	NA	NA	NA	NA	0	0	0	40.2298850574713	32.7586206896552	31.6091954022989	82.7586206896552	62.0689655172414	33.3333333333333	174	79.682	0.0126560131142067	1.2299602042866	57.5625	5997	19	0
9606.ENSP00000006526	84058	ENSG00000005448	1	0	NA	NA	NA	NA	NA	NA	NA	NA	NA	NA	0	0	0	36.9047619047619	5.95238095238095	0	78.5714285714286	96.4285714285714	0	84	18.544	0.00282778728335931	0.718112474765362	32	1914	11	0
9606.ENSP00000006658	64847	ENSG00000006282	1	0	NA	NA	NA	NA	NA	NA	NA	NA	NA	NA	2.4	0	0	54.4	59.2	7.2	43.2	76.8	0	125	38.708	0.00868035315171416	0.831974126297529	0	4184	14	1
9606.ENSP00000006724	1087	ENSG00000007306	10	0	NA	NA	NA	NA	NA	NA	NA	NA	NA	NA	0	0	0	34.8484848484849	24.2424242424242	0	75.7575757575758	96.969696969697	0	66	13.097	0.00221532149603864	0.690350610498063	2	1110	33	0
9606.ENSP00000006777	NA	ENSG00000005486	1	0	NA	NA	NA	NA	NA	NA	NA	NA	NA	NA	0	0	0	16	27	0	76	96	0	100	21.498	0.00287105366609983	0.784683120196427	0	2406	NA	0
9606.ENSP00000007264	113000	ENSG00000007376	1	0	NA	NA	NA	NA	NA	NA	NA	NA	NA	NA	22.0994475138122	0	0.868192580899763	45.2249408050513	68.5872138910813	1.49960536700868	90.6866614048934	97.3164956590371	0	1267	340.700999999998	0.143046179348414	0.826258515026072	0	15339	6	1
9606.ENSP00000007390	115939	ENSG00000007520	1	0	NA	NA	NA	NA	NA	NA	NA	NA	NA	NA	0.649350649350649	0	3.8961038961039	55.1948051948052	25.3246753246753	0	46.1038961038961	85.0649350649351	3.8961038961039	154	43.465	0.0119644870223236	1.08909592574184	19554.1785714286	4380	8	0
9606.ENSP00000007414	114881	ENSG00000006025	1	0	NA	NA	NA	NA	NA	NA	NA	NA	NA	NA	0	0	0	80.7829181494662	69.7508896797153	0	80.7829181494662	96.797153024911	0	281	57.62	0.0254756307721948	0.783480188334659	2	6211	16	0
9606.ENSP00000007516	4706	ENSG00000004779	1	0	1	NA	NA	1	NA	NA	NA	NA	1	NA	24.7670807453416	0	0	85.0931677018634	13.7422360248447	9.93788819875776	83.6180124223603	77.0962732919255	7.29813664596273	1288	409.334000000002	0.122473656370047	1.1660070433426	9931633.83945392	13538	24	0
9606.ENSP00000007699	51087	ENSG00000006047	5	0	NA	NA	NA	NA	NA	NA	NA	NA	NA	NA	11.4121510673235	0	0	89.6551724137931	22.7422003284072	0.246305418719212	50	97.2085385878489	0.328407224958949	1218	281.942	0.0776687028003507	0.854927910528732	594.375	11632	18	0
9606.ENSP00000007722	3675	ENSG00000005884	1	1	NA	NA	NA	NA	NA	NA	NA	NA	NA	NA	0	0	0	14.8550724637681	10.1449275362319	40.2173913043478	89.8550724637681	56.1594202898551	39.1304347826087	276	133.723	0.0457520399608471	1.21670283787714	19518.7083333333	7836	219	0
9606.ENSP00000007735	3883	ENSG00000006059	3	0	NA	NA	NA	NA	NA	NA	NA	NA	NA	NA	0	0	0	34.9514563106796	3.88349514563107	0	97.0873786407767	98.0582524271845	0	103	20.103	0.00094196704379257	0.745762445799054	47	2528	10	0
9606.ENSP00000007969	10233	ENSG00000010626	1	0	NA	NA	NA	NA	NA	NA	NA	NA	NA	NA	11.3435611343561	0	0.836820083682008	78.3821478382148	95.118549511855	0.232450023245002	98.000929800093	98.233379823338	0.0464900046490005	2151	440.387999999991	0.270315106166188	0.904493975986017	3	16283	11	0
9606.ENSP00000008391	83741	ENSG00000008197	10	0	NA	NA	NA	NA	NA	NA	NA	NA	NA	NA	0	0	0	57.6271186440678	45.7627118644068	20.3389830508475	79.6610169491525	79.6610169491525	20.3389830508475	59	21.182	0.00661063720300586	1.15904079056139	0	1843	7	0
9606.ENSP00000008527	1407	ENSG00000008405	1	1	NA	NA	NA	NA	NA	NA	NA	NA	NA	NA	16.8784029038113	0.181488203266788	0.181488203266788	62.2504537205082	33.9382940108893	4.53720508166969	96.7332123411978	88.3847549909256	6.53357531760436	551	147.749	0.0728255670357441	1.28390057035279	305553.821925926	10330	90	0
9606.ENSP00000008938	8993	ENSG00000008438	10	0	NA	NA	NA	NA	NA	NA	NA	NA	NA	NA	0	0	0	36.8794326241135	2.12765957446809	0	97.8723404255319	89.3617021276596	0.709219858156028	141	35.283	0.0148079527131314	0.83735970171461	0	4191	35	0
9606.ENSP00000009041	83930	ENSG00000010270	1	0	NA	NA	NA	NA	NA	NA	NA	NA	NA	NA	0	3.03030303030303	0	0	9.09090909090909	0	96.969696969697	84.8484848484848	3.03030303030303	33	10.05	0.00141751026186588	0.848006279743665	43	609	28	0
9606.ENSP00000009105	57172	ENSG00000008118	1	0	NA	NA	NA	NA	NA	NA	NA	NA	NA	NA	0.710732054015636	0	7.60483297796731	94.5984363894812	87.3489694385217	1.13717128642502	97.5124378109453	96.2331201137171	1.42146410803127	1407	296.209000000002	0.171929180505472	1.11063396414332	0	15493	17	0
9606.ENSP00000009180	928	ENSG00000010278	1	0	NA	NA	NA	NA	NA	NA	NA	NA	NA	NA	0	0	0	39.4871794871795	13.8461538461538	3.24786324786325	96.2393162393162	86.3247863247863	4.78632478632479	585	161.167	0.0680205445744424	1.20767335647242	212974.722222222	10084	202	0
9606.ENSP00000009530	NA	ENSG00000019582	1	0	NA	NA	NA	NA	NA	NA	1	NA	NA	NA	0	0	0	47.071129707113	4.81171548117155	12.7615062761506	90.3765690376569	81.5899581589958	11.7154811715481	478	151.99	0.0529204079877293	1.20026456963467	106809.421461503	9326	NA	0
9606.ENSP00000010132	8798	ENSG00000010219	2	0	NA	NA	NA	NA	NA	NA	NA	NA	NA	NA	0	0	0	97.7690288713911	80.9711286089239	0	95.4724409448819	97.9002624671916	0.0656167979002625	1524	334.374000000003	0.202897529382557	1.01452113389596	1	15804	17	0
9606.ENSP00000010299	199870	ENSG00000009780	1	0	NA	NA	NA	NA	NA	NA	NA	NA	NA	NA	0	0	0	75.4601226993865	60.1226993865031	0	94.478527607362	95.0920245398773	0	163	34.948	0.0169154979293742	0.855334463174835	0	4052	7	0
9606.ENSP00000010404	4257	ENSG00000008394	1	0	NA	NA	NA	NA	NA	NA	NA	NA	NA	NA	0	0	0.966183574879227	38.1642512077295	1.93236714975845	28.9855072463768	97.1014492753623	65.2173913043478	29.951690821256	207	88.038	0.0348612511363483	1.05740088237574	292.041666666667	6799	38	0
9606.ENSP00000011292	NA	ENSG00000091704	10	0	NA	NA	NA	NA	NA	NA	NA	NA	NA	NA	21.4285714285714	0	1.12781954887218	63.1578947368421	36.4661654135338	0.56390977443609	89.0977443609023	92.6691729323308	1.31578947368421	532	126.76	0.0394744666667335	0.97410264532595	192.354166666667	8450	NA	0
9606.ENSP00000011473	6856	ENSG00000008282	1	0	NA	NA	NA	NA	NA	NA	NA	NA	NA	NA	0	0	0	72.5490196078431	1.96078431372549	0	68.6274509803922	98.0392156862745	0	51	10.583	0.00215077279980628	0.913228288829089	0	974	20	0
9606.ENSP00000011619	10048	ENSG00000010017	1	0	NA	NA	NA	NA	NA	NA	NA	NA	NA	NA	0	0	0	63.961038961039	51.2987012987013	1.94805194805195	75	76.6233766233766	6.81818181818182	308	97.244	0.0382415237378768	1.18586467244129	393032.567640693	7720	112	0
9606.ENSP00000011653	920	ENSG00000010610	1	1	NA	NA	NA	NA	NA	1	NA	1	NA	1	0	0	0	16.2251655629139	15.673289183223	16.5562913907285	87.6379690949227	77.0419426048565	17.8807947019868	906	322.898	0.136824719198586	1.25954131666177	451467.858901495	12678	1966	0
9606.ENSP00000011684	55200	ENSG00000008323	1	0	NA	NA	NA	NA	NA	NA	NA	NA	NA	NA	0	0	0	14.7368421052632	46.3157894736842	1.05263157894737	91.5789473684211	88.4210526315789	1.05263157894737	95	24.045	0.00926175442035287	1.27430135921786	97198.2738553114	2329	14	0
9606.ENSP00000011691	51188	ENSG00000008324	1	0	NA	NA	NA	NA	NA	NA	NA	NA	NA	NA	0	0	0	81.4814814814815	13.9917695473251	0	44.4444444444444	89.3004115226338	1.64609053497942	243	57.05	0.0180496129714251	0.949630203140692	0	5876	5	0
9606.ENSP00000011898	10867	ENSG00000011105	1	0	NA	NA	NA	NA	NA	NA	NA	NA	NA	NA	0	0	0	57.1428571428571	11.4285714285714	0	68.5714285714286	85.7142857142857	0	35	7.935	0.000965685250524148	0.815384467336211	3	521	17	0
9606.ENSP00000012049	54814	ENSG00000011478	1	0	NA	NA	NA	NA	NA	NA	NA	NA	NA	NA	0	0	0	19.2307692307692	11.5384615384615	0	91.025641025641	93.5897435897436	0	78	18.53	0.00342338671698103	0.727430496065734	1	2193	27	0
9606.ENSP00000012134	3097	ENSG00000010818	1	1	NA	NA	NA	NA	NA	NA	NA	NA	NA	NA	0	0	0	85.9365276913503	90.3546981953951	0	93.9016801493466	97.8220286247666	0.373366521468575	1607	327.188999999998	0.224528498467097	1.04953991404638	5	16205	24	0
9606.ENSP00000012443	5536	ENSG00000011485	1	0	NA	NA	NA	NA	NA	NA	NA	NA	NA	NA	10.9027474923681	0	0.436109899694723	96.2058438726559	92.4989097252508	1.78805058874836	94.1997383340602	86.5242040994331	2.44221543829045	2293	584.072999999993	0.364295461214415	1.31142721243966	31095.9626742985	16821	91	0
9606.ENSP00000013034	4830	ENSG00000239672	0	1	NA	NA	NA	NA	NA	NA	NA	NA	NA	NA	20.1636469900643	0	0.467562828755114	80.9468147282291	29.4564582115722	11.9228521332554	87.4342489772063	78.5505552308591	7.42255990648743	1711	541.624999999999	0.270688986136542	1.23612399814775	15863.6860326497	14705	291	1
9606.ENSP00000013070	55148	ENSG00000012963	2	0	NA	NA	NA	NA	NA	NA	NA	NA	NA	NA	0	0	0	73.9583333333333	17.1875	0	59.375	95.3125	1.04166666666667	192	40.171	0.013100269482391	0.931903085316722	2	4613	19	0
9606.ENSP00000013125	11183	ENSG00000012983	1	0	NA	NA	NA	NA	NA	NA	NA	NA	NA	NA	0	0	0	97.7477477477478	73.5135135135135	0.540540540540541	84.954954954955	97.5675675675676	0.540540540540541	1110	227.014	0.143269604130028	1.18925520409276	19423.3	15088	31	0
9606.ENSP00000013222	11185	ENSG00000241644	1	0	NA	NA	NA	NA	NA	NA	NA	NA	NA	NA	0	0	0	10.1449275362319	0.72463768115942	0	99.2753623188406	100	0	138	23.775	0.00631397230320176	0.645833666731954	0	3555	15	1
9606.ENSP00000013807	2067	ENSG00000012061	1	1	NA	NA	NA	NA	NA	NA	NA	NA	NA	NA	0	0	0	54.0901502504174	18.5308848080134	27.0450751252087	88.4808013355593	63.1051752921536	25.0417362270451	599	263.949	0.129334369084005	1.22266731374188	456380.467071042	12404	614	0
9606.ENSP00000014914	9052	ENSG00000013588	4	0	NA	NA	NA	NA	NA	NA	NA	NA	NA	NA	0	0	0	9.52380952380952	26.1904761904762	0	76.1904761904762	76.1904761904762	4.76190476190476	42	11.718	0.00390013793206732	0.996716584481983	0	809	39	0
9606.ENSP00000014930	50865	ENSG00000013583	1	0	NA	NA	NA	NA	NA	NA	NA	NA	NA	NA	0	0	0.847457627118644	2.54237288135593	4.66101694915254	87.7118644067797	16.9491525423729	8.05084745762712	88.5593220338983	236	196.091000000001	0.0525925556361554	1.1732165914992	3	9794	18	0
9606.ENSP00000014935	1774	ENSG00000013563	4	0	NA	NA	NA	NA	NA	NA	NA	NA	NA	NA	0	0	3.92156862745098	3.92156862745098	11.7647058823529	0	84.3137254901961	80.3921568627451	5.88235294117647	51	15.917	0.0034879330668749	0.950737672954765	0	1499	29	0
9606.ENSP00000016171	1355	ENSG00000014919	1	1	1	NA	NA	NA	NA	NA	NA	NA	NA	NA	13.5483870967742	0	0.967741935483871	64.8387096774194	12.9032258064516	13.2258064516129	93.8709677419355	67.4193548387097	8.06451612903226	310	104.126	0.0223869218508173	1.08203928665564	19	7677	23	0
9606.ENSP00000016913	54860	ENSG00000071203	10	0	NA	NA	NA	NA	NA	NA	NA	NA	NA	NA	0	0	0	23.5294117647059	11.7647058823529	0	85.2941176470588	97.0588235294118	0	34	7.056	0.000543122330817098	0.663072800569419	3	408	10	0
9606.ENSP00000016946	84220	ENSG00000015568	1	0	NA	NA	NA	NA	NA	NA	NA	NA	NA	NA	0	0.198019801980198	0	90.8910891089109	50.2970297029703	0	60	85.3465346534653	1.58415841584158	505	128.178	0.0480831602303727	1.15620300876241	0	9537	17	0
9606.ENSP00000017003	64132	ENSG00000015532	10	1	NA	NA	NA	NA	NA	NA	NA	NA	NA	NA	0	0	0	18.6046511627907	3.14637482900137	3.14637482900137	98.7688098495212	90.4240766073871	3.28317373461012	731	184.843	0.0500975330956701	1.12015234941841	21392.7392857143	10832	30	0
9606.ENSP00000019103	6344	ENSG00000080293	6	0	NA	NA	NA	1	NA	NA	NA	NA	NA	NA	0	0	0	53.6764705882353	6.61764705882353	41.5441176470588	90.0735294117647	52.2058823529412	42.2794117647059	272	143.499	0.0422956756390713	1.17494162209531	20298.2916666667	7903	46	0
9606.ENSP00000019317	10928	ENSG00000017797	1	0	NA	NA	NA	NA	NA	NA	NA	NA	NA	NA	0	0	0	71.9148936170213	52.7659574468085	7.23404255319149	66.1702127659574	80	10	470	146.235	0.0820235280476737	1.23775180309699	37627.0595238095	10032	89	0
9606.ENSP00000020673	5662	ENSG00000059915	1	0	NA	NA	NA	NA	NA	NA	NA	NA	NA	NA	0	0	0	81.4678899082569	48.4403669724771	0	94.4954128440367	93.7614678899083	0.73394495412844	545	127.717	0.072500244489523	1.08162293728072	0	10625	29	0
9606.ENSP00000020926	57586	ENSG00000019505	1	0	NA	NA	NA	NA	NA	NA	NA	NA	NA	NA	0	0	0	58.6206896551724	3.44827586206897	0	93.1034482758621	93.1034482758621	3.44827586206897	29	6.474	0.00146199485387386	0.98156569180924	29	381	16	0
9606.ENSP00000020945	6591	ENSG00000019549	2	1	NA	NA	NA	NA	NA	NA	NA	NA	NA	NA	0	0	0	20.911214953271	18.9252336448598	1.16822429906542	97.3130841121495	84.5794392523364	2.57009345794393	856	232.674	0.117153229559651	1.2767584880826	19567	12633	262	0
9606.ENSP00000023064	11136	ENSG00000021488	10	1	NA	NA	NA	NA	NA	NA	NA	NA	NA	NA	28.0550774526678	0	1.20481927710843	69.7074010327022	39.7590361445783	3.95869191049914	94.8364888123924	91.9104991394148	1.20481927710843	581	134.573	0.0441420125330281	1.07887244958393	56034.3234846372	9285	55	1
9606.ENSP00000023897	2554	ENSG00000022355	1	1	NA	NA	NA	1	NA	1	NA	1	NA	NA	0	0	0	61.6438356164384	10.1369863013699	15.6164383561644	86.8493150684932	79.1780821917808	6.57534246575342	365	112.604	0.0256482011391608	1.17438286549419	2572.34123626374	6942	125	0
9606.ENSP00000023939	51507	ENSG00000022277	1	0	1	NA	NA	NA	NA	NA	NA	NA	NA	NA	0	0	0	60	20	0	68.3333333333333	80	5	60	16.672	0.00533489751641	0.997350826675621	3	1553	17	1
9606.ENSP00000024061	57210	ENSG00000022567	1	0	NA	NA	NA	NA	NA	NA	NA	NA	NA	NA	1.19760479041916	0	0	77.8443113772455	14.3712574850299	0	62.2754491017964	100	0	167	30.863	0.00880801447451525	0.664562507327477	0	3525	5	0
9606.ENSP00000025008	9821	ENSG00000023287	1	1	NA	NA	NA	NA	NA	NA	NA	NA	NA	NA	0	0	0	69.4695989650712	8.15006468305304	11.6429495472186	57.8266494178525	80.3363518758085	10.608020698577	773	233.782	0.0918643953699644	1.18966650073452	58513.5	11903	80	0
9606.ENSP00000025301	11215	ENSG00000023516	1	0	NA	NA	NA	NA	NA	NA	NA	NA	NA	NA	0	0	0	32.6923076923077	12.5	0	89.4230769230769	75.9615384615385	3.84615384615385	104	31.636	0.00988809713996322	1.00259815990736	162.683333333333	3222	33	0
9606.ENSP00000026218	9091	ENSG00000007541	1	0	NA	NA	NA	NA	NA	NA	NA	NA	NA	NA	0	0	0	67.3366834170854	30.6532663316583	4.52261306532663	60.3015075376884	83.9195979899498	4.52261306532663	199	53.37	0.0142140345668224	0.971603204855964	21	4903	20	0
9606.ENSP00000027335	1015	ENSG00000079112	1	0	NA	NA	NA	NA	NA	NA	NA	NA	NA	NA	0	0.0758150113722517	0	24.4882486732373	16.6034874905231	1.44048521607278	98.3320697498105	89.0068233510235	2.27445034116755	1319	341.317	0.146772939948966	1.18942518185631	75566.4065601066	13444	50	0
9606.ENSP00000029410	11285	ENSG00000027847	1	1	NA	NA	NA	NA	NA	NA	NA	NA	NA	NA	0	0.523560209424084	0	41.3612565445026	3.66492146596859	11.5183246073298	93.1937172774869	72.2513089005236	12.0418848167539	191	67.053	0.0110814268423524	1.12225575413375	227.875	4456	25	0
9606.ENSP00000033079	51306	ENSG00000031003	1	0	NA	NA	NA	NA	NA	NA	NA	NA	NA	NA	0	0	0	96.0869565217391	12.4347826086957	1.65217391304348	34.1739130434783	97.7391304347826	1.65217391304348	1150	248.656	0.0914467632203127	1.16042363140208	34.975	12828	11	0
9606.ENSP00000035307	54480	ENSG00000033100	1	0	NA	NA	NA	NA	NA	NA	NA	NA	NA	NA	0	0	0	23.4042553191489	8.51063829787234	12.7659574468085	96.8085106382979	78.7234042553192	12.7659574468085	94	32.073	0.00375944962003507	1.0777531767371	119.5	2923	14	0
9606.ENSP00000035383	57554	ENSG00000033122	1	0	NA	NA	NA	NA	NA	NA	NA	NA	NA	NA	11.4715561824165	0	0	75.0352609308886	95.9097320169252	0.235072872590503	98.6835919134932	98.119417019276	0.0940291490362012	2127	432.210999999991	0.262472124719756	0.96892259846497	0	16189	30	0
9606.ENSP00000037243	11345	ENSG00000034713	1	0	NA	NA	NA	NA	NA	NA	NA	NA	NA	NA	0	0	0	85.551763367463	47.2127417519909	4.89192263936291	91.353811149033	80.5460750853242	6.8259385665529	879	264.695000000001	0.138980724315109	1.21144585781512	208842.111176354	13103	80	1
9606.ENSP00000037502	4653	ENSG00000034971	2	1	NA	NA	NA	NA	NA	NA	NA	NA	NA	NA	0	0	0	13.0044843049327	19.7309417040359	0	91.4798206278027	85.2017937219731	1.79372197309417	223	57.718	0.0219028157079313	0.970915300351288	0	5862	243	0
9606.ENSP00000037869	84908	ENSG00000035141	1	0	NA	NA	NA	NA	NA	NA	NA	NA	NA	NA	0	0	0	74.4855967078189	7.40740740740741	0	26.7489711934156	92.5925925925926	0	243	56.56	0.0141157477420827	0.880920939314745	3	5761	21	0
9606.ENSP00000039007	5009	ENSG00000036473	2	1	NA	NA	NA	NA	NA	NA	NA	NA	NA	NA	28.1207133058985	0.137174211248285	0.205761316872428	50.2057613168724	3.77229080932785	6.03566529492455	95.7475994513032	92.3868312757202	2.26337448559671	1458	355.249	0.126970600295889	1.1772374850026	316828.924323529	13497	103	0
9606.ENSP00000039989	55761	ENSG00000052841	1	0	NA	NA	NA	NA	NA	NA	NA	NA	NA	NA	0	0	0	98.0421686746988	0.753012048192771	0	19.7289156626506	99.6987951807229	0	664	125.705	0.0439129024819477	0.674440809040917	0	10388	13	0
9606.ENSP00000040584	3224	ENSG00000037965	3	0	NA	NA	NA	NA	NA	NA	NA	NA	NA	NA	0	0	0	28.8079470198675	53.3112582781457	0	99.6688741721854	90.0662251655629	1.32450331125828	302	77.363	0.0334500387906371	0.956172862062354	24606.0376119788	6973	38	0
9606.ENSP00000040663	84245	ENSG00000037757	1	0	NA	NA	NA	NA	NA	NA	NA	NA	NA	NA	36.8888888888889	0	2.66666666666667	76.8888888888889	7.11111111111111	3.11111111111111	55.1111111111111	88	6.66666666666667	225	60.553	0.0210549370440189	1.18501905366303	138384.300973694	6359	20	0
9606.ENSP00000040738	259282	ENSG00000038219	1	0	1	NA	NA	NA	NA	NA	NA	NA	NA	NA	0	0	0	92.5480769230769	2.28365384615385	0	16.9471153846154	98.6778846153846	0.240384615384615	832	170.077	0.0547474220629885	0.977823299291607	27.5166666666667	11543	14	0
9606.ENSP00000040877	6894	ENSG00000059588	1	0	NA	NA	NA	NA	NA	NA	NA	NA	NA	NA	48.2484076433121	0	0	94.1082802547771	36.9426751592357	0	78.5031847133758	90.9235668789809	0.477707006369427	628	151.843	0.0564228285063762	1.07693745025359	0	11954	27	1
9606.ENSP00000042931	54831	ENSG00000039987	3	0	NA	NA	NA	NA	NA	NA	NA	NA	NA	NA	0	0	0	34.2342342342342	3.6036036036036	41.4414414414414	81.981981981982	55.8558558558559	2.7027027027027	111	42.124	0.00390041559195126	0.904875500448415	19.15625	3752	14	0
9606.ENSP00000043402	65078	ENSG00000040608	1	1	NA	NA	NA	NA	NA	NA	NA	NA	NA	NA	8.69415807560137	0	0	66.4948453608247	78.2817869415808	0.652920962199313	99.0721649484536	94.46735395189	0.309278350515464	2910	655.892999999997	0.367817582905423	1.23415766044115	78043.0828754579	16725	72	0
9606.ENSP00000044462	5685	ENSG00000041357	2	0	NA	NA	1	NA	NA	NA	NA	NA	1	NA	3.34801762114537	0	2.73127753303965	84.2290748898678	56.3876651982379	15.3303964757709	68.3700440528634	75.1541850220264	17.7092511013216	1135	399.233000000001	0.188215465741416	1.22663945285599	125737.935298194	14216	112	0
9606.ENSP00000045083	140876	ENSG00000042062	1	0	NA	NA	NA	NA	NA	NA	NA	NA	NA	NA	0	0	0	0	0	0	100	97.7777777777778	0	45	9.347	0.00166131698910459	0.632434530763829	0	737	6	0
9606.ENSP00000046087	11055	ENSG00000042813	5	0	NA	NA	NA	NA	NA	NA	NA	NA	NA	NA	0	0	0	95.2601156069364	0.23121387283237	0	22.6589595375723	93.1791907514451	0.115606936416185	865	213.785	0.0344859921804712	0.900637251586219	108.521476973017	11353	14	0
9606.ENSP00000046794	3937	ENSG00000043462	1	0	NA	NA	NA	NA	NA	NA	NA	NA	NA	NA	0	0	0	84.4587352625938	15.112540192926	7.82422293676313	63.6655948553055	84.1371918542336	9.21757770632369	933	273.021000000001	0.11943193792041	1.25732930869757	740771.618543078	12489	148	0
9606.ENSP00000052754	1634	ENSG00000011465	1	1	NA	NA	NA	NA	NA	NA	NA	NA	NA	NA	7.73051847252406	0	0.838248990996585	67.494566904688	73.8900962434027	2.70102452654455	98.1682707233778	89.8168270723378	2.48370071406396	3221	791.444999999999	0.416297173155319	1.22467548727513	574088.273252535	16843	213	0
9606.ENSP00000053243	608	ENSG00000048462	4	0	NA	NA	NA	NA	NA	NA	NA	NA	NA	NA	0	0	0	15.2380952380952	1.66666666666667	1.19047619047619	99.0476190476191	91.6666666666667	2.14285714285714	420	96.463	0.0451230663999122	1.1835068020652	38413.638770288	8524	54	0
9606.ENSP00000053468	55173	ENSG00000048544	1	0	1	NA	NA	NA	NA	NA	NA	NA	NA	NA	24.0096038415366	0	0.120048019207683	94.5978391356543	30.2521008403361	17.406962785114	80.5522208883553	61.7046818727491	24.4897959183673	833	370.562	0.142831498964228	1.270403994052	472107.045800389	13762	27	0
9606.ENSP00000053469	2978	ENSG00000048545	1	1	NA	NA	NA	NA	NA	NA	NA	NA	NA	NA	0	0	0	90.4560810810811	75.7179054054054	0.337837837837838	82.7702702702703	95.6081081081081	0.675675675675676	2368	522.007999999995	0.256992783304006	1.14480211411428	40559.9166666667	15772	40	0
9606.ENSP00000053867	NA	ENSG00000030582	1	1	NA	NA	NA	NA	NA	NA	NA	NA	NA	NA	0	0	0	25.9336099585062	16.804979253112	0	95.0207468879668	91.0788381742739	1.2448132780083	482	113.798	0.048877763241201	0.953901595447063	16	8969	NA	0
9606.ENSP00000054650	90326	ENSG00000041988	1	0	NA	NA	NA	NA	NA	NA	NA	NA	NA	NA	0	0	0	3.57142857142857	4.76190476190476	0	97.6190476190476	83.3333333333333	2.38095238095238	84	23.578	0.00374243680510792	0.846930828775444	31	2142	13	0
9606.ENSP00000054666	9341	ENSG00000049245	1	0	NA	NA	NA	NA	NA	NA	NA	NA	NA	NA	0	0	0	73.9711934156379	55.8641975308642	17.6954732510288	94.8559670781893	77.1604938271605	18.2098765432099	972	346.918	0.140691349361249	1.24223192513832	645842.73701969	12837	68	0
9606.ENSP00000054668	10911	ENSG00000049247	2	0	NA	NA	NA	NA	NA	NA	NA	NA	NA	NA	0	0	0	30.6390977443609	0.18796992481203	29.3233082706767	72.7443609022556	68.984962406015	29.5112781954887	532	215.001	0.05883292483109	1.21026583430616	224	10191	100	0
9606.ENSP00000054950	5954	ENSG00000049449	2	0	NA	NA	NA	NA	NA	NA	NA	NA	NA	NA	0	0	0	30.030487804878	15.5487804878049	0	93.75	92.3780487804878	1.67682926829268	656	160.597	0.0538336946564311	1.05709067346069	0	10831	51	0
9606.ENSP00000055077	NA	ENSG00000049541	2	0	1	NA	NA	NA	NA	NA	NA	NA	NA	NA	27.953667953668	0.154440154440154	1.46718146718147	83.2432432432432	57.1428571428571	11.2741312741313	75.1351351351351	78.6100386100386	11.6602316602317	1295	451.037000000001	0.230758718720925	1.20565151380005	0	14599	NA	0
9606.ENSP00000055335	89801	ENSG00000049769	1	0	NA	NA	NA	NA	NA	NA	NA	NA	NA	NA	0	0	0	54.1666666666667	56.9444444444444	26.3888888888889	80.5555555555556	72.2222222222222	26.3888888888889	72	25.332	0.0093693437084305	1.07004266503329	0	2535	11	1
9606.ENSP00000055682	340533	ENSG00000050030	1	1	NA	NA	NA	NA	NA	NA	NA	NA	NA	NA	0	0	0	6.18556701030928	0	0	100	94.8453608247423	1.03092783505155	97	22.403	0.00426522546471066	0.799712948281323	8	2646	13	0
9606.ENSP00000056217	7984	ENSG00000050327	1	0	NA	NA	NA	NA	NA	NA	NA	NA	NA	NA	0	0	0	74.1992882562278	57.6512455516014	5.33807829181495	75.9786476868327	91.4590747330961	1.42348754448399	562	131.372	0.0676132585170859	1.25857898439949	0	9568	41	0
9606.ENSP00000056233	9603	ENSG00000050344	1	0	NA	NA	NA	NA	NA	NA	NA	NA	NA	NA	0	0	0	11.5151515151515	49.0909090909091	0	90.9090909090909	83.030303030303	3.03030303030303	165	43.871	0.0173480880639612	0.993424053510189	0	4530	26	0
9606.ENSP00000057513	79931	ENSG00000050730	1	0	NA	NA	NA	NA	NA	NA	NA	NA	NA	NA	0	0	0	2.45614035087719	9.82456140350877	0.350877192982456	95.4385964912281	91.9298245614035	0.350877192982456	285	66.598	0.0403453637935797	1.28317401119292	0	7198	19	0
9606.ENSP00000058691	23593	ENSG00000051620	1	0	NA	NA	NA	NA	NA	NA	NA	NA	NA	NA	0	0	5.26315789473684	33.3333333333333	5.26315789473684	0	75.4385964912281	87.719298245614	8.7719298245614	57	15.404	0.00497799485875391	1.00515302046351	4	1503	19	0
9606.ENSP00000061240	7092	ENSG00000038295	1	1	NA	NA	NA	NA	NA	NA	NA	NA	NA	NA	0	0	0	58.5106382978723	30.8510638297872	18.0851063829787	89.3617021276596	74.468085106383	19.1489361702128	94	35.238	0.00767902993292693	1.08966896065189	1.22222222222222	3516	24	0
9606.ENSP00000062104	4826	ENSG00000053438	1	0	NA	NA	NA	NA	NA	NA	NA	NA	NA	NA	0	0	0	8.79120879120879	1.0989010989011	0	100	81.3186813186813	1.0989010989011	91	25.585	0.0079391189533292	0.769081274597855	10	2880	25	0
9606.ENSP00000064571	140689	ENSG00000054803	1	0	NA	NA	NA	NA	NA	NA	NA	NA	NA	NA	0	0	0	19.7530864197531	3.7037037037037	0	97.5308641975309	93.8271604938272	0	81	19.247	0.00250784465939967	0.773470419073753	0	2064	17	0
9606.ENSP00000064724	5010	ENSG00000013297	2	0	NA	NA	NA	NA	NA	NA	NA	NA	NA	NA	0	0	0	6.30841121495327	0.233644859813084	3.50467289719626	99.8831775700935	92.1728971962617	3.6214953271028	856	216.401	0.0603453600470822	1.05390708064238	0	11936	38	0
9606.ENSP00000064780	84957	ENSG00000054967	2	0	NA	NA	NA	NA	NA	NA	NA	NA	NA	NA	0	0	0	1.81818181818182	5.45454545454545	0	96.969696969697	95.1515151515152	1.81818181818182	165	33.56	0.00851217341340649	0.997834312602393	4	4375	16	0
9606.ENSP00000070846	5318	ENSG00000057294	1	1	NA	NA	NA	NA	NA	NA	NA	NA	NA	NA	0	0	0	77.6566757493188	55.0408719346049	0	68.3923705722071	87.4659400544959	2.72479564032698	367	104.401	0.029280527562704	1.04474266733217	55	6541	105	0
9606.ENSP00000071281	NA	ENSG00000022267	1	1	NA	NA	NA	NA	NA	NA	NA	NA	NA	NA	0	0	0	22.4806201550388	22.4806201550388	5.42635658914729	93.0232558139535	79.0697674418605	7.75193798449612	129	39.101	0.0205161780260391	1.05495977699724	0	4227	NA	0
9606.ENSP00000072644	54432	ENSG00000058799	1	0	NA	1	NA	NA	NA	NA	NA	NA	NA	NA	0	0	0	0.99009900990099	0.99009900990099	0	100	89.1089108910891	4.95049504950495	101	27.286	0.0149993582227266	0.933958141611757	0	3251	16	0
9606.ENSP00000072869	90956	ENSG00000133597	1	0	NA	NA	NA	NA	NA	NA	NA	NA	NA	NA	21.0762331838565	0	0	95.067264573991	68.609865470852	2.24215246636771	86.0986547085202	95.9641255605381	0	223	47.1459999999999	0.030892904485732	0.779462305214088	0	5682	11	1
9606.ENSP00000074304	3631	ENSG00000040933	1	0	NA	NA	NA	NA	NA	NA	NA	NA	NA	NA	0	0	0	96.6620305980529	1.66898470097357	5.28511821974965	23.9221140472879	93.1849791376912	5.28511821974965	719	168.627	0.0570049684362685	1.1690435965522	19701.5	10589	26	0
9606.ENSP00000075120	6515	ENSG00000059804	4	0	NA	NA	NA	NA	NA	NA	NA	NA	NA	NA	33.5051546391753	0.128865979381443	1.28865979381443	81.5721649484536	25.9020618556701	0.38659793814433	99.4845360824742	93.8144329896907	0.515463917525773	776	173.224	0.0872061456059308	1.01151937258823	30.5	11927	92	0
9606.ENSP00000075503	55359	ENSG00000060140	1	0	NA	NA	NA	NA	NA	NA	NA	NA	NA	NA	23.7145855194124	0	0	76.3903462749213	90.4162294508569	0	98.5309548793284	95.2430919902064	0.839454354669465	2859	637.686	0.357866540742411	1.11778570495252	18	16497	29	0
9606.ENSP00000078429	2767	ENSG00000088256	1	1	NA	NA	NA	NA	NA	NA	NA	NA	NA	NA	0	0	0	37.814357567444	70.1874714220393	9.3278463648834	98.6739826245999	85.8253315043439	9.51074531321445	2187	619.667999999994	0.28968962063267	1.23584934192743	7517.375	15823	113	0
9606.ENSP00000078445	84699	ENSG00000060566	2	0	NA	NA	NA	NA	NA	NA	NA	NA	NA	NA	0	0	0	29.1208791208791	14.8351648351648	26.9230769230769	81.8681318681319	63.1868131868132	26.9230769230769	182	75.982	0.0376232826380727	1.18222529434227	38081.4908543947	5929	22	0
9606.ENSP00000078527	55650	ENSG00000060642	1	1	NA	NA	NA	NA	NA	NA	NA	NA	NA	NA	2.12765957446809	0	0	78.0141843971631	19.1489361702128	8.51063829787234	62.4113475177305	76.5957446808511	6.38297872340426	141	44.722	0.00745888859920543	0.920514796006711	36	3957	16	0
9606.ENSP00000080059	NA	ENSG00000061273	1	0	NA	NA	1	NA	1	NA	1	NA	1	NA	10	0	0	55.2657004830918	87.1014492753623	6.08695652173913	94.3961352657005	87.1497584541063	4.15458937198068	2070	559.025000000004	0.319239214016756	1.22628401609926	596.994047619048	15813	NA	0
9606.ENSP00000081029	NA	ENSG00000061794	1	0	1	NA	NA	NA	NA	NA	NA	NA	NA	NA	0	0	0	94.0334128878282	27.4463007159905	21.2410501193317	24.8210023866348	66.8257756563246	23.8663484486874	419	168.774	0.0422022648975321	1.24917670364906	189.279761904762	9212	NA	0
9606.ENSP00000083182	10513	ENSG00000062725	1	0	NA	NA	NA	NA	NA	NA	NA	NA	NA	NA	16.270033997086	0	0	61.3890237979602	91.3550267119961	0.679941719281205	96.3088878096163	96.9888295288975	0.242836328314716	2059	415.107000000003	0.245379830989666	1.20309693735518	31066.4021746854	16081	29	0
9606.ENSP00000084798	770	ENSG00000063180	1	0	NA	NA	NA	NA	NA	NA	NA	NA	NA	NA	0	0	10.2362204724409	55.1181102362205	11.8110236220472	0.78740157480315	63.7795275590551	97.6377952755905	0.78740157480315	127	26.378	0.00334719437935964	0.805239764634504	36.3333333333333	2676	15	0
9606.ENSP00000085068	79763	ENSG00000063241	1	0	NA	NA	NA	NA	NA	NA	NA	NA	NA	NA	4.93827160493827	0	0	75.3086419753086	12.3456790123457	44.4444444444444	50.6172839506173	48.1481481481481	0	81	27.392	0.00632985378093753	0.805883356114483	1	2821	19	0
9606.ENSP00000085219	933	ENSG00000012124	1	0	NA	NA	NA	NA	1	NA	1	NA	NA	NA	0	0	0	33.1081081081081	8.78378378378378	1.12612612612613	99.3243243243243	80.1801801801802	5.85585585585586	444	130.793	0.057228028320508	1.22913414021332	57524.3571428572	9141	75	0
9606.ENSP00000086933	2928	ENSG00000063515	6	0	NA	NA	NA	NA	NA	NA	NA	NA	NA	NA	0	0	0	77.3899848254932	63.7329286798179	0	65.5538694992413	96.5098634294385	0	659	135.708	0.051686997241685	0.835139074998022	4	10690	6	0
9606.ENSP00000155093	7544	ENSG00000067646	1	0	NA	NA	NA	NA	NA	NA	NA	NA	NA	NA	0	0	0	81.2106918238994	94.8899371069182	0	98.5062893081761	96.5408805031446	1.02201257861635	1272	266.444999999999	0.19052126344954	1.09759075101046	0	15661	20	0
9606.ENSP00000155840	3784	ENSG00000053918	1	1	NA	NA	NA	1	NA	1	NA	1	NA	NA	23.2960325534079	0	0	26.2461851475076	24.5167853509664	3.05188199389624	98.4740590030519	89.7253306205493	3.86571719226857	983	256.699	0.112259480460696	1.22325317222114	287089.531106904	12681	505	0
9606.ENSP00000155858	29850	ENSG00000070985	1	0	NA	NA	NA	NA	NA	NA	NA	NA	NA	NA	0	0.478468899521531	0	28.2296650717703	15.7894736842105	0	99.5215311004785	85.1674641148325	4.78468899521531	209	57.531	0.0182981894425651	1.01232745164861	0	5218	22	0
9606.ENSP00000155926	28951	ENSG00000071575	1	0	NA	NA	NA	NA	NA	NA	NA	NA	NA	NA	23.3638521532723	0	0.305188199389624	84.3336724313327	92.5398440149203	0	98.7453374025093	96.8463886063072	0.203458799593082	2949	649.46000000001	0.375950810598082	1.05319838317663	0	16523	63	0
9606.ENSP00000156084	55593	ENSG00000068308	1	0	NA	NA	NA	NA	NA	NA	NA	NA	NA	NA	0	0	0	54.7169811320755	13.6792452830189	2.83018867924528	90.0943396226415	79.7169811320755	3.30188679245283	212	62.913	0.0230639657330738	1.18529339932736	0	5996	24	0
9606.ENSP00000156109	27238	ENSG00000068394	1	0	1	NA	NA	NA	NA	NA	NA	NA	NA	NA	0	0	0	81.6666666666667	28.6666666666667	56.3333333333333	44	38.6666666666667	56.3333333333333	300	186.735	0.070250698188294	1.16386427676384	39067	9649	27	0
9606.ENSP00000156471	9716	ENSG00000021776	1	0	1	NA	NA	NA	NA	NA	NA	NA	NA	NA	0	0	0	93.3014354066986	35.8851674641148	26.555023923445	40.4306220095694	69.0191387559809	27.2727272727273	836	343.129	0.157894892630396	1.21386220341446	19569	13926	31	0
9606.ENSP00000156499	43847	ENSG00000129437	1	0	NA	NA	NA	NA	NA	NA	NA	NA	NA	NA	18.5185185185185	3.29218106995885	14.40329218107	49.7942386831276	65.0205761316872	0	61.7283950617284	95.8847736625514	0.823045267489712	243	51.604	0.00651304301685049	0.770056150403034	30.1666666666667	5259	34	1
9606.ENSP00000156626	55808	ENSG00000070526	1	0	NA	NA	NA	NA	NA	NA	NA	NA	NA	NA	0	0	0	24.3093922651934	0	14.9171270718232	94.475138121547	76.7955801104972	16.0220994475138	181	61.325	0.0185481709192643	1.06311028494159	43	4321	19	0
9606.ENSP00000156825	53615	ENSG00000071655	1	0	NA	NA	NA	NA	NA	NA	NA	NA	NA	NA	0	0	0	22.2222222222222	29.9145299145299	49.5726495726496	33.7606837606838	47.008547008547	42.3076923076923	234	124.272	0.0593637090771566	1.18847582241367	0	7383	83	0
9606.ENSP00000157600	29995	ENSG00000071282	1	0	NA	NA	NA	NA	NA	NA	NA	NA	NA	NA	0	0	0	55.9322033898305	8.47457627118644	1.69491525423729	93.2203389830509	94.9152542372881	3.38983050847458	59	12.373	0.00260965396998178	1.02311996022727	0	1167	21	1
9606.ENSP00000157812	5704	ENSG00000013275	1	0	1	NA	1	NA	NA	NA	NA	NA	1	NA	0.396825396825397	0.297619047619048	3.07539682539683	87.3015873015873	75.5952380952381	17.4603174603175	85.7142857142857	71.7261904761905	19.9404761904762	1008	378.555000000001	0.216616943339784	1.23892716364102	46888.5798049512	14673	119	0
9606.ENSP00000158009	54752	ENSG00000073598	5	0	NA	NA	NA	NA	NA	NA	NA	NA	NA	NA	0	0	0	92.1237693389592	0	0	8.72011251758087	97.4683544303797	0	711	159.958	0.0247607529207984	0.817774292707545	573.817249417249	11130	3	0
9606.ENSP00000158166	84254	ENSG00000004660	1	0	NA	NA	NA	NA	NA	NA	NA	NA	NA	NA	0	0	0	77.6255707762557	90.1826484018265	3.42465753424658	86.7579908675799	88.1278538812785	4.10958904109589	438	112.541	0.0823795010479034	1.17965629590091	39048	9917	34	0
9606.ENSP00000158762	9744	ENSG00000072818	1	0	NA	NA	NA	NA	NA	NA	NA	NA	NA	NA	0	0	0	78.2837127845884	79.8598949211909	1.0507880910683	84.2381786339755	96.3222416812609	1.57618213660245	571	119.154	0.0713467146153849	1.18418144614611	19550	10024	27	0
9606.ENSP00000158771	51009	ENSG00000072849	1	0	NA	NA	NA	NA	NA	NA	NA	NA	NA	NA	0	0	0	52.9058116232465	66.1322645290581	4.80961923847695	83.9679358717435	83.5671342685371	8.61723446893788	499	148.033	0.0780944026395414	1.23722188976936	7788.26686211961	9873	37	0
9606.ENSP00000159060	50508	ENSG00000074771	1	0	NA	NA	NA	NA	NA	NA	NA	NA	NA	NA	0	0	0	52.5581395348837	23.2558139534884	8.37209302325581	99.0697674418605	83.2558139534884	7.90697674418605	215	66.75	0.042474084911073	1.19120947899175	8.5	6414	25	0
9606.ENSP00000159087	57719	ENSG00000074855	1	0	NA	NA	NA	NA	NA	NA	NA	NA	NA	NA	0	0	0	28.1045751633987	31.3725490196078	0	76.4705882352941	99.3464052287582	0	153	33.129	0.00606269727629897	0.692320551100319	1	3210	10	0
9606.ENSP00000159111	23030	ENSG00000127663	1	0	NA	NA	NA	NA	NA	NA	NA	NA	NA	NA	0	0	0	85.2941176470588	59.8039215686275	11.7647058823529	78.4313725490196	78.4313725490196	12.4183006535948	306	99.716	0.064300805740261	1.15478482582176	10.8839285714286	8314	54	0
9606.ENSP00000160262	3385	ENSG00000076662	4	0	NA	NA	NA	NA	NA	NA	1	NA	NA	NA	0	0	0	30.2949061662198	3.75335120643432	1.60857908847185	99.4638069705094	83.1099195710456	2.41286863270777	373	105.215	0.0475626408095915	1.19986055061662	39362.0595238095	8526	84	1
9606.ENSP00000160373	83992	ENSG00000077063	1	0	NA	NA	NA	NA	NA	NA	NA	NA	NA	NA	9.83066792097836	0	0	84.1956726246472	93.038570084666	0.752587017873942	98.3537158984008	97.4129821260583	1.36406396989652	2126	442.717999999997	0.265860056586995	1.028760296801	8.41666666666667	16124	24	0
9606.ENSP00000160382	51412	ENSG00000077080	1	0	NA	NA	NA	NA	NA	NA	NA	NA	NA	NA	0	0.0375234521575985	0	87.3170731707317	88.7429643527204	1.05065666041276	97.3733583489681	91.2945590994372	2.06378986866792	2665	693.234000000009	0.408385657457876	1.1757833679967	242.678291306756	16659	31	0
9606.ENSP00000160740	23152	ENSG00000079432	1	1	NA	NA	NA	NA	NA	NA	NA	NA	NA	NA	0	0	0	6.28272251308901	2.09424083769634	0	98.6910994764398	96.3350785340314	0.523560209424084	382	77.79	0.0291468121435542	0.94951125614472	1	8297	52	0
9606.ENSP00000160827	3835	ENSG00000079616	1	1	NA	NA	NA	NA	NA	NA	NA	NA	NA	NA	0	0	0	91.5849673202614	76.1437908496732	9.55882352941176	90.8496732026144	81.5359477124183	9.31372549019608	1224	355.933999999999	0.194633556438663	1.18077358194509	59084.225	14995	47	0
9606.ENSP00000161006	64063	ENSG00000005001	1	0	NA	NA	NA	NA	NA	NA	NA	NA	NA	NA	18.75	0.416666666666667	10.4166666666667	57.0833333333333	69.1666666666667	0	65	97.9166666666667	0	240	47.499	0.00582350570153847	0.747049321209122	0	5135	11	1
9606.ENSP00000161559	634	ENSG00000079385	3	0	NA	NA	NA	NA	NA	NA	NA	NA	NA	NA	0	0	0	14.2131979695431	17.258883248731	1.52284263959391	92.3857868020305	86.2944162436548	1.52284263959391	197	51.642	0.0256633952780582	1.12721430979937	0	5520	210	0
9606.ENSP00000161863	64848	ENSG00000047188	1	0	NA	NA	NA	NA	NA	NA	NA	NA	NA	NA	4.57256461232604	0	0	96.3021868787276	45.765407554672	0.238568588469185	71.9681908548708	84.9304174950298	1.98807157057654	2515	662.636999999999	0.266770924793116	1.1608384250863	97800.0174679156	14937	36	0
9606.ENSP00000162023	4207	ENSG00000064489	NA	NA	NA	NA	NA	NA	NA	NA	NA	NA	NA	NA	0	0	0	17.2190201729107	93.5158501440922	2.01729106628242	96.4697406340058	96.3256484149856	2.23342939481268	1388	287.370000000001	0.158298344955155	1.19986672915395	0	15416	18	0
9606.ENSP00000162044	54929	ENSG00000064545	1	0	NA	NA	NA	NA	NA	NA	NA	NA	NA	NA	0	0	0	22.9166666666667	4.16666666666667	0	95.8333333333333	96.875	0	96	20.797	0.00275692968005558	0.674479807491542	25	2048	10	0
9606.ENSP00000162391	55810	ENSG00000065970	1	0	NA	NA	NA	NA	NA	NA	NA	NA	NA	NA	0	0	0	9.73709834469328	98.1499513145083	0	98.1499513145083	99.9026290165531	0	1027	186.497999999998	0.0929876045139964	0.763838221304747	0	15035	32	0
9606.ENSP00000162749	7132	ENSG00000067182	1	1	NA	NA	NA	NA	NA	NA	NA	NA	NA	NA	0	0	0	20.8616780045351	16.1753590325019	5.74452003023432	98.4126984126984	78.9871504157218	7.40740740740741	1323	416.241	0.2032732609845	1.23868747604249	276380.872314483	14051	655	0
9606.ENSP00000163416	9950	ENSG00000066455	2	0	NA	NA	NA	NA	NA	NA	NA	NA	NA	NA	0	0	0	58.9371980676328	8.69565217391304	11.1111111111111	84.0579710144928	77.7777777777778	12.56038647343	207	68.533	0.0176882189527195	1.12102486632811	1	6139	29	0
9606.ENSP00000164024	1951	ENSG00000008300	1	0	NA	NA	NA	NA	NA	NA	NA	NA	NA	NA	0	0	0	68.7116564417178	33.1288343558282	0	85.8895705521472	88.9570552147239	3.06748466257669	163	40.577	0.00994069873135015	0.944057741818524	2	4475	24	0
9606.ENSP00000164133	5526	ENSG00000068971	1	0	NA	NA	NA	NA	NA	NA	NA	NA	NA	NA	0	0	0	69.8544698544699	47.4012474012474	50.5197505197505	65.4885654885655	50.1039501039501	46.3617463617464	481	257.786	0.130579386390922	1.28256298191532	26387.0895266046	11836	39	0
9606.ENSP00000164139	5837	ENSG00000068976	10	1	NA	NA	NA	NA	NA	NA	NA	NA	NA	NA	25.5847953216374	0.43859649122807	0.146198830409357	81.5789473684211	23.5380116959064	7.45614035087719	92.2514619883041	82.7485380116959	6.4327485380117	684	196.073	0.0803436660555065	1.13256718256249	183165.617401258	11591	77	0
9606.ENSP00000164227	602	ENSG00000069399	1	1	NA	NA	NA	NA	NA	NA	NA	NA	NA	NA	8.10391624660721	0	1.86118650639783	76.037223730128	86.1962000775494	0.853043815432338	96.2388522683211	95.7735556417216	0.542846064366033	2579	565.852999999997	0.347282832745316	1.21836365911214	39097.3333333333	16420	108	0
9606.ENSP00000164305	9488	ENSG00000069943	1	0	NA	NA	NA	NA	NA	NA	NA	NA	NA	NA	0	0	0	92.0560747663551	15.4205607476636	2.10280373831776	31.5420560747664	93.4579439252336	3.03738317757009	428	94.3030000000001	0.0275749365388747	0.941975638574336	42662.3596589501	8011	14	0
9606.ENSP00000164640	57595	ENSG00000067840	1	0	NA	NA	NA	NA	NA	NA	NA	NA	NA	NA	0	0	0	27.9411764705882	1.47058823529412	0	100	79.4117647058823	4.41176470588235	68	18.925	0.0107915957628389	0.793855357550257	10	1935	11	0
9606.ENSP00000165524	51052	ENSG00000071677	7	0	NA	NA	NA	NA	NA	NA	NA	NA	NA	NA	0	0	0	5.43478260869565	1.08695652173913	1.08695652173913	100	67.3913043478261	3.26086956521739	92	30.313	0.00961185744915156	0.927385431676504	19426.6666666667	3226	11	0
9606.ENSP00000166139	10272	ENSG00000070404	1	0	NA	NA	NA	NA	NA	NA	NA	NA	NA	NA	0	0	0	34.7826086956522	5.21739130434783	1.73913043478261	99.1304347826087	87.8260869565217	3.47826086956522	115	29.837	0.0120087915788063	1.06493392871987	11	3644	46	0
9606.ENSP00000166244	2046	ENSG00000070886	1	0	NA	NA	1	NA	NA	NA	NA	NA	NA	NA	21.2852664576803	0	0	76.2382445141066	85.6112852664577	1.03448275862069	98.2131661442006	95.987460815047	1.22257053291536	3190	717.463999999996	0.397457115108683	1.19720255972463	38471.4166666667	16722	31	0
9606.ENSP00000166345	9319	ENSG00000071539	1	1	NA	NA	NA	NA	NA	NA	NA	NA	NA	NA	19.8075834748161	0.0565930956423316	0	94.2275042444822	73.7408036219581	1.35823429541596	89.926428975665	87.2665534804754	3.96151669496321	1767	453.097999999998	0.234500562511312	1.1184395034684	0	14933	49	0
9606.ENSP00000166534	8974	ENSG00000072682	1	1	NA	NA	NA	NA	NA	NA	NA	NA	NA	NA	0	0	1.42857142857143	68.5714285714286	15.7142857142857	36.4285714285714	65.7142857142857	52.8571428571429	38.5714285714286	140	69.642	0.0117268671648948	1.19002916918175	65538.859034657	4913	37	0
9606.ENSP00000167106	22846	ENSG00000071246	1	0	NA	NA	NA	NA	NA	NA	NA	NA	NA	NA	0	0	0	9.83606557377049	8.19672131147541	0	93.4426229508197	88.5245901639344	3.27868852459016	61	16.661	0.00609279540843056	0.888075249688078	11	1560	60	0
9606.ENSP00000167586	3861	ENSG00000186847	1	1	NA	NA	NA	NA	NA	NA	NA	NA	NA	NA	0	0	0	27.5974025974026	15.7467532467532	0.324675324675325	91.7207792207792	88.7987012987013	1.13636363636364	616	155.684	0.0730803414147425	1.14510832866371	41982.0186782753	10172	139	0
9606.ENSP00000167588	54474	ENSG00000171431	1	0	NA	NA	NA	NA	NA	NA	NA	NA	NA	NA	0	0	0	22.2222222222222	3.88888888888889	0	92.2222222222222	92.2222222222222	1.11111111111111	180	45.055	0.0201641946240493	0.799724057814525	11	4496	93	0
9606.ENSP00000168148	6694	ENSG00000072080	10	0	NA	NA	NA	NA	NA	NA	NA	NA	NA	NA	0	0	0	42.2764227642276	0.813008130081301	64.2276422764228	41.4634146341463	34.9593495934959	65.0406504065041	123	80.996	0.0230060665182988	1.18151764260032	0	5522	17	0
9606.ENSP00000168216	3028	ENSG00000072506	1	1	1	NA	NA	NA	NA	NA	NA	NA	NA	NA	12.4711316397229	0	0	63.5103926096998	29.0993071593533	9.00692840646651	79.445727482679	73.4411085450346	3.69515011547344	433	128.601	0.0433732547265687	1.1732232019229	100141.342261146	9133	98	0
9606.ENSP00000168712	2249	ENSG00000075388	10	0	NA	NA	NA	NA	NA	NA	NA	NA	NA	NA	0	0	0	7.59493670886076	30.379746835443	6.71859785783836	91.7234664070107	83.8364167478092	7.40019474196689	1027	313.709000000001	0.175979515715508	1.23817407121921	2.16666666666667	13751	52	0
9606.ENSP00000168977	27231	ENSG00000077009	1	0	NA	NA	NA	NA	NA	NA	NA	NA	NA	NA	29.6774193548387	0	0.21505376344086	49.6774193548387	46.2365591397849	5.59139784946237	88.6021505376344	89.8924731182796	3.44086021505376	465	122.369	0.063118520507232	1.08247493378945	22	9658	12	0
9606.ENSP00000169298	6480	ENSG00000073849	2	0	NA	NA	NA	NA	NA	NA	NA	NA	NA	NA	0	0	0	22.4598930481283	0.53475935828877	11.7647058823529	95.1871657754011	78.6096256684492	11.7647058823529	187	62.089	0.00797741936018602	1.09040051453221	158	4292	89	0
9606.ENSP00000169551	29090	ENSG00000075336	1	0	NA	NA	NA	NA	NA	NA	NA	NA	NA	NA	0	0	0	53.2846715328467	32.8467153284672	22.6277372262774	89.051094890511	64.2335766423358	22.6277372262774	137	57	0.0112015108010317	1.10404880129227	38607.05	4910	11	0
9606.ENSP00000170150	80341	ENSG00000078898	10	0	NA	NA	NA	NA	NA	NA	NA	NA	NA	NA	0	0	0	26.9230769230769	0	0	100	88.4615384615385	0	26	5.99	0.000572844513169934	0.658334977236778	2	299	16	0
9606.ENSP00000170168	57455	ENSG00000079313	1	0	NA	NA	NA	NA	NA	NA	NA	NA	NA	NA	20.5399061032864	0	0	92.6056338028169	50.4694835680751	2.8169014084507	76.056338028169	90.2582159624413	1.40845070422535	852	201.388	0.0877103313974713	1.11368630165849	10	13367	14	0
9606.ENSP00000170447	23609	ENSG00000075975	1	0	NA	NA	NA	NA	NA	NA	NA	NA	NA	NA	0	0	0	87.2549019607843	87.7450980392157	0	72.0588235294118	86.2745098039216	4.90196078431373	204	53.903	0.0196901116838787	0.9621689597795	0	5814	20	0
9606.ENSP00000170564	55094	ENSG00000076650	1	0	1	NA	NA	NA	NA	NA	NA	NA	NA	NA	0	0	0	96.1363636363636	15	0	35.9090909090909	96.3636363636364	1.81818181818182	440	95.335	0.0349027038459912	1.13541110142358	4	8519	15	0
9606.ENSP00000170630	3566	ENSG00000077238	1	1	NA	NA	NA	1	NA	NA	NA	NA	1	NA	0	0	0	36.2790697674419	5.42635658914729	12.2480620155039	95.968992248062	79.5348837209302	12.2480620155039	645	211.662	0.0889273841019037	1.20162216844024	124929.643007195	10805	418	0
9606.ENSP00000171111	9817	ENSG00000079999	3	0	NA	NA	NA	1	NA	1	NA	NA	NA	NA	0	0	1.28865979381443	54.7680412371134	28.7371134020619	34.020618556701	73.5824742268041	52.9639175257732	35.6958762886598	776	387.33	0.202629380928261	1.22831450373786	520802.667685267	13222	283	0
9606.ENSP00000171214	50700	ENSG00000080511	3	0	NA	NA	NA	NA	NA	NA	NA	NA	NA	NA	33.5714285714286	0	4.71428571428571	83	50.7142857142857	21.1428571428571	95.7142857142857	80.5714285714286	2.85714285714286	700	188.21	0.0673461051269826	1.09124954791448	19847.1981382979	10772	13	0
9606.ENSP00000171757	27334	ENSG00000078589	8	0	NA	NA	NA	NA	NA	NA	NA	NA	NA	NA	0	0	0	36.6013071895425	0	50.6535947712418	54.9019607843137	48.0392156862745	50.6535947712418	306	170.468000000001	0.0415162750621824	1.16099369624259	219.916208791209	8745	12	0
9606.ENSP00000171887	7145	ENSG00000079308	1	0	NA	NA	NA	NA	NA	NA	NA	NA	NA	NA	0.695088044485635	0	0	72.5671918443003	57.645968489342	1.0194624652456	95.1807228915663	91.8443002780352	1.39017608897127	2158	517.282999999999	0.309292529148873	1.21988690508465	70045.2215853332	15325	40	0
9606.ENSP00000172229	4804	ENSG00000064300	4	0	NA	NA	NA	NA	NA	NA	NA	NA	NA	NA	0	0	0	17.8861788617886	10.801393728223	15.9117305458769	96.8641114982578	75.9581881533101	16.0278745644599	861	297.961	0.154026400959	1.25497287731303	667959.342034157	12922	295	0
9606.ENSP00000173229	9423	ENSG00000065320	1	0	NA	NA	NA	NA	NA	NA	NA	NA	NA	NA	0	0	0	35.0582147477361	46.0543337645537	4.65717981888745	98.9650711513583	85.3816300129366	5.82147477360931	773	224.118000000001	0.110904753238588	1.24591146510986	327948.239604184	11843	119	0
9606.ENSP00000173527	51015	ENSG00000066583	1	0	NA	NA	NA	NA	NA	NA	NA	NA	NA	NA	2.1978021978022	0	0	35.7142857142857	21.4285714285714	19.7802197802198	65.3846153846154	67.5824175824176	0	182	55.1379999999999	0.00906905389215222	0.76034493314186	14	3931	13	0
9606.ENSP00000173898	7216	ENSG00000067445	1	0	NA	NA	NA	NA	NA	NA	NA	NA	NA	NA	0	0	0	33.0170777988615	9.10815939278937	0	98.8614800759013	91.7457305502846	0.379506641366224	1054	258.957	0.0912421352283571	1.20151299909013	0	12551	45	1
9606.ENSP00000174618	4335	ENSG00000070444	1	0	NA	NA	NA	NA	NA	NA	NA	NA	NA	NA	0	0	0	16.4642375168691	10.7962213225371	0	98.9203778677463	97.4358974358974	0.404858299595142	741	166.411	0.0606360576487028	1.01933682955156	0	11733	31	0
9606.ENSP00000174653	10947	ENSG00000070718	1	0	NA	NA	NA	NA	NA	NA	NA	NA	NA	NA	0	0	0	50.8771929824561	45.0292397660819	28.6549707602339	92.3976608187134	73.6842105263158	14.0350877192982	171	58.769	0.0117265556526609	1.13621270635617	22748.7514472769	5159	14	1
9606.ENSP00000175091	9741	ENSG00000068697	1	0	NA	NA	NA	NA	NA	NA	NA	NA	NA	NA	0	0	0	33.9285714285714	55.3571428571429	1.78571428571429	53.5714285714286	88.3928571428571	1.78571428571429	112	28.479	0.0104043031653628	0.869236506316751	3	3192	18	0
9606.ENSP00000175238	8756	ENSG00000069206	2	0	NA	NA	NA	NA	NA	NA	NA	NA	NA	NA	0	0	0	69.1056910569106	23.5772357723577	0	71.5447154471545	85.3658536585366	0.813008130081301	123	31.399	0.00383651215903578	0.787405946164011	15	2463	7	0
9606.ENSP00000175506	NA	ENSG00000070669	1	1	NA	NA	NA	NA	NA	NA	NA	NA	NA	NA	19.4214876033058	0.137741046831956	0.275482093663912	68.732782369146	29.8898071625344	7.16253443526171	92.0110192837466	81.6804407713499	3.71900826446281	726	197.242000000001	0.09352029818283	1.21613011156921	1235.17282567542	12354	NA	0
9606.ENSP00000175756	26469	ENSG00000072135	1	0	NA	NA	NA	NA	NA	NA	NA	NA	NA	NA	0	2.18642117376295	0	74.9136939010357	84.234752589183	0	77.6754890678941	92.5201380897583	0	869	196.464000000001	0.12604310716794	0.924222709483081	0	13782	23	1
9606.ENSP00000176183	NA	ENSG00000069696	1	1	NA	NA	NA	1	NA	1	NA	NA	NA	NA	0	0	0	16.7300380228137	24.3346007604563	39.5437262357414	70.532319391635	52.6615969581749	41.06463878327	526	273.696	0.0734684265265756	1.18078903951711	1241.5	9977	NA	0
9606.ENSP00000176195	6343	ENSG00000070031	1	0	NA	NA	NA	NA	NA	NA	NA	NA	NA	NA	0	0	0	1.01010101010101	3.83838383838384	22.6262626262626	91.3131313131313	68.2828282828283	24.040404040404	495	201.148	0.0653609188789495	1.19607773521431	198351.754846974	9502	33	0
9606.ENSP00000176763	6793	ENSG00000072786	1	0	NA	NA	NA	NA	NA	NA	NA	NA	NA	NA	0	0	0	89.4273127753304	8.81057268722467	0	44.9339207048458	98.2378854625551	0	227	42.685	0.0158148975064662	0.74822870529941	0	5216	27	0
9606.ENSP00000177648	80216	ENSG00000073331	2	0	NA	NA	NA	NA	NA	NA	NA	NA	NA	NA	0	0	0	89.2583120204604	0.255754475703325	0	17.1355498721228	96.9309462915601	0	391	78.944	0.0245929686341546	0.774358537141644	24	7304	25	0
9606.ENSP00000177694	30009	ENSG00000073861	1	1	NA	NA	NA	NA	NA	NA	NA	NA	NA	NA	0	0	0	37.7906976744186	42.093023255814	0.930232558139535	93.3720930232558	82.3255813953488	3.72093023255814	860	241.902	0.103406457707101	1.1806959440413	113.291666666667	12143	183	0
9606.ENSP00000178638	771	ENSG00000074410	1	1	NA	NA	NA	1	NA	NA	NA	NA	NA	NA	0	0	10.2362204724409	22.0472440944882	18.8976377952756	0.78740157480315	92.1259842519685	93.7007874015748	0.78740157480315	127	32.185	0.0143961104674409	0.939404092495923	0	3676	53	0
9606.ENSP00000178640	5607	ENSG00000137764	1	0	NA	NA	NA	NA	NA	NA	NA	NA	NA	NA	0	0	7.80741704619388	77.6187378009109	83.1489915419649	0.585556278464541	96.2914769030579	81.0670136629798	1.75666883539362	1537	429.47	0.30183263172339	1.18311598647018	20054.35	16867	75	0
9606.ENSP00000179259	57103	ENSG00000078237	1	0	NA	NA	NA	NA	NA	NA	NA	NA	NA	NA	34.3478260869565	0	0.217391304347826	77.1739130434783	35	15.6521739130435	86.7391304347826	82.1739130434783	3.69565217391304	460	127.771	0.067769260328343	1.29887512888051	18284.9571428571	10153	53	1
9606.ENSP00000180166	26281	ENSG00000078579	1	1	NA	NA	NA	NA	NA	NA	NA	NA	NA	NA	0	0	0	10.2420856610801	55.8659217877095	12.2905027932961	80.4469273743017	77.4674115456238	12.6629422718808	537	190.666	0.129509177461027	1.20464420405995	19815.8714285714	11751	39	0
9606.ENSP00000180173	9108	ENSG00000003987	1	0	NA	NA	NA	NA	NA	NA	NA	NA	NA	NA	0	0	0	84.4155844155844	31.8181818181818	20.1298701298701	93.5064935064935	72.7272727272727	20.7792207792208	154	59.331	0.0219631984899615	1.16552864909077	3.60714285714286	5024	14	0
9606.ENSP00000181383	1361	ENSG00000080618	10	0	NA	NA	NA	NA	NA	NA	NA	NA	NA	NA	22.6487523992322	0	0.575815738963532	80.2303262955854	35.8925143953935	0.959692898272553	73.7044145873321	86.1804222648752	1.53550863723608	521	141.999	0.0312077949277791	1.22375006713337	0	8419	209	0
9606.ENSP00000181796	83641	ENSG00000065809	1	0	NA	NA	NA	NA	NA	NA	NA	NA	NA	NA	0	0	0	45.5882352941176	1.47058823529412	0	97.0588235294118	100	0	68	12.394	0.00161254540994628	0.628907214191994	14.5	1243	19	1
9606.ENSP00000181839	8621	ENSG00000065883	1	1	NA	NA	NA	NA	NA	NA	1	NA	1	NA	0	0	0	93.8536585365854	54.9756097560976	2.92682926829268	59.4146341463415	94.1951219512195	2.63414634146341	2050	477.994999999999	0.243623719235962	1.19896078222743	39139.25	15264	46	1
9606.ENSP00000182096	131544	ENSG00000080200á	NA	NA	NA	NA	NA	NA	NA	NA	NA	NA	NA	NA	0	0	0	11.3924050632911	3.79746835443038	0	96.2025316455696	97.4683544303797	0	79	17.9	0.00232781639993439	0.760410687816374	2	1719	10	0
9606.ENSP00000182290	10077	ENSG00000064201	1	0	NA	NA	NA	NA	NA	NA	NA	NA	NA	NA	0	0	0	19.811320754717	21.6981132075472	25.4716981132075	58.4905660377358	91.5094339622642	0.943396226415094	106	30.443	0.00831032670263582	0.830528131536179	17	3128	13	0
9606.ENSP00000182377	55711	ENSG00000064763	2	0	NA	NA	NA	NA	NA	NA	NA	NA	NA	NA	0	3.7037037037037	3.7037037037037	25.9259259259259	11.1111111111111	3.7037037037037	92.5925925925926	85.1851851851852	7.40740740740741	27	7.56	0.000561580415240508	0.760358136335134	107.25	370	14	0
9606.ENSP00000182527	9697	ENSG00000065308	5	0	NA	NA	NA	NA	NA	NA	NA	NA	NA	NA	0	0	0	60.8695652173913	10.1449275362319	0	66.6666666666667	76.8115942028985	4.34782608695652	69	19.843	0.00581564398831841	1.01676564629759	0	2107	21	0
9606.ENSP00000183605	51208	ENSG00000066405	5	0	NA	NA	NA	NA	NA	NA	1	NA	NA	NA	0	0	0	35.5263157894737	2.63157894736842	39.4736842105263	92.1052631578947	57.8947368421053	40.7894736842105	76	37.334	0.00300636192627975	1.01344700702013	4	2559	37	0
9606.ENSP00000184183	54763	ENSG00000065371	5	0	NA	NA	NA	NA	NA	NA	NA	NA	NA	NA	0	0	0	97.5638051044084	1.04408352668213	0.348027842227378	13.6890951276102	95.8236658932715	0.696055684454756	862	210.053	0.0340364729571073	1.17372848679157	306503.461262968	11354	15	1
9606.ENSP00000184266	4710	ENSG00000065518	1	0	1	NA	NA	1	NA	NA	NA	NA	1	NA	0	0	0	77.8260869565217	27.8260869565217	25.6521739130435	63.9130434782609	56.0869565217391	27.8260869565217	230	106.913	0.0158209081776147	1.16773920725703	0	6971	21	0
9606.ENSP00000184956	63897	ENSG00000068097	1	0	NA	NA	NA	NA	NA	NA	NA	NA	NA	NA	0	0	0	69.5187165775401	2.13903743315508	0	57.7540106951872	92.5133689839572	0.53475935828877	187	44.778	0.0252773784982966	0.973167224515448	0	5376	9	1
9606.ENSP00000185150	27248	ENSG00000068912	1	0	NA	NA	NA	NA	NA	NA	NA	NA	NA	NA	0	0	0	54.3429844097996	24.7216035634744	4.4543429844098	85.0779510022272	82.4053452115813	7.34966592427617	449	129.369	0.0556392361992851	1.1837557480011	19553.5	9066	33	0
9606.ENSP00000185206	53405	ENSG00000112782	1	1	NA	NA	NA	NA	NA	NA	NA	NA	NA	NA	0	0	0	45.0980392156863	25	22.5490196078431	47.0588235294118	73.5294117647059	1.96078431372549	204	59.7759999999999	0.0151748505476533	1.05116543597479	19290.8738095238	5226	34	0
9606.ENSP00000186436	23505	ENSG00000075568	1	0	NA	NA	NA	NA	NA	NA	NA	NA	NA	NA	0	0	0	70.7692307692308	3.07692307692308	0	49.8461538461538	98.4615384615385	0	325	66.778	0.0233369162546608	0.752721650432883	0	6785	14	0
9606.ENSP00000187397	10777	ENSG00000172995	1	0	NA	NA	NA	NA	NA	NA	NA	NA	NA	NA	0	0	0	33.7133550488599	10.7491856677524	0	92.671009771987	95.2768729641694	0.488599348534202	614	133.449	0.0489564435465538	0.984458105933379	0	10552	17	0
9606.ENSP00000187762	79041	ENSG00000072954	7	0	NA	NA	NA	NA	NA	NA	NA	NA	NA	NA	0	0	0	39.7058823529412	15.4411764705882	0	66.9117647058823	88.9705882352941	0.735294117647059	136	32.23	0.00872478688721982	0.822762712173632	41.1526315789474	3453	10	0
9606.ENSP00000188312	64431	ENSG00000075089	1	0	1	NA	NA	NA	NA	NA	NA	NA	NA	NA	0	0	0	91.4715719063545	31.9397993311037	0	45.6521739130435	90.4682274247492	2.67558528428094	598	150.252	0.0574597283195906	1.14484376359914	42885.6995211918	9896	19	1
9606.ENSP00000188790	2191	ENSG00000078098	2	0	NA	NA	NA	NA	NA	NA	NA	NA	NA	NA	9.06666666666667	0.266666666666667	3.73333333333333	78.1333333333333	13.0666666666667	0	89.3333333333333	89.6	0.266666666666667	375	91.54	0.0357306022531193	0.873872277046049	0	8025	113	0
9606.ENSP00000190165	58524	ENSG00000064218	1	0	NA	NA	NA	NA	NA	NA	NA	NA	NA	NA	0	0	0	13.7254901960784	52.9411764705882	0	99.0196078431373	99.0196078431373	0	102	20.006	0.00438396092840569	0.740413959986383	0	2546	9	0
9606.ENSP00000190983	8839	ENSG00000064205	1	0	NA	NA	NA	NA	NA	NA	NA	NA	NA	NA	0	0	0	40	10	0	94.4444444444444	88.8888888888889	0	90	20.713	0.0124475470353455	0.868570694212667	0	2544	47	0
9606.ENSP00000192314	64090	ENSG00000154252	7	0	NA	NA	NA	NA	NA	NA	NA	NA	NA	NA	0	0	0	15.0793650793651	0	0	94.4444444444444	92.0634920634921	2.38095238095238	126	31.33	0.00281020480634161	1.03618280693572	19575.25	2530	15	1
9606.ENSP00000192788	54887	ENSG00000065060	1	0	NA	NA	NA	NA	NA	NA	NA	NA	NA	NA	0	0	0	57.1428571428571	24.3386243386243	0	66.6666666666667	84.6560846560847	0.529100529100529	189	55.252	0.0228514927907146	0.935557608442662	0	5404	17	0
9606.ENSP00000193322	28962	ENSG00000081087	1	1	NA	NA	NA	NA	NA	NA	NA	NA	NA	NA	0	0	0	63.013698630137	15.7534246575342	0.684931506849315	74.6575342465753	87.6712328767123	3.42465753424658	146	37.169	0.00626537015306311	0.957405600556182	15	3677	29	0
9606.ENSP00000193391	50939	ENSG00000081148	1	1	NA	NA	NA	NA	NA	NA	NA	NA	NA	NA	0	0	0	36.1111111111111	0	0	100	79.8611111111111	0	144	40.052	0.00741360341227204	0.773817491983715	18	3998	12	0
9606.ENSP00000194118	9812	ENSG00000081791	1	0	NA	NA	NA	NA	NA	NA	NA	NA	NA	NA	13.2579650565262	0	0	60.1233299075026	42.0349434737924	0.205549845837616	95.8890030832477	91.0585817060637	0.411099691675231	973	236.74	0.105507748954926	1.00829176119565	0	12890	13	1
9606.ENSP00000194130	6561	ENSG00000081800	1	0	NA	1	NA	NA	NA	NA	NA	NA	NA	NA	15.7894736842105	0	0.657894736842105	84.5394736842105	11.8421052631579	0	88.8157894736842	93.75	0.657894736842105	304	66.2509999999999	0.0253289691215741	0.911356188151805	2	6582	12	0
9606.ENSP00000194152	56131	ENSG00000081818	NA	NA	NA	NA	NA	NA	NA	NA	NA	NA	NA	NA	0	7.61904761904762	0	24.7619047619048	49.5238095238095	0	65.7142857142857	98.0952380952381	0	105	22.599	0.00536749940266732	0.691273624946291	11	2610	11	0
9606.ENSP00000194155	56133	ENSG00000112852	NA	NA	NA	NA	NA	NA	NA	NA	NA	NA	NA	NA	0	5.78512396694215	0	28.9256198347107	43.801652892562	0	66.1157024793388	98.3471074380165	0	121	25.031	0.00582153881343356	0.713650694291737	0	2812	12	0
9606.ENSP00000194214	51668	ENSG00000081870	1	0	NA	NA	NA	NA	NA	NA	NA	NA	NA	NA	0	0	0	43.1372549019608	9.80392156862745	26.1437908496732	57.516339869281	73.202614379085	24.8366013071895	153	58.259	0.011370275020679	1.1177386604462	0	4859	16	0
9606.ENSP00000194530	55437	ENSG00000082146	1	0	NA	NA	NA	NA	NA	NA	NA	NA	NA	NA	0	0	0	80.6451612903226	23.3870967741935	8.06451612903226	68.5483870967742	85.4838709677419	8.46774193548387	248	71.182	0.0312336821012381	1.27305803851633	18633.0029304029	6411	18	0
9606.ENSP00000195455	10141	ENSG00000082929	NA	NA	NA	NA	NA	NA	NA	NA	NA	NA	NA	NA	0	0	0	0	0	0	100	97.6190476190476	2.38095238095238	42	8.98	0.00115920689868132	0.853853466914256	6	690	6	0
9606.ENSP00000195654	23033	ENSG00000083097	1	0	NA	NA	NA	NA	NA	NA	NA	NA	NA	NA	0	0	0	98.0372914622179	8.4396467124632	0	16.2904808635918	99.0186457311089	0.196270853778214	1019	209.892000000001	0.0776777383365477	1.06853377927182	26	12666	9	0
9606.ENSP00000196061	5351	ENSG00000083444	2	1	NA	NA	NA	NA	NA	NA	NA	NA	NA	NA	0	0.350877192982456	0	47.3684210526316	20.3508771929825	25.2631578947368	87.3684210526316	66.6666666666667	25.2631578947368	285	118.555	0.0414916319865268	1.14261502799415	649.715476190476	7223	65	0
9606.ENSP00000196371	5019	ENSG00000083720	1	1	NA	NA	NA	NA	NA	NA	NA	NA	NA	NA	43.8271604938272	0.411522633744856	0.205761316872428	43.6213991769547	12.962962962963	17.2839506172839	92.1810699588477	48.7654320987654	12.1399176954733	486	205.972	0.0602322084258852	1.15480267641879	312256.761904762	10666	33	0
9606.ENSP00000196482	25799	ENSG00000083812	1	0	NA	NA	NA	NA	NA	NA	NA	NA	NA	NA	0	0	0	84.8484848484848	97.5589225589226	0.0841750841750842	98.0639730639731	99.2424242424242	0.0841750841750842	1188	229.999999999999	0.17799902277692	1.10032912618926	0	15488	10	1
9606.ENSP00000196489	55659	ENSG00000083817	1	0	NA	NA	NA	NA	NA	NA	NA	NA	NA	NA	0	0	0	84.9489795918367	98.0442176870748	0.0850340136054422	98.2142857142857	99.1496598639456	0.0850340136054422	1176	227.798999999999	0.177036695623656	1.0950881494767	0	15412	4	0
9606.ENSP00000196548	7554	ENSG00000278129	NA	NA	NA	NA	NA	NA	NA	NA	NA	NA	NA	NA	0	0	0	83.9630562552477	97.4811083123426	0	98.4886649874055	99.0764063811923	0	1191	230.844999999999	0.178297740913924	0.777031746667554	0	15460	14	0
9606.ENSP00000196551	6193	ENSG00000083845	1	0	NA	NA	NA	NA	NA	NA	NA	NA	NA	NA	20.7078313253012	0.0753012048192771	0.150602409638554	87.5753012048193	36.7469879518072	19.578313253012	81.5512048192771	65.1355421686747	23.7198795180723	1328	563.907000000001	0.236273285717692	1.35201074037938	1581258.67618059	14020	69	0
9606.ENSP00000197268	57613	ENSG00000084444	1	0	NA	NA	NA	NA	NA	NA	NA	NA	NA	NA	0	0	0	5	2.5	0	97.5	92.5	0	40	11.654	0.000648306386649388	0.657827187356065	37	676	8	0
9606.ENSP00000198536	29992	ENSG00000085514	6	0	NA	NA	NA	NA	NA	NA	NA	NA	NA	NA	0	0	0	71.4285714285714	10.5263157894737	0.75187969924812	54.8872180451128	89.4736842105263	2.25563909774436	133	33.413	0.00779551094717826	1.1675109493296	126.236111111111	3194	23	0
9606.ENSP00000198765	8895	ENSG00000085719	2	0	NA	NA	NA	NA	NA	NA	NA	NA	NA	NA	0	0	0	54.7872340425532	14.3617021276596	0	86.1702127659574	85.6382978723404	0	188	49.837	0.0173766396790137	0.779256497015711	0	5039	38	0
9606.ENSP00000198767	54700	ENSG00000085721	1	0	1	NA	NA	NA	NA	NA	NA	NA	NA	NA	0	0	0	72.4806201550388	17.8294573643411	13.1782945736434	80.2325581395349	78.6821705426357	13.953488372093	258	86.398	0.0441203928825956	1.20424397405802	19530	7491	28	0
9606.ENSP00000198801	80168	ENSG00000166391	1	0	NA	NA	NA	NA	NA	NA	NA	NA	NA	NA	0	0	0	75.3086419753086	10.1851851851852	9.5679012345679	73.1481481481482	79.320987654321	9.87654320987654	324	97.9180000000001	0.0164055779024	1.15862295947571	524.728885489586	6745	20	0
9606.ENSP00000199280	359	ENSG00000167580	10	1	NA	NA	NA	NA	NA	NA	NA	NA	NA	NA	6.63983903420523	0	0.704225352112676	68.2092555331992	42.3541247484909	1.40845070422535	98.1891348088531	88.5311871227364	2.11267605633803	994	243.751	0.116516070473159	1.16362929872682	46203.6210705423	13144	159	0
9606.ENSP00000199320	27292	ENSG00000086189	1	0	1	NA	NA	NA	NA	NA	NA	NA	NA	NA	41.1710887465691	0	0.548947849954254	96.4318389752974	18.2982616651418	0	78.7740164684355	74.3824336688015	9.24062214089662	1093	379.753999999999	0.136866351729976	1.18579879176112	58161.75	13836	32	0
9606.ENSP00000199389	NA	ENSG00000086232	1	0	NA	NA	NA	NA	NA	NA	NA	NA	NA	NA	0	0	0	40.9405255878285	5.67081604426003	1.38312586445367	86.3070539419087	96.6804979253112	1.6597510373444	723	160.383	0.05568093518265	1.21509790654643	0	11813	NA	0
9606.ENSP00000199447	51314	ENSG00000086288	1	1	NA	NA	NA	NA	NA	NA	NA	NA	NA	NA	23.0557467309016	0	0	86.0977288368892	53.2690984170681	10.6675843083276	87.6806607019959	81.8306951135581	2.13351686166552	1453	420.505999999998	0.21990437297528	1.09349429277323	30.5	14767	23	0
9606.ENSP00000199706	10573	ENSG00000086504	1	0	NA	NA	NA	NA	NA	NA	NA	NA	NA	NA	0	0	0	85.7740585774059	34.7280334728033	37.2384937238494	34.7280334728033	56.0669456066946	38.9121338912134	239	122.457	0.0257019070917874	1.26199224686847	0	7363	34	0
9606.ENSP00000199708	3049	ENSG00000086506	8	0	NA	NA	NA	NA	NA	NA	NA	NA	NA	NA	12	0	0	43.3846153846154	34.7692307692308	18.4615384615385	95.3846153846154	80.3076923076923	3.38461538461538	325	88.039	0.0395097786674528	0.961666299975995	0	8143	13	0
9606.ENSP00000199764	4680	ENSG00000086548	1	0	NA	NA	NA	NA	NA	NA	NA	NA	NA	NA	0	0	0	24.0384615384615	10.5769230769231	1.44230769230769	90.8653846153846	92.7884615384615	1.92307692307692	208	48.81	0.0175857447672653	1.12358982960907	1	5067	94	0
9606.ENSP00000199814	55696	ENSG00000086589	1	0	1	NA	NA	NA	NA	NA	NA	NA	NA	NA	0	0	0	91.6334661354582	66.9322709163347	34.2629482071713	51.792828685259	52.390438247012	37.8486055776892	502	285.626	0.136470400236247	1.24114134020943	1885.98528269998	13451	35	0
9606.ENSP00000199936	3294	ENSG00000086696	1	0	NA	NA	NA	NA	NA	NA	NA	NA	NA	NA	0	0	18.232044198895	39.2265193370166	36.4640883977901	20.9944751381215	84.5303867403315	73.4806629834254	21.5469613259669	181	70.506	0.0153939791499811	1.04922395058843	68.225	6010	78	1
9606.ENSP00000200135	9183	ENSG00000086827	1	0	1	NA	NA	NA	NA	NA	NA	NA	NA	NA	0	0	0	77.4566473988439	10.6936416184971	46.8208092485549	74.8554913294798	48.8439306358381	47.3988439306358	346	193.641	0.076908134160612	1.23524114654964	577166.9689387	9634	53	0
9606.ENSP00000200181	3691	ENSG00000132470	1	1	NA	NA	NA	NA	NA	NA	NA	NA	NA	NA	0	0	0	70.4365079365079	55.1587301587302	25.5952380952381	91.2698412698413	68.8492063492064	25.7936507936508	504	205.155	0.095699121585925	1.3008211130052	321388.08819807	10737	233	0
9606.ENSP00000200453	23645	ENSG00000087074	1	0	NA	NA	NA	NA	NA	NA	NA	NA	NA	NA	0	0	0	29.5629820051414	5.65552699228792	13.6246786632391	93.0591259640103	72.7506426735219	13.3676092544987	389	134.556	0.0669079877797144	1.24242858384277	42965.2131170687	9145	59	1
9606.ENSP00000200457	7205	ENSG00000087077	1	0	NA	NA	NA	NA	NA	NA	NA	NA	NA	NA	0	0	0	57.0063694267516	66.2420382165605	3.82165605095541	74.8407643312102	71.0191082802548	8.9171974522293	314	113.257	0.0446375803011276	1.22238646585296	122.973214285714	8077	70	0
9606.ENSP00000200557	4185	ENSG00000073670	1	0	NA	NA	NA	NA	NA	NA	NA	NA	NA	NA	0	0	0	60.7142857142857	28.5714285714286	2.38095238095238	79.7619047619048	89.2857142857143	3.57142857142857	84	20.428	0.0042157447188134	1.00690257876739	1	2121	15	0
9606.ENSP00000200652	6583	ENSG00000197208	7	1	NA	NA	NA	NA	NA	NA	NA	NA	NA	NA	0	0.0922509225092251	0.922509225092251	29.520295202952	2.39852398523985	0	99.2619926199262	93.9114391143911	0.922509225092251	1084	266.621	0.0784148116452557	1.00863510794297	7	12451	129	0
9606.ENSP00000200676	1071	ENSG00000087237	2	1	NA	NA	NA	NA	NA	1	NA	NA	NA	NA	0	0	0	22.4924012158055	0.60790273556231	0.911854103343465	100	83.8905775075988	4.86322188449848	329	95.8930000000001	0.0318688271398041	1.24324703375089	54674.5199965263	7570	614	0
9606.ENSP00000200691	4504	ENSG00000087250	1	0	NA	NA	NA	NA	NA	NA	NA	NA	NA	NA	0	0	0	9.63364993215739	0.067842605156038	0	95.1153324287653	92.2659430122117	0.407055630936228	1474	353.467	0.164961058766817	0.950166433255393	2	13677	72	0
9606.ENSP00000201031	7022	ENSG00000087510	1	0	NA	NA	NA	NA	NA	NA	NA	NA	NA	NA	0	0	0	47.8260869565217	37.5	12.5	96.195652173913	80.9782608695652	12.5	184	58.64	0.0260100188276139	1.19146994446604	11688.2180498731	5329	66	0
9606.ENSP00000201586	6820	ENSG00000088002	1	1	NA	NA	NA	NA	NA	NA	NA	NA	NA	NA	0.137741046831956	0	3.03030303030303	21.3498622589532	5.23415977961433	2.89256198347107	95.3168044077135	89.6694214876033	2.89256198347107	726	184.617	0.0514200274347778	1.07816203806499	56965.3306471307	9967	51	0
9606.ENSP00000201647	NA	ENSG00000131037	2	0	NA	NA	NA	NA	NA	NA	NA	NA	NA	NA	0	0	0	9.09090909090909	45.4545454545455	0	72.7272727272727	100	0	11	2.82	0.00129066285442049	0.712952106541652	0	90	NA	0
9606.ENSP00000201979	28954	ENSG00000088320	1	0	NA	NA	NA	NA	NA	NA	NA	NA	NA	NA	5.27327657237023	0	0	64.0758033507278	72.4800878879429	0	99.2859104641582	87.1738533369953	0.109859928591046	3641	921.776999999995	0.466625731121863	1.04741140669712	0	16851	10	0
9606.ENSP00000202017	81572	ENSG00000088356	1	0	1	NA	NA	NA	NA	NA	NA	NA	NA	NA	0	0	0	9.09090909090909	27.2727272727273	6.49350649350649	83.1168831168831	85.7142857142857	2.5974025974026	77	19.467	0.00410888454146883	1.07020209721992	0	1889	23	0
9606.ENSP00000202556	23368	ENSG00000088808	2	0	NA	NA	NA	NA	NA	NA	NA	NA	NA	NA	0	0	0	28.5714285714286	35.2380952380952	7.61904761904762	89.5238095238095	73.3333333333333	11.4285714285714	105	34.512	0.0151153550529352	1.27596711729805	6	3165	57	0
9606.ENSP00000202625	343641	ENSG00000166948	2	1	NA	NA	NA	NA	NA	NA	NA	NA	NA	NA	0	0	0	7.69230769230769	1.0989010989011	0	96.7032967032967	90.1098901098901	4.3956043956044	91	24.866	0.0175585977638923	0.999056783819132	0	2978	19	1
9606.ENSP00000202677	NA	ENSG00000188559	1	0	NA	NA	NA	NA	NA	NA	NA	NA	NA	NA	0	0	0	84.6153846153846	21.1901306240929	0.435413642960813	40.2031930333817	99.5645863570392	0.435413642960813	689	136.632	0.0595178848151956	1.1322621357207	16	10509	NA	0
9606.ENSP00000202773	6128	ENSG00000089009	1	0	1	NA	NA	NA	NA	NA	NA	NA	NA	NA	6.37204522096608	0	0	78.7255909558068	63.5149023638232	19.2189105858171	57.9650565262076	66.4953751284687	23.7410071942446	973	397.897000000001	0.174142149693703	1.31184990608676	314.957011223881	13900	82	0
9606.ENSP00000202788	8550	ENSG00000089022	1	0	NA	NA	NA	NA	NA	NA	NA	1	NA	NA	0	0	0	41.5584415584416	21.4285714285714	14.2857142857143	94.8051948051948	72.0779220779221	14.2857142857143	154	55.313	0.0409889980824755	1.28618508553629	51417.7961263726	5240	44	0
9606.ENSP00000202816	51575	ENSG00000089048	1	0	1	NA	NA	NA	NA	NA	NA	NA	NA	NA	0	0.165289256198347	0	97.6859504132231	23.1404958677686	0	31.7355371900826	70.9090909090909	16.8595041322314	605	225.083	0.0686759544647383	1.19470309433778	0	12797	24	0
9606.ENSP00000202831	80024	ENSG00000089060	1	0	NA	NA	NA	NA	NA	NA	NA	NA	NA	NA	31.7880794701987	0	0	66.887417218543	6.62251655629139	0	92.0529801324503	90.728476821192	1.32450331125828	151	40.595	0.00993024751766051	0.8728672603603	12	4276	13	0
9606.ENSP00000202967	23409	ENSG00000089163	1	0	NA	NA	NA	NA	NA	NA	NA	NA	NA	NA	16.5525114155251	0	0.570776255707763	73.4018264840183	77.1689497716895	0.799086757990868	91.0958904109589	89.3835616438356	0.228310502283105	876	208.313	0.122237419427315	0.929455014932871	0	13681	38	0
9606.ENSP00000203001	51605	ENSG00000089195	1	0	1	NA	NA	NA	NA	NA	NA	NA	NA	NA	0	0	0	92.4825174825175	15.5594405594406	0.524475524475524	34.7902097902098	69.2307692307692	12.2377622377622	572	205.574	0.0586501368633257	1.16321430587787	78277.75	12420	22	0
9606.ENSP00000203407	7384	ENSG00000010256	1	0	1	NA	NA	NA	NA	NA	NA	NA	NA	NA	13.8560687432868	0	0.322234156820623	93.3404940923738	52.953813104189	5.90762620837809	84.8549946294307	84.2105263157895	6.44468313641246	931	266.575999999999	0.0875804950797742	1.17768167769067	77870.65	12863	54	0
9606.ENSP00000203556	51291	ENSG00000089639	2	0	NA	NA	NA	NA	NA	NA	NA	NA	NA	NA	0	0	0	94.478527607362	1.84049079754601	11.6564417177914	32.5153374233129	85.2760736196319	11.6564417177914	163	48.1869999999999	0.0222657240594978	1.26525450051601	0	4598	15	0
9606.ENSP00000203629	3902	ENSG00000089692	1	0	NA	NA	NA	NA	NA	NA	NA	NA	NA	NA	0	0	0	18.5567010309278	1.03092783505155	0	100	82.4742268041237	1.54639175257732	194	54.601	0.020537861901451	0.938557363534684	0	5758	49	0
9606.ENSP00000203630	8079	ENSG00000089693	1	0	NA	NA	NA	NA	NA	NA	NA	NA	NA	NA	0	0	0	64.367816091954	26.4367816091954	0	39.0804597701149	97.7011494252874	0	87	19.295	0.00595245942080433	0.764357755357027	0	2160	36	0
9606.ENSP00000203664	78990	ENSG00000089723	1	0	NA	NA	NA	NA	NA	NA	NA	NA	NA	NA	0	0.72463768115942	0	57.9710144927536	34.7826086956522	5.07246376811594	83.3333333333333	86.9565217391304	5.07246376811594	138	36.755	0.0157886289173366	1.17134679746796	0	4025	25	1
9606.ENSP00000204517	7023	ENSG00000090447	1	0	NA	NA	NA	NA	NA	NA	NA	NA	NA	NA	0	0	0	32.1100917431193	53.2110091743119	0.917431192660551	79.8165137614679	83.4862385321101	6.42201834862385	109	30.615	0.012205790495474	1.0850575222404	0	3533	50	1
9606.ENSP00000204549	10081	ENSG00000090470	1	0	NA	NA	NA	NA	NA	NA	NA	NA	NA	NA	0	0	0	42.1686746987952	9.63855421686747	61.4457831325301	49.3975903614458	34.9397590361446	61.4457831325301	83	53.564	0.0224356700655123	1.17067451079794	0	3994	21	1
9606.ENSP00000204566	51324	ENSG00000090487	1	1	NA	NA	NA	NA	NA	NA	NA	NA	NA	NA	0	0	0	20.4545454545455	11.3636363636364	0	92.0454545454545	69.3181818181818	2.27272727272727	88	29.826	0.007692995949458	0.8976411615595	0	2982	22	0
9606.ENSP00000204604	NA	ENSG00000090539	1	0	NA	NA	NA	NA	NA	NA	NA	NA	NA	NA	0	0	0	16.0896130346232	18.5336048879837	4.07331975560081	99.3890020366599	75.3564154786151	6.72097759674134	491	161.77	0.0534205315605568	1.18522801272753	99273.8221737245	9218	NA	0
9606.ENSP00000204615	7066	ENSG00000090534	4	1	NA	NA	NA	NA	NA	NA	NA	NA	NA	NA	0	0	0	7.69230769230769	0.699300699300699	10.8391608391608	97.027972027972	76.5734265734266	13.1118881118881	572	191.789	0.0938003707853206	1.21448546780929	3	10920	119	0
9606.ENSP00000204679	84572	ENSG00000090581	3	1	NA	NA	NA	NA	NA	NA	NA	NA	NA	NA	0	0	0	37.3983739837398	26.8292682926829	3.2520325203252	88.6178861788618	85.3658536585366	3.2520325203252	123	33.247	0.0063635050653303	1.03888573785515	58576.5	3446	32	0
9606.ENSP00000204726	2802	ENSG00000090615	2	0	NA	NA	NA	NA	NA	NA	NA	NA	NA	NA	0	0	0	35.5371900826446	17.3553719008264	8.26446280991735	90.9090909090909	70.2479338842975	13.2231404958678	121	42.52	0.00938459451158023	1.07276842600216	133342.875528638	4070	47	0
9606.ENSP00000204961	1947	ENSG00000090776	1	1	NA	NA	NA	NA	NA	NA	NA	NA	NA	NA	0	0	0	51.8260869565217	30.4347826086957	16.3478260869565	91.6521739130435	75.8260869565217	16.695652173913	575	213.448	0.134037985224235	1.23230935957625	40518.7694805195	11740	85	0
9606.ENSP00000205061	2734	ENSG00000090863	1	0	NA	NA	NA	NA	NA	NA	NA	NA	NA	NA	0	0	0	82.6754385964912	24.780701754386	0.219298245614035	43.2017543859649	97.5877192982456	0.43859649122807	456	90.966	0.0455582648787346	1.20142449796194	13.7380952380952	8899	41	0
9606.ENSP00000205143	10683	ENSG00000090932	1	1	NA	NA	NA	NA	NA	NA	NA	NA	NA	NA	0	0	0	62.3246492985972	72.9458917835671	1.20240480961924	85.9719438877756	93.7875751503006	1.80360721442886	499	114.945	0.0555141123069359	1.19083015152983	0	8784	20	0
9606.ENSP00000205194	57106	ENSG00000090971	1	0	NA	NA	NA	NA	NA	NA	NA	NA	NA	NA	0	0	0	11.1111111111111	3.7037037037037	0	96.2962962962963	100	0	27	5.213	0.000867033480390459	0.618177403428768	0	294	12	0
9606.ENSP00000205214	NA	ENSG00000157426	1	0	NA	NA	NA	NA	NA	NA	NA	NA	NA	NA	8.31826401446655	0.180831826401447	0	84.4484629294756	15.7323688969259	0	66.003616636528	98.372513562387	0.54249547920434	553	115.941	0.055257538473693	1.12134187492626	0	9729	NA	0
9606.ENSP00000205386	22798	ENSG00000091128	1	0	NA	NA	NA	1	NA	NA	NA	NA	NA	NA	0	0	0	78.9915966386555	11.7647058823529	21.0084033613445	52.9411764705882	75.6302521008403	21.0084033613445	119	41.734	0.00847285070378259	1.01745174316781	2	3601	12	0
9606.ENSP00000205402	1738	ENSG00000091140	1	1	1	NA	NA	NA	NA	NA	NA	NA	NA	NA	26.7257758074731	0.253324889170361	0.696643445218493	88.7903736542115	26.2191260291324	13.5528815706143	88.3470550981634	77.3274224192527	5.31982267257758	1579	477.053	0.171876782449497	1.17569543859843	124075.178954181	13942	67	0
9606.ENSP00000205557	368	ENSG00000091262	4	1	NA	NA	NA	NA	NA	NA	NA	NA	NA	NA	26.453488372093	0.0968992248062016	0	74.6124031007752	57.4612403100775	2.22868217054264	97.8682170542636	96.0271317829457	0.872093023255814	1032	227.126	0.11507771105556	0.999922552363484	0	13218	114	0
9606.ENSP00000205636	54918	ENSG00000091317	1	0	NA	NA	NA	NA	NA	NA	NA	NA	NA	NA	0	0	0	95.3748006379585	2.5518341307815	0	22.488038277512	97.4481658692185	0.478468899521531	627	125.665	0.0397778873419732	0.791471373305755	111	9545	14	0
9606.ENSP00000205890	51168	ENSG00000091536	10	1	NA	NA	NA	NA	NA	NA	NA	NA	NA	NA	0	0	0	92.3611111111111	60.1273148148148	0.0578703703703704	71.0069444444444	91.5509259259259	0.347222222222222	1728	413.805999999999	0.193791080981568	0.889643927438188	508	15052	38	0
9606.ENSP00000205948	350	ENSG00000091583	10	0	NA	NA	NA	NA	NA	NA	NA	NA	NA	NA	0	0	0	65.9050966608084	16.6959578207381	13.884007029877	69.7715289982425	72.231985940246	16.1687170474517	569	209.375	0.0572057941781588	1.24137001128351	802.766666666667	9529	225	0
9606.ENSP00000206020	9552	ENSG00000091640	1	0	NA	NA	NA	NA	NA	NA	NA	NA	NA	NA	0	0	0	27.5862068965517	10.3448275862069	0	86.2068965517241	86.2068965517241	0	29	6.591	0.00275321588449148	0.797443552339062	0	399	15	0
9606.ENSP00000206249	2099	ENSG00000091831	1	1	NA	NA	1	NA	NA	1	1	NA	NA	1	0	0	0	12.552418227565	47.3022085546547	3.41067934022924	98.825831702544	80.4305283757339	5.06010623427453	3577	1074.434	0.465164405399449	1.30552726346197	4770411.92586811	15215	2899	0
9606.ENSP00000206262	26575	ENSG00000091844	1	0	NA	NA	NA	NA	NA	NA	NA	NA	NA	NA	0	0	0	63.3333333333333	48.8888888888889	1.11111111111111	94.4444444444444	80	3.33333333333333	90	24.986	0.0108290759042353	1.16795765779049	0	2734	28	0
9606.ENSP00000206380	84336	ENSG00000091947	1	0	NA	NA	NA	NA	NA	NA	NA	NA	NA	NA	0	0	0	4.22535211267606	0	0	100	100	0	71	14.128	0.00150961003136248	0.640598028517275	0	1283	7	1
9606.ENSP00000206423	151887	ENSG00000091986	1	0	NA	NA	NA	NA	NA	NA	NA	NA	NA	NA	0	0	0	56.8862275449102	0.598802395209581	0	73.0538922155689	97.0059880239521	0.598802395209581	167	35.511	0.00982558081797607	1.05702188337183	0	4095	20	0
9606.ENSP00000206474	54930	ENSG00000092036	1	0	1	NA	NA	NA	NA	NA	NA	NA	NA	NA	0	0	0	49.7076023391813	14.0350877192982	63.1578947368421	28.6549707602339	33.3333333333333	66.0818713450292	171	113.021	0.0383262243256118	1.2109374758329	554	6860	22	0
9606.ENSP00000206513	1053	ENSG00000092067	3	1	NA	NA	NA	NA	NA	NA	NA	NA	NA	NA	0	0	0	0	33.3333333333333	0	82.7586206896552	77.0114942528736	2.29885057471264	87	29.207	0.0106822197188587	0.862815964524275	3	2984	69	0
9606.ENSP00000206542	55644	ENSG00000092094	1	1	1	NA	NA	NA	NA	NA	NA	NA	NA	NA	47.5218658892128	0	1.31195335276968	77.9883381924198	23.0320699708455	0.728862973760933	83.9650145772595	89.3586005830904	2.04081632653061	686	188.563	0.0748329383083968	1.28127782931779	117272.458333333	12390	26	0
9606.ENSP00000206544	51310	ENSG00000092096	1	0	NA	NA	NA	NA	NA	NA	NA	NA	NA	NA	0	0	0	36.1702127659574	0	2.12765957446809	78.7234042553192	82.9787234042553	8.51063829787234	47	13.391	0.00273597356120626	0.992743835318441	10	1098	15	0
9606.ENSP00000206595	55632	ENSG00000092140	1	0	NA	NA	NA	NA	NA	NA	NA	NA	NA	NA	0	0	0	78.7878787878788	11.1111111111111	0	62.6262626262626	95.959595959596	0	198	41.112	0.0159786838328452	0.809038279873748	5	4772	16	0
9606.ENSP00000206765	7051	ENSG00000092295	4	1	NA	NA	NA	NA	NA	NA	NA	NA	NA	NA	0	0	0	27.7777777777778	5.1440329218107	0	92.798353909465	93.2098765432099	0.617283950617284	486	116.662	0.0414743265948997	0.926822809927121	42	8503	127	0
9606.ENSP00000207157	6913	ENSG00000092607	1	1	NA	NA	NA	NA	NA	NA	NA	NA	NA	NA	0	0	0	20.7207207207207	37.8378378378378	22.5225225225225	79.2792792792793	99.0990990990991	0	111	26.55	0.00695857482235085	0.708794806203111	0	3160	18	0
9606.ENSP00000207437	140465	ENSG00000196465	2	0	NA	NA	NA	NA	NA	NA	NA	NA	NA	NA	0	0	0	88.4951206985105	96.0965588084232	3.13302516692347	96.6101694915254	93.1176168464304	3.23574730354391	1947	456.658999999997	0.265945158566394	1.13297167536082	23.75	15948	29	0
9606.ENSP00000207457	27285	ENSG00000092850	1	0	NA	NA	NA	NA	NA	NA	NA	NA	NA	NA	0	0	0	85.9116022099447	6.62983425414365	0	70.7182320441989	95.3038674033149	0.552486187845304	362	81.782	0.0143653958481207	0.822717649969032	17420.0068593687	6991	16	1
9606.ENSP00000207549	201294	ENSG00000092929	1	1	NA	NA	NA	NA	NA	NA	NA	NA	NA	NA	0	0	0	36.4238410596027	7.94701986754967	0	93.3774834437086	81.4569536423841	3.97350993377483	151	43.783	0.0104939043781113	1.10297608565492	1.94642857142857	4391	60	0
9606.ENSP00000207870	9942	ENSG00000093217	6	0	NA	NA	NA	NA	NA	NA	NA	NA	NA	NA	42.0664206642066	0	0.3690036900369	62.3616236162362	12.9151291512915	25.4612546125461	94.4649446494465	77.859778597786	2.5830258302583	271	77.877	0.0199435309369269	0.920696873407864	41094.0056559226	6983	14	0
9606.ENSP00000209540	126370	ENSG00000094661	1	0	NA	NA	NA	NA	NA	NA	NA	NA	NA	NA	0	0	0	0	0	35.2941176470588	64.7058823529412	58.8235294117647	35.2941176470588	34	15.23	0.00604450590198709	1.14919036770277	0	1015	3	0
9606.ENSP00000209668	124	ENSG00000187758	10	0	NA	NA	NA	1	NA	NA	NA	NA	NA	NA	14.1122913505311	0.151745068285281	0.758725341426404	67.6783004552352	6.67678300455235	26.4036418816388	86.6464339908953	71.6236722306525	9.71168437025797	659	224.982	0.0686422868557402	1.10706900864014	454.875	10767	47	0
9606.ENSP00000209718	25984	ENSG00000108244	1	0	NA	NA	NA	NA	NA	NA	NA	NA	NA	NA	0	0	0	11.1111111111111	2.77777777777778	0	100	94.4444444444444	0	36	7.855	0.00257115520330816	0.847922924572931	0	499	20	0
9606.ENSP00000209728	990	ENSG00000094804	2	1	1	NA	NA	NA	NA	NA	NA	NA	NA	NA	2.59099321406539	0	0.431832202344232	92.5971622455275	61.8136952498458	7.71128932757557	89.7594077729796	72.4861196792104	13.26341764343	1621	562.459999999998	0.319344470717835	1.26795719353712	570985.446860621	15120	129	0
9606.ENSP00000209873	8086	ENSG00000094914	1	1	NA	NA	NA	NA	NA	NA	NA	NA	NA	NA	0	0	0	56.8548387096774	5.24193548387097	52.4193548387097	57.258064516129	39.1129032258064	53.6290322580645	248	149.851	0.0637435357960424	1.21995685617248	0	8538	54	0
9606.ENSP00000209875	23468	ENSG00000094916	1	0	NA	NA	NA	NA	NA	NA	NA	NA	NA	NA	0	0	0	16.8224299065421	41.8224299065421	12.3831775700935	82.9439252336449	75	4.20560747663551	428	138.612	0.0687289934012219	1.20036718123883	0	9629	195	0
9606.ENSP00000209884	27252	ENSG00000076321	1	0	NA	NA	NA	NA	NA	NA	NA	NA	NA	NA	0	0	2.1551724137931	68.5344827586207	35.7758620689655	54.7413793103448	51.7241379310345	41.3793103448276	54.7413793103448	464	277.739	0.139139652614147	1.19727498671541	38916.125	12256	29	0
9606.ENSP00000209929	2327	ENSG00000094963	1	0	NA	NA	NA	NA	NA	NA	NA	NA	NA	NA	8.93854748603352	0	2.23463687150838	42.4581005586592	55.8659217877095	6.70391061452514	86.5921787709497	95.5307262569832	2.23463687150838	179	43.654	0.0102867880172584	1.03872728550251	70	4838	38	0
9606.ENSP00000210060	1725	ENSG00000095059	1	0	NA	NA	NA	NA	NA	NA	NA	NA	NA	NA	8.90207715133531	0	1.48367952522255	73.2937685459941	12.4629080118694	0.890207715133531	47.1810089020772	91.6913946587537	1.78041543026706	337	84.906	0.0295817543158763	1.12923234239586	12	7512	48	0
9606.ENSP00000210187	25837	ENSG00000167964	1	0	NA	NA	NA	NA	NA	NA	NA	NA	NA	NA	0	0	31.8681318681319	40.6593406593407	15.3846153846154	0	92.3076923076923	95.6043956043956	0	91	18.999	0.00290307482325574	0.82019968319248	2	2119	16	0
9606.ENSP00000210313	5711	ENSG00000095261	1	0	NA	NA	NA	NA	NA	NA	NA	NA	NA	NA	0	0	0	43.4931506849315	22.2602739726027	58.2191780821918	71.2328767123288	34.5890410958904	59.9315068493151	292	187.375	0.109294885967002	1.25968852555238	8623.00523783653	10126	66	0
9606.ENSP00000210444	54187	ENSG00000095380	1	1	NA	NA	NA	NA	NA	NA	NA	NA	NA	NA	44.2708333333333	1.04166666666667	1.04166666666667	46.875	18.2291666666667	3.125	79.6875	82.2916666666667	6.77083333333333	192	66.028	0.013504433641335	1.03230628711605	39607.7666666667	5516	22	0
9606.ENSP00000210633	57715	ENSG00000095539	1	0	NA	NA	NA	NA	NA	NA	NA	NA	NA	NA	0	0	0	74.1379310344828	83.9080459770115	1.72413793103448	36.2068965517241	97.7011494252874	1.72413793103448	174	32.629	0.00554177294555284	1.03122428920179	9.03244206773618	4278	17	1
9606.ENSP00000211076	23430	ENSG00000095917	1	0	NA	NA	NA	NA	NA	NA	NA	NA	NA	NA	19.8237885462555	0	17.6211453744493	48.4581497797357	69.1629955947136	0	52.863436123348	99.1189427312775	0	227	44.782	0.00610686699160734	0.751511768072241	6	5090	12	0
9606.ENSP00000211122	2940	ENSG00000174156	6	0	NA	NA	NA	NA	NA	NA	NA	NA	NA	NA	0	0	5.23255813953488	34.8837209302326	24.4186046511628	34.8837209302326	94.1860465116279	62.7906976744186	34.8837209302326	172	80.202	0.0262667128246547	1.08504549202763	259	6166	26	0
9606.ENSP00000211287	5603	ENSG00000156711	1	0	NA	NA	NA	NA	NA	NA	NA	NA	NA	NA	0.80030487804878	0.038109756097561	4.4969512195122	81.5167682926829	94.0167682926829	4.53506097560976	96.0365853658537	83.6509146341463	4.95426829268293	2624	787.102000000006	0.497354334274095	1.24087310349696	2.46666666666667	16924	74	0
9606.ENSP00000211314	28978	ENSG00000096092	1	0	NA	NA	NA	NA	NA	NA	NA	NA	NA	NA	0	0	0	40.3225806451613	6.45161290322581	0	72.5806451612903	98.3870967741936	0	62	13.31	0.00177364673306191	0.699443264888095	21	1091	11	0
9606.ENSP00000211413	NA	ENSG00000204314	1	0	NA	NA	NA	NA	NA	NA	NA	NA	NA	NA	0	0	0	26.0869565217391	0	0	100	91.304347826087	0	46	10.805	0.00263164325262651	0.798339284610828	4	760	NA	0
9606.ENSP00000211936	7738	ENSG00000096654	1	0	NA	NA	NA	NA	NA	NA	NA	NA	NA	NA	0	0	0	90.1376146788991	97.0183486238532	0.0764525993883792	97.7064220183486	99.3119266055046	0.0764525993883792	1308	252.193999999999	0.189264923069189	1.09847525035307	0	15840	13	1
9606.ENSP00000211998	7414	ENSG00000035403	1	1	NA	NA	NA	NA	NA	NA	NA	NA	NA	NA	0	0	0	49.0549828178694	28.5223367697595	8.4192439862543	96.8213058419244	76.0309278350515	10.2233676975945	1164	390.586999999999	0.202469788877049	1.28124159661829	5750460.33298211	14310	182	0
9606.ENSP00000212015	23411	ENSG00000096717	1	0	NA	NA	NA	NA	NA	NA	NA	NA	NA	NA	8.64963503649635	0	0	75.1094890510949	53.2846715328467	3.90510948905109	90.4379562043796	81.2043795620438	5.83941605839416	2740	815.142999999999	0.427147383961289	1.2769010857345	1619947.85175671	15360	983	0
9606.ENSP00000212355	7049	ENSG00000069702	1	0	NA	NA	NA	NA	NA	NA	NA	NA	NA	NA	0	0	0	7.75510204081633	18.7755102040816	4.48979591836735	100	80	5.71428571428571	245	72.749	0.0311786243304101	1.20930422221591	0	6820	137	0
9606.ENSP00000214869	11018	ENSG00000099203	1	0	NA	NA	NA	NA	NA	NA	NA	NA	NA	NA	0	0	0	48.6486486486486	27.027027027027	0	86.4864864864865	72.972972972973	2.7027027027027	74	21.787	0.00486155305666358	0.972801372229938	0	2399	17	0
9606.ENSP00000215057	7593	ENSG00000099326	1	0	NA	NA	NA	NA	NA	NA	NA	NA	NA	NA	0	0	0	77.3680404916847	92.118582791034	0.0723065798987708	97.9031091829357	97.9031091829357	0.0723065798987708	1383	283.418999999999	0.205916258003611	1.14052533040739	0	15912	42	0
9606.ENSP00000215061	79629	ENSG00000099330	1	0	NA	NA	NA	NA	NA	NA	NA	NA	NA	NA	0	0	0	9.87654320987654	24.6913580246914	0	90.1234567901235	97.5308641975309	0	81	17.406	0.00308693485373292	0.712458560795848	4	1718	7	0
9606.ENSP00000215071	5714	ENSG00000099341	1	0	1	NA	1	NA	NA	NA	NA	NA	1	NA	0	0	0	87.0923913043478	58.4239130434783	23.0978260869565	63.3152173913044	68.8858695652174	26.9021739130435	736	305.477999999999	0.16545532446635	1.23988189417058	19536.1231185447	13886	80	0
9606.ENSP00000215095	112755	ENSG00000099365	1	1	NA	NA	NA	NA	NA	NA	NA	NA	NA	NA	0	0	0	91.0430839002268	62.0181405895692	5.55555555555556	89.7959183673469	85.1473922902494	5.55555555555556	882	250.022	0.101123346779619	1.24496469250111	19906.6666666667	12012	22	0
9606.ENSP00000215115	9274	ENSG00000099385	1	0	NA	NA	NA	NA	NA	NA	NA	NA	NA	NA	0	0	0	66.0194174757282	22.3300970873786	0	75.7281553398058	70.873786407767	14.5631067961165	103	32.735	0.0104431472740664	0.970759087679887	0	3406	21	0
9606.ENSP00000215368	1943	ENSG00000099617	1	0	NA	NA	NA	NA	NA	NA	NA	NA	NA	NA	0	0	0	71.0963455149502	44.1860465116279	16.9435215946844	87.375415282392	79.734219269103	16.9435215946844	301	114.466	0.0837969925237896	1.19235821016268	253.416666666667	8074	30	0
9606.ENSP00000215375	513	ENSG00000099624	1	0	NA	NA	NA	NA	NA	NA	NA	NA	NA	NA	20.3193033381713	0	0.145137880986938	83.4542815674891	19.4484760522496	9.43396226415094	78.8098693759071	76.0522496371553	14.0783744557329	689	233.861	0.0683367056564059	1.17494042308298	122249.512207602	11703	27	0
9606.ENSP00000215376	255057	ENSG00000099625	1	0	NA	NA	NA	NA	NA	NA	NA	NA	NA	NA	0	0	0	6.83760683760684	0	0	99.5726495726496	98.7179487179487	0	234	45.45	0.0140970461053936	0.743062682441474	0	5843	11	0
9606.ENSP00000215479	266	ENSG00000099721	2	0	NA	NA	NA	NA	NA	NA	NA	NA	NA	NA	0	0	0	7.69230769230769	3.41880341880342	0	100	82.0512820512821	3.84615384615385	234	67.779	0.0195944924601215	0.971011296880285	206.75	5995	14	0
9606.ENSP00000215530	27006	ENSG00000070388	1	0	NA	NA	NA	NA	NA	NA	NA	NA	NA	NA	0	0	0	11.139896373057	66.0621761658031	14.5077720207254	74.0932642487047	81.3471502590674	14.5077720207254	386	135.215	0.104232594666934	1.20680781913801	18905.9416666667	9425	12	0
9606.ENSP00000215531	284422	ENSG00000095932	1	0	NA	NA	NA	NA	NA	NA	NA	NA	NA	NA	0	0	0	0	0	0	100	100	0	16	3.15	0.000347675851228423	0.644449421305972	0	118	5	0
9606.ENSP00000215555	51257	ENSG00000099785	1	0	NA	NA	NA	NA	NA	NA	NA	NA	NA	NA	0	0	0	71.566265060241	32.5301204819277	0	77.8313253012048	86.9879518072289	2.65060240963855	415	107.553	0.0503318630857988	1.09056953493751	0	8702	17	0
9606.ENSP00000215565	4713	ENSG00000099795	1	0	NA	NA	NA	1	NA	NA	NA	NA	1	NA	0	0	0	87.9154078549849	19.6374622356495	17.8247734138973	56.4954682779456	62.5377643504532	22.9607250755287	331	141.141	0.0177045047381756	1.16783779602342	5.41666666666667	7761	27	1
9606.ENSP00000215567	9524	ENSG00000099797	1	1	1	NA	NA	NA	NA	NA	NA	NA	NA	NA	0	0.138217000691085	0	33.5176226675881	12.6468555632343	0.621976503109883	95.2315134761576	74.9827228749136	4.07740152038701	1447	449.400999999999	0.132759306017509	1.09593879450874	96275.2126207674	13011	36	1
9606.ENSP00000215570	26517	ENSG00000099800	1	0	NA	NA	NA	NA	NA	NA	NA	NA	NA	NA	0	0	0	86.7256637168142	25.2212389380531	5.53097345132743	44.2477876106195	81.858407079646	7.52212389380531	452	138.002	0.038282734189716	1.14176100695702	223869.373958709	9136	33	0
9606.ENSP00000215574	997	ENSG00000099804	1	0	NA	NA	NA	NA	NA	NA	NA	NA	NA	NA	0	0	0	82.1262458471761	75.8803986710963	17.2093023255814	84.9169435215947	73.2890365448505	17.7408637873754	1505	546.398	0.296222472652268	1.30995093556784	1234949.8917081	14835	153	0
9606.ENSP00000215582	126353	ENSG00000099812	1	0	NA	NA	NA	NA	NA	NA	NA	NA	NA	NA	0	0	0	38.3333333333333	26.6666666666667	0	55	86.6666666666667	3.33333333333333	60	15.186	0.0043987674876748	0.94956561242227	12	1347	13	1
9606.ENSP00000215587	5434	ENSG00000099817	1	0	1	NA	NA	NA	NA	NA	NA	NA	NA	NA	4.41298917568693	0	0.749375520399667	80.7660283097419	26.8942547876769	43.0474604496253	51.6236469608659	49.6253122398002	45.7951706910908	1201	652.969999999998	0.255061792737385	1.25748601863531	2046732.64832797	14257	164	1
9606.ENSP00000215591	5442	ENSG00000099821	1	0	NA	NA	NA	NA	NA	NA	NA	NA	NA	NA	0	0	0	77.2340425531915	18.7234042553191	0.638297872340426	77.0212765957447	89.3617021276596	1.48936170212766	470	120.766	0.0503421442643999	1.14405842466085	19562	9348	46	0
9606.ENSP00000215631	4616	ENSG00000099860	1	0	NA	NA	NA	NA	NA	NA	NA	NA	NA	NA	0	0	0	22.8506787330317	2.48868778280543	4.07239819004525	100	84.1628959276018	4.75113122171946	442	124.321	0.0752927782039214	1.19853085211177	0	9635	58	0
9606.ENSP00000215637	8174	ENSG00000099866	1	0	NA	NA	NA	NA	NA	NA	NA	1	NA	NA	0	0	0	5.62659846547315	1.53452685421995	1.0230179028133	99.4884910485933	87.7237851662404	3.0690537084399	391	100.899	0.0360978457513888	1.16625882663626	19563	8178	34	1
9606.ENSP00000215659	6300	ENSG00000188130	7	0	NA	NA	NA	NA	NA	NA	NA	NA	NA	NA	0.786811539902585	0.0374672161858374	4.27126264518546	80.9291869614088	93.4057699512926	5.2079430498314	96.1408767328587	83.0648182840015	5.69501686024728	2669	816.771000000008	0.510898471533577	1.23816459384429	63154.0603571431	16927	91	0
9606.ENSP00000215727	3053	ENSG00000099937	10	1	NA	NA	NA	NA	NA	NA	NA	NA	NA	NA	22.4899598393574	0	6.42570281124498	79.718875502008	29.9196787148594	3.01204819277108	75.3012048192771	87.14859437751	3.81526104417671	498	141.136	0.0324318444953107	1.24260361040057	4347.36977538848	8476	61	0
9606.ENSP00000215730	9342	ENSG00000099940	1	1	NA	NA	NA	NA	NA	NA	NA	NA	NA	NA	0	0	0	64.1447368421053	60.5263157894737	17.4342105263158	79.6052631578947	63.4868421052632	19.7368421052632	304	118.417	0.0251551479379786	1.23018314977793	58353.2308408707	7627	50	0
9606.ENSP00000215739	8216	ENSG00000099949	1	1	NA	NA	NA	NA	NA	NA	NA	NA	NA	NA	0	0	0	71.7171717171717	12.1212121212121	0	66.6666666666667	90.9090909090909	0	99	23.933	0.00737845989076465	0.904127724381688	1	2708	25	1
9606.ENSP00000215742	80764	ENSG00000184436	1	0	NA	NA	NA	NA	NA	NA	NA	NA	NA	NA	0	0	0	14.6341463414634	21.9512195121951	0	87.8048780487805	89.0243902439024	3.65853658536585	82	22.437	0.00880305822679799	0.982390550259147	30	2140	20	0
9606.ENSP00000215743	4320	ENSG00000099953	1	0	NA	NA	NA	NA	NA	NA	NA	NA	NA	NA	0	0	0	36.3321799307958	3.46020761245675	1.73010380622837	99.3079584775086	91.0034602076125	2.42214532871972	289	70.852	0.0402735673939551	1.12628041533987	0	7048	69	0
9606.ENSP00000215754	4282	ENSG00000240972	NA	NA	NA	NA	NA	NA	NA	NA	NA	NA	NA	NA	0.286944045911047	0	0.286944045911047	48.493543758967	13.0559540889527	0.860832137733142	81.7790530846485	83.3572453371593	2.00860832137733	697	188.278	0.0963467643151418	1.17810663402905	821.986363636363	12394	601	0
9606.ENSP00000215770	100037417	ENSG00000099974	1	0	NA	NA	NA	NA	NA	NA	NA	NA	NA	NA	0	0	0	78.3783783783784	10.8108108108108	0	43.2432432432432	89.1891891891892	0	37	8.85	0.00320503895725713	0.788727304495721	0	604	10	0
9606.ENSP00000215773	1652	ENSG00000099977	2	0	NA	NA	NA	NA	NA	NA	NA	NA	NA	NA	0.241545893719807	0	0.241545893719807	48.3091787439614	7.2463768115942	0	85.7487922705314	98.0676328502416	0	414	86.546	0.0592229966738517	0.879726157198546	0	8598	33	0
9606.ENSP00000215780	NA	ENSG00000099984á	NA	NA	NA	NA	NA	NA	NA	NA	NA	NA	NA	NA	3.36134453781513	0	0.240096038415366	80.5522208883553	63.1452581032413	0.840336134453782	93.0372148859544	93.5174069627851	0.720288115246098	833	186.233	0.102398746284241	0.925097756076701	0	13132	NA	0
9606.ENSP00000215781	5008	ENSG00000099985	7	0	NA	NA	NA	NA	NA	NA	NA	NA	NA	NA	0	0	0	14.1221374045802	3.81679389312977	8.77862595419847	95.9923664122137	72.7099236641221	11.4503816793893	524	177.303	0.0839311100721899	1.20119018044672	1201.50476190476	10695	141	0
9606.ENSP00000215793	10291	ENSG00000099995	1	0	1	NA	NA	NA	NA	NA	NA	NA	NA	NA	0	0	0	81.6023738872404	71.6617210682493	25.2225519287834	77.7448071216617	58.3086053412463	27.299703264095	674	305.826	0.142747158246964	1.22759596594894	20739.5876351408	13648	84	0
9606.ENSP00000215794	11274	ENSG00000184979	2	1	NA	NA	NA	NA	NA	NA	NA	NA	NA	NA	0	0	0	88.7278582930757	40.4186795491143	2.09339774557166	80.5152979066023	84.7020933977456	4.83091787439614	621	176.072	0.0781588007517791	1.19295543754063	0	10727	58	0
9606.ENSP00000215812	266629	ENSG00000100012	1	0	NA	NA	NA	NA	NA	NA	NA	NA	NA	NA	0	0	0	66.5689149560117	69.7947214076246	0	92.6686217008798	96.1876832844575	0	341	74.019	0.0290342402576904	0.758908411080436	2	7010	10	1
9606.ENSP00000215829	6634	ENSG00000100028	1	0	1	NA	NA	NA	NA	NA	NA	NA	NA	NA	1.68243953732913	0	0	74.7634069400631	61.5141955835962	23.6593059936909	84.4374342797056	66.8769716088328	25.7623554153523	951	401.404999999998	0.169739898054803	1.21684254817136	40925.2414911471	14028	99	0
9606.ENSP00000215832	5594	ENSG00000100030	1	0	NA	NA	NA	NA	NA	NA	1	NA	1	NA	0.423045930701048	0.040290088638195	1.73247381144239	68.1305398871878	64.5447219983884	7.05076551168413	97.3005640612409	76.450443190975	9.18614020950846	4964	1665.09900000001	0.838714088072553	1.33746944603562	2390766.03090358	16956	1914	0
9606.ENSP00000215838	6948	ENSG00000185339	1	1	NA	NA	NA	NA	NA	NA	NA	NA	NA	NA	0	0	0	13.1578947368421	4.3859649122807	0.87719298245614	98.2456140350877	78.9473684210526	2.63157894736842	114	35.186	0.00945564828913092	0.926715211462251	16482.8788044952	3691	123	0
9606.ENSP00000215855	1417	ENSG00000100053	1	1	NA	NA	NA	NA	NA	NA	NA	NA	NA	NA	0	0	0	30.9090909090909	3.63636363636364	0	100	74.5454545454545	5.45454545454545	55	17.382	0.00285229940082382	0.863554238887424	0	1598	18	0
9606.ENSP00000215862	22880	ENSG00000133422	1	1	NA	NA	NA	NA	NA	NA	NA	NA	NA	NA	0	0	0	40.2597402597403	15.5844155844156	0	93.5064935064935	93.5064935064935	0	77	17.593	0.00428479297049466	0.782345351692293	0	1811	31	0
9606.ENSP00000215882	6576	ENSG00000100075	1	1	NA	NA	NA	NA	NA	NA	NA	NA	NA	NA	0	0	0	23.9059674502712	3.65280289330922	0	99.6383363471971	90.9222423146474	0.470162748643761	2765	695.243	0.243780793488058	1.03079943175161	36441.340192702	14408	58	0
9606.ENSP00000215885	50487	ENSG00000100078	1	0	NA	NA	NA	NA	NA	NA	NA	NA	NA	NA	0	0	0	12.7272727272727	2.72727272727273	55.4545454545455	73.6363636363636	37.2727272727273	59.0909090909091	110	68.629	0.0154945905289258	1.15589957014449	19561.6666666667	4428	34	0
9606.ENSP00000215886	3957	ENSG00000100079	1	1	NA	NA	NA	NA	NA	NA	NA	NA	NA	NA	0	0	0	13.3333333333333	33.3333333333333	0	86.6666666666667	88.8888888888889	0	45	12.145	0.00343463723560814	0.862053056892659	1	865	53	1
9606.ENSP00000215904	57026	ENSG00000241360	1	0	NA	NA	NA	NA	NA	NA	NA	NA	NA	NA	6.07287449392713	0	0.161943319838057	42.4291497975709	8.74493927125506	1.7004048582996	96.3562753036437	90.2834008097166	0.404858299595142	1235	311.879999999999	0.113667292149169	1.00750587501574	3	12996	20	0
9606.ENSP00000215906	57168	ENSG00000128203	1	0	NA	NA	NA	NA	NA	NA	NA	NA	NA	NA	0	0	0	5.35714285714286	3.57142857142857	0	96.4285714285714	100	0	56	11.973	0.00189757554195294	0.698857580480299	2	1000	9	0
9606.ENSP00000215909	3956	ENSG00000100097	1	0	NA	NA	NA	NA	NA	NA	NA	NA	NA	NA	0	0	0	26.4586160108548	14.246947082768	0.542740841248304	97.6933514246947	85.3459972862958	1.49253731343284	737	190.085	0.0883485690749161	1.24480332927811	116848.166666667	11741	373	0
9606.ENSP00000215912	113791	ENSG00000100100	1	0	NA	NA	NA	NA	NA	NA	NA	NA	NA	NA	0	0	0	36.3636363636364	0	0	87.8787878787879	87.8787878787879	0	33	7.41	0.00391759528423431	0.820486809038651	4	456	15	0
9606.ENSP00000215917	402055	ENSG00000100104	1	0	1	NA	NA	NA	NA	NA	NA	NA	NA	NA	0	0	0	56.25	6.25	0	68.75	93.75	6.25	16	3.787	0.000580486461333412	0.90468959043074	0	152	9	0
9606.ENSP00000215939	1414	ENSG00000100122	1	1	NA	NA	NA	NA	NA	NA	NA	NA	NA	NA	0	0	0	19.6969696969697	3.03030303030303	0	99.2424242424242	84.0909090909091	0.757575757575758	132	36.56	0.00971051100882172	0.792133174207917	0	3758	44	0
9606.ENSP00000215941	129138	ENSG00000100124	1	0	NA	NA	NA	NA	NA	NA	NA	NA	NA	NA	9.66405890473999	0	2.07086976530143	83.0648872526461	94.4316612977451	0.736309249884952	94.8918545789231	98.803497468937	0.0460193281178095	2173	437.125999999997	0.268847220960193	0.926577327121949	0	16273	12	1
9606.ENSP00000215956	4809	ENSG00000100138	1	0	1	NA	NA	NA	NA	NA	NA	NA	NA	NA	13.5050741608119	0.156128024980484	1.32708821233411	90.007806401249	48.7900078064012	22.6385636221702	75.4098360655738	55.9718969555035	30.5230288836846	1281	607.277000000001	0.226399302962133	1.26757971090143	11467320.4039994	13970	57	0
9606.ENSP00000215957	NA	ENSG00000100139	1	0	NA	NA	NA	NA	NA	NA	NA	NA	NA	NA	0	0	0	91.0734463276836	95.0282485875706	0	96.9491525423729	96.6101694915254	0.112994350282486	885	185.817	0.123702006828247	1.05373442608457	0	14403	NA	0
9606.ENSP00000215980	79019	ENSG00000100162	5	0	1	NA	NA	NA	NA	NA	NA	NA	NA	NA	0	0	0	76.3020833333333	3.64583333333333	34.375	57.03125	42.4479166666667	43.2291666666667	384	213.1	0.0934257005860196	1.24850156529933	0	10219	21	0
9606.ENSP00000216024	11144	ENSG00000100206	3	0	NA	NA	NA	NA	NA	NA	NA	NA	NA	NA	37.9292670425423	0	0.615069195284469	85.2895950794464	58.6878523833931	1.742696053306	95.8482829318298	85.9559200410046	2.81906714505382	1951	545.337999999999	0.277314580208915	1.29476319784615	0	14838	47	0
9606.ENSP00000216027	150274	ENSG00000100209	1	0	1	NA	NA	NA	NA	NA	NA	NA	NA	NA	19.7411003236246	0	1.29449838187702	67.6375404530744	20.0647249190939	13.2686084142395	91.5857605177994	71.1974110032362	15.8576051779935	309	111.562	0.045483715028039	1.16859026626935	765530.143297762	8120	20	0
9606.ENSP00000216029	25776	ENSG00000100211	1	0	NA	NA	NA	NA	NA	NA	NA	NA	NA	NA	0	0	0	5.35714285714286	30.3571428571429	9.82142857142857	76.7857142857143	83.0357142857143	9.82142857142857	112	35.233	0.0221251276067635	1.24455661470425	35947.0952380952	3818	44	1
9606.ENSP00000216034	56993	ENSG00000100216	1	0	1	NA	NA	NA	NA	NA	NA	NA	NA	NA	0	0	0	86.2337662337662	32.4675324675325	5.97402597402597	59.7402597402597	77.9220779220779	10.3896103896104	385	120.654	0.0376099973751306	1.13000117024084	325.097222222222	8583	44	0
9606.ENSP00000216036	27156	ENSG00000100218	2	0	NA	NA	NA	NA	NA	NA	NA	NA	NA	NA	0	0	0	93.2735426008969	29.8206278026906	0	51.3452914798206	97.8699551569507	0.448430493273543	892	175.082	0.0632685822382127	1.00631547406569	16.5	11431	10	0
9606.ENSP00000216037	7494	ENSG00000100219	1	1	NA	NA	NA	NA	NA	NA	NA	NA	NA	NA	0	0	0	19.7819314641745	5.14018691588785	2.18068535825545	98.9096573208723	85.8255451713396	4.04984423676012	642	178.314	0.0928430798045197	1.22432478703798	20198.5569074201	11510	216	0
9606.ENSP00000216038	51493	ENSG00000100220	1	0	1	NA	NA	NA	NA	NA	NA	NA	NA	NA	19.1235059760956	0	1.19521912350598	52.191235059761	25.0996015936255	2.78884462151394	81.6733067729084	83.6653386454183	3.58565737051793	251	69.903	0.0212154852164602	1.07074504938376	33057.1123811485	6570	47	0
9606.ENSP00000216039	9929	ENSG00000100221	1	0	NA	NA	NA	NA	NA	NA	NA	NA	NA	NA	0	0	0	40	13.75	5	90	88.75	5	80	20.212	0.0123474922921887	1.23196466483897	1	2354	20	0
9606.ENSP00000216044	9567	ENSG00000100226	4	0	NA	NA	NA	NA	NA	NA	NA	NA	NA	NA	0	0.233100233100233	0.233100233100233	28.4382284382284	70.6293706293706	4.1958041958042	36.5967365967366	82.0512820512821	4.66200466200466	429	119.02	0.0331460796487041	0.977854417645817	184.216666666667	8221	28	0
9606.ENSP00000216068	10126	ENSG00000100246	1	1	NA	NA	NA	NA	NA	NA	NA	NA	NA	NA	0	0	0	79.3103448275862	48.6590038314176	18.7739463601533	87.3563218390805	76.2452107279694	11.4942528735632	261	86.573	0.0307320088386603	1.12678226091369	19577	7039	16	0
9606.ENSP00000216071	25770	ENSG00000100249	1	0	NA	NA	NA	NA	NA	NA	NA	NA	NA	NA	0	0	0	96.3265306122449	0.272108843537415	0	3.53741496598639	100	0	735	153.717	0.024346326730622	0.731995976845693	0	11068	10	0
9606.ENSP00000216075	55586	ENSG00000100253	10	0	NA	NA	NA	NA	NA	NA	NA	NA	NA	NA	0.865800865800866	0	0.865800865800866	45.8874458874459	0.865800865800866	10.3896103896104	80.5194805194805	82.2510822510823	11.6883116883117	231	68.639	0.0128493569699082	1.0837834424269	279.375	6217	17	0
9606.ENSP00000216085	25807	ENSG00000100263	1	0	NA	NA	NA	NA	NA	NA	NA	NA	NA	NA	0	0	0	25.4237288135593	49.1525423728814	0	54.2372881355932	94.9152542372881	0	59	13.862	0.00336745097976725	0.741607254982409	5	1230	22	0
9606.ENSP00000216099	140564	ENSG00000243811	1	0	NA	NA	NA	NA	NA	NA	NA	NA	NA	NA	0	0	0	10.6382978723404	0	0	100	87.2340425531915	2.12765957446809	47	12.459	0.00331534725513485	0.907135349710807	0	1082	52	0
9606.ENSP00000216101	10633	ENSG00000100276	1	0	NA	NA	NA	NA	NA	NA	NA	NA	NA	NA	7.64471939902784	0	0.220945647370747	79.6730004418913	98.0998674326116	0	98.4091913389306	90.8086610693769	0.265134776844896	2263	518.145999999992	0.313647001044842	1.07705946971785	19163.05	16725	12	0
9606.ENSP00000216106	10042	ENSG00000100281	1	0	NA	NA	NA	NA	NA	NA	NA	NA	NA	NA	0	0	0	29.5918367346939	20.4081632653061	9.18367346938776	87.7551020408163	83.6734693877551	14.2857142857143	98	29.926	0.01106207139323	1.21814171681371	19200.4	3219	21	0
9606.ENSP00000216115	638	ENSG00000100290	1	0	NA	NA	NA	NA	NA	NA	NA	NA	NA	NA	0	0	0	4.93827160493827	8.64197530864197	1.85185185185185	98.7654320987654	79.6296296296296	5.55555555555556	162	48.787	0.0293674739396721	1.20626733936113	0	5077	81	1
9606.ENSP00000216117	3162	ENSG00000100292	4	1	NA	NA	NA	NA	NA	NA	NA	NA	NA	NA	0	0	0.351802990325418	29.1116974494283	5.62884784520668	1.40721196130167	98.3289357959543	81.0026385224274	4.30958663148637	1137	338.115999999999	0.171150639537529	1.26735195055844	123488.605822321	13680	915	0
9606.ENSP00000216121	8508	ENSG00000184117	1	0	NA	NA	NA	NA	NA	NA	NA	NA	NA	NA	0	0	0	33.3333333333333	24.6376811594203	0	80.4347826086957	87.6811594202899	3.6231884057971	138	34.48	0.00610863069359197	1.02379656174246	18	3909	37	0
9606.ENSP00000216122	4174	ENSG00000100297	1	1	1	NA	NA	NA	NA	NA	NA	NA	NA	NA	0.749765698219306	0	1.45267104029991	96.9072164948454	74.6485473289597	2.38987816307404	91.8931583880038	84.3955014058107	5.29522024367385	2134	577.234999999997	0.33068258240738	1.27535370654356	1416773.43430834	15857	110	0
9606.ENSP00000216124	410	ENSG00000100299	1	1	NA	NA	NA	NA	NA	NA	NA	NA	NA	NA	9.1324200913242	0.45662100456621	8.21917808219178	35.1598173515982	6.39269406392694	9.1324200913242	97.7168949771689	79.4520547945205	11.4155251141553	219	72.034	0.0150450785586817	1.07756265490339	7095.17301587302	5501	120	0
9606.ENSP00000216127	23551	ENSG00000100302	1	0	NA	NA	NA	NA	NA	NA	NA	NA	NA	NA	7.12520593080725	0	0	77.7182866556837	94.2339373970346	0	98.6408566721582	90.3624382207578	0.164744645799012	2428	565.332999999993	0.336912311032512	0.955798203081797	96	16753	26	0
9606.ENSP00000216129	23170	ENSG00000100304	2	0	NA	NA	NA	NA	NA	NA	NA	NA	NA	NA	0	0	0	61.9565217391304	26.0869565217391	0	44.0217391304348	82.6086956521739	9.23913043478261	184	50.319	0.0145325310960433	1.02358914607467	39.3	4756	24	0
9606.ENSP00000216133	23492	ENSG00000100307	1	0	NA	NA	NA	NA	NA	NA	NA	NA	NA	NA	0	0	0	13.1034482758621	19.3103448275862	37.9310344827586	80	56.551724137931	33.7931034482759	145	64.365	0.029294522599641	1.16179432851103	0	5410	46	0
9606.ENSP00000216139	49	ENSG00000100312	6	1	NA	NA	NA	NA	NA	NA	NA	NA	NA	NA	3.69580668088131	0.142146410803127	3.98009950248756	72.5657427149964	22.1748400852878	0	49.3958777540867	94.5273631840796	0.426439232409382	1407	332.987000000001	0.0680206825738857	1.03015773208036	31.5	11463	35	0
9606.ENSP00000216144	164633	ENSG00000100314	5	0	NA	NA	NA	NA	NA	NA	NA	NA	NA	NA	0	0	0	87.6044568245125	94.4753946146704	0	97.7251624883937	90.3435468895079	0.603528319405757	2154	517.832999999994	0.311173748703314	1.0676016048769	6	16658	7	0
9606.ENSP00000216160	10454	ENSG00000100324	1	0	NA	NA	NA	NA	NA	NA	NA	NA	NA	NA	10.994305738064	0	0	89.4875164257556	79.5444590451161	3.15374507227332	96.2768287341218	87.6040297853701	3.67936925098555	2283	619.024999999998	0.378337278814227	1.24411559005295	66802.719188156	16554	118	0
9606.ENSP00000216177	150379	ENSG00000100341	1	0	NA	NA	NA	NA	NA	NA	NA	NA	NA	NA	0	0	0	67.5675675675676	14.8648648648649	0	91.8918918918919	90.5405405405405	0	74	17.905	0.004204151064069	0.778716209562941	0	2159	9	0
9606.ENSP00000216180	80339	ENSG00000100344	2	0	NA	NA	NA	NA	NA	NA	NA	NA	NA	NA	0	0	0	53.8834951456311	7.76699029126214	18.9320388349515	90.7766990291262	73.7864077669903	20.3883495145631	206	77.361	0.017260590506992	1.15281600030627	78071	6048	232	1
9606.ENSP00000216181	4627	ENSG00000100345	1	1	NA	NA	NA	NA	NA	NA	NA	NA	NA	NA	0	0.0478240076518412	0	83.6441893830703	76.9966523194644	4.01721664275466	92.9220468675275	85.9875657580105	4.68675274988044	2091	579.896999999998	0.327103353126241	1.24788515248739	50651.2758643748	15388	347	0
9606.ENSP00000216185	25828	ENSG00000100348	4	1	NA	NA	NA	NA	NA	NA	NA	NA	NA	NA	23.5801908223535	0	0.181735574738755	90.9132212630622	74.7841890049977	0.227169468423444	97.1376646978646	92.8668786915039	0.72694229895502	2201	527.888000000001	0.281336172949534	1.20881547817415	970.591269841272	15210	46	1
9606.ENSP00000216187	80020	ENSG00000100350	1	0	NA	NA	NA	NA	NA	NA	NA	NA	NA	NA	5.90277777777778	0	2.43055555555556	36.1111111111111	44.4444444444444	2.77777777777778	72.9166666666667	91.6666666666667	2.08333333333333	288	71.988	0.0174429851355963	0.991463124111297	71	6182	15	0
9606.ENSP00000216190	8664	ENSG00000100353	1	0	1	NA	NA	NA	NA	NA	NA	NA	NA	NA	0	0	0	96.0057061340942	26.8188302425107	16.5477888730385	53.922967189729	74.4650499286733	18.4022824536377	701	258.424	0.113063355727641	1.2278294543445	42158.1679794665	13447	69	0
9606.ENSP00000216194	158	ENSG00000239900	2	1	1	NA	NA	NA	NA	NA	NA	NA	NA	NA	31.7717206132879	0	0.170357751277683	79.3015332197615	7.66609880749574	7.06984667802385	78.2793867120954	84.1567291311755	6.5587734241908	1174	332.379	0.124857741377823	1.17250310393132	310776.831019053	13729	60	0
9606.ENSP00000216200	5816	ENSG00000100362	1	0	NA	NA	NA	NA	NA	NA	NA	NA	NA	NA	0	0	0	82.1524320183838	82.6120260436614	0	98.4680199157411	87.7058598238223	1.03408655687476	2611	663.914999999996	0.36713917238872	1.11167377301839	47	16760	41	0
9606.ENSP00000216211	7380	ENSG00000100373	5	0	NA	NA	NA	NA	NA	NA	NA	NA	NA	NA	0	0	0	39.7959183673469	20.4081632653061	0	98.9795918367347	87.7551020408163	4.08163265306122	98	25.322	0.00444323463827026	0.800476105994772	166	2615	28	0
9606.ENSP00000216214	55007	ENSG00000100376	1	0	NA	NA	NA	NA	NA	NA	NA	NA	NA	NA	0	0	0	5.20833333333333	7.29166666666667	0	92.7083333333333	100	0	96	20.667	0.00221633083701263	0.687058565836749	15	2007	14	0
9606.ENSP00000216218	6767	ENSG00000100380	2	0	NA	NA	NA	NA	NA	NA	NA	NA	NA	NA	0	0	0	71.0144927536232	15.9420289855072	5.43478260869565	78.2608695652174	87.3188405797101	5.79710144927536	276	74.494	0.0453916407236167	1.25115116070431	1	7224	67	0
9606.ENSP00000216223	3560	ENSG00000100385	1	0	NA	NA	1	NA	NA	NA	NA	NA	NA	NA	0	0	0	36.4864864864865	7.43243243243243	23.1418918918919	92.3986486486486	67.0608108108108	23.8175675675676	592	240.814	0.112612203690569	1.20504388408675	39813.0886800334	10921	147	0
9606.ENSP00000216225	9978	ENSG00000100387	1	0	1	NA	1	NA	NA	NA	NA	NA	NA	NA	0	0	0	66.0045836516425	36.2872421695951	40.1069518716578	70.8938120702827	52.7119938884645	37.7387318563789	1309	677.948999999999	0.314516465131848	1.25155461204236	7245675.77142448	14499	373	0
9606.ENSP00000216237	83746	ENSG00000100395	1	0	NA	NA	NA	NA	NA	NA	NA	NA	NA	NA	0	0	0	1.70940170940171	45.2991452991453	2.56410256410256	88.034188034188	88.034188034188	5.98290598290598	117	30.688	0.0113104289736169	1.1510514334098	0	3177	36	0
9606.ENSP00000216241	150356	ENSG00000100399	2	0	NA	NA	NA	NA	NA	NA	NA	NA	NA	NA	11.4553990610329	0	0	73.9906103286385	98.1220657276995	0.234741784037559	98.4976525821596	94.7887323943662	0.0469483568075117	2130	458.154999999989	0.296373150431625	0.923287380449773	0	16495	7	0
9606.ENSP00000216252	84844	ENSG00000100410	1	0	1	NA	NA	NA	NA	NA	NA	NA	NA	NA	0	0	0	27.086383601757	9.80966325036603	12.4450951683748	89.2386530014641	67.203513909224	14.1288433382138	1366	519.891999999999	0.178892863771303	1.22523803815432	87534.3939879248	13629	26	0
9606.ENSP00000216254	50	ENSG00000100412	1	1	1	NA	NA	NA	NA	NA	NA	NA	NA	NA	16.5245202558635	0	0	83.5820895522388	40.9381663113006	9.16844349680171	96.2686567164179	80.9168443496802	6.92963752665245	938	285.355	0.117036924663595	1.17418947601566	403303.680437278	13123	48	0
9606.ENSP00000216259	5372	ENSG00000100417	1	0	NA	NA	NA	NA	NA	NA	NA	NA	NA	NA	40.4432132963989	0.831024930747922	0.277008310249307	70.6371191135734	19.6675900277008	8.86426592797784	96.398891966759	85.595567867036	2.77008310249307	361	97.7460000000001	0.0354373324066308	1.12713518205081	0	8367	26	0
9606.ENSP00000216264	64781	ENSG00000100422	2	0	NA	NA	NA	NA	NA	NA	NA	NA	NA	NA	10.2974828375286	0.22883295194508	0	59.2677345537757	66.3615560640732	44.1647597254005	87.1853546910755	89.0160183066362	5.94965675057208	437	108.273	0.0557246722977452	1.13504824027511	19513.1166666667	8532	36	0
9606.ENSP00000216267	23774	ENSG00000100425	1	0	NA	NA	NA	NA	NA	NA	NA	NA	NA	NA	0	0	0	97.8634463539248	91.8253599628425	1.11472364143056	89.3172317696238	88.9456572224803	1.76497909893172	2153	552.733000000001	0.311268521239076	1.21921714959451	58.9880952380952	15909	41	0
9606.ENSP00000216268	9889	ENSG00000100426	1	0	NA	NA	NA	NA	NA	NA	NA	NA	NA	NA	0	0	0	0	11.1111111111111	0	100	100	0	9	1.593	5.69993931040518e-05	0.573327833119849	0	51	14	0
9606.ENSP00000216271	83933	ENSG00000100429	NA	NA	NA	NA	NA	NA	NA	NA	NA	NA	NA	NA	10.4423868312757	0	0.257201646090535	57.4074074074074	89.6604938271605	6.01851851851852	94.2901234567901	87.4485596707819	5.70987654320988	1944	527.033000000002	0.297451766353971	1.21626523120068	0	15789	33	0
9606.ENSP00000216274	11035	ENSG00000129465	1	0	NA	NA	NA	NA	NA	NA	NA	NA	NA	NA	24.21875	0	0	83.1321022727273	92.1519886363636	1.13636363636364	98.0823863636364	95.8096590909091	1.20738636363636	2816	629.553999999999	0.367537337398098	1.17959231173153	23511.873694969	16511	89	0
9606.ENSP00000216277	10914	ENSG00000090060	1	0	NA	NA	NA	NA	NA	NA	NA	NA	NA	NA	0	0.068073519400953	0	94.213750850919	22.3961878829135	12.4574540503744	51.5997277059224	81.0755616065351	13.9550714771954	1469	473.881999999999	0.190962808797214	1.18743230337599	86655.1619171011	14259	35	0
9606.ENSP00000216286	22795	ENSG00000087303	2	0	NA	NA	NA	NA	NA	NA	NA	NA	NA	NA	0	0	0	70.3389830508475	10.1694915254237	9.32203389830508	99.1525423728814	86.4406779661017	9.32203389830508	118	33.787	0.00729269432480218	1.20487393760966	0	3811	34	0
9606.ENSP00000216294	6617	ENSG00000023608	5	0	1	NA	NA	NA	NA	NA	NA	NA	NA	NA	0	0	0	55.1181102362205	12.5984251968504	66.1417322834646	62.2047244094488	30.7086614173228	66.9291338582677	127	86.9960000000001	0.0258549001468337	1.26044943687089	189711.19822506	5529	15	0
9606.ENSP00000216297	11198	ENSG00000092201	1	0	1	NA	NA	NA	NA	NA	NA	NA	NA	NA	0	0.0918273645546373	0	86.0422405876951	58.3103764921947	6.8870523415978	80.8999081726354	75.1147842056933	9.366391184573	1089	370.287999999999	0.187698069775934	1.2319928909107	335019.365273688	14522	87	0
9606.ENSP00000216330	2287	ENSG00000100442	1	0	NA	NA	NA	NA	NA	NA	NA	NA	NA	NA	9.4553706505295	0	0.75642965204236	84.3419062027232	68.3812405446293	0.151285930408472	71.2556732223903	93.3434190620272	0.680786686838124	1322	311.725	0.155560798911883	1.20694630806265	0	14297	36	0
9606.ENSP00000216336	1511	ENSG00000100448	2	0	NA	NA	NA	NA	NA	NA	NA	NA	NA	NA	6.48464163822526	0	7.39476678043231	23.6632536973834	36.4050056882821	2.27531285551763	90.8987485779295	89.8748577929465	2.84414106939704	879	224.161	0.0898321115616463	1.17613818545069	150588.307131306	11863	124	0
9606.ENSP00000216338	2999	ENSG00000100450	6	0	NA	NA	NA	NA	NA	NA	NA	NA	NA	NA	14.2105263157895	0	13.1578947368421	68.9473684210526	52.3684210526316	1.31578947368421	59.2105263157895	92.8947368421053	3.68421052631579	380	87.8160000000001	0.0201774103293747	1.13378796456242	1	6873	27	1
9606.ENSP00000216341	3002	ENSG00000100453	8	0	NA	NA	NA	NA	NA	NA	NA	NA	NA	NA	4.92898913951546	0	4.51127819548872	49.1228070175439	31.9131161236424	3.34168755221387	88.3876357560568	81.8713450292398	5.51378446115288	1197	350.751	0.143748205276929	1.23131070958487	90364.3840463853	12910	269	1
9606.ENSP00000216361	1690	ENSG00000100473	1	1	NA	NA	NA	NA	NA	NA	NA	NA	NA	NA	0	0	0	4.70588235294118	10.5882352941176	0	91.7647058823529	76.4705882352941	10.5882352941176	85	27.74	0.00480112048645754	0.981723383223525	35	2694	66	0
9606.ENSP00000216366	11154	ENSG00000100478	1	1	NA	NA	NA	NA	NA	NA	NA	NA	NA	NA	0	0	0	82.1167883211679	63.1386861313869	1.45985401459854	47.8102189781022	89.051094890511	6.2043795620438	274	66.707	0.0303787243148167	1.17871805964925	19592.5	6517	14	1
9606.ENSP00000216367	5427	ENSG00000100479	1	0	1	NA	NA	NA	NA	NA	NA	NA	NA	NA	0	0	0	89.12	20.8	27.68	50.08	52.32	32.8	625	306.444	0.146945953807716	1.18810883521263	22863.12636076	13170	30	0
9606.ENSP00000216373	6655	ENSG00000100485	1	1	NA	NA	NA	NA	NA	NA	NA	NA	NA	NA	0	0	0	92.8004535147392	56.5192743764172	3.06122448979592	57.8231292517007	93.0272108843537	3.34467120181406	1764	437.144	0.245830746232835	1.27458308246064	39108.8496031746	16490	45	0
9606.ENSP00000216392	NA	ENSG00000100504	3	1	NA	NA	NA	NA	NA	NA	NA	NA	NA	NA	35.02722323049	0.362976406533575	0.181488203266788	88.7477313974592	34.8457350272232	10.8892921960073	89.1107078039927	80.2177858439201	7.44101633393829	551	164.125	0.0718317509674646	1.19518742423223	424048.109916877	10481	NA	0
9606.ENSP00000216410	64841	ENSG00000100522	1	0	NA	NA	NA	NA	NA	NA	NA	NA	NA	NA	27.1186440677966	0	0	76.271186440678	45.7627118644068	27.8719397363465	87.1939736346516	78.9077212806026	3.38983050847458	531	148.879	0.0610887913047712	1.05709050218794	331655.527259053	10263	12	0
9606.ENSP00000216416	10175	ENSG00000100528	2	0	NA	NA	NA	NA	NA	NA	NA	NA	NA	NA	0	0	0	84.9104859335038	21.9948849104859	15.3452685421995	41.6879795396419	74.4245524296675	16.3682864450128	391	134.743	0.0297735696567603	1.16037155366294	771.916666666667	8311	11	0
9606.ENSP00000216420	10668	ENSG00000100532	1	0	NA	NA	NA	NA	NA	NA	NA	NA	NA	NA	0	0	0	25	27.2727272727273	0	68.1818181818182	93.1818181818182	2.27272727272727	44	10.94	0.00242110486791945	0.772207779244772	22	796	17	0
9606.ENSP00000216442	51382	ENSG00000100554	1	0	1	NA	NA	NA	NA	NA	NA	NA	NA	NA	9.12698412698413	0	1.19047619047619	77.7777777777778	26.1904761904762	28.5714285714286	60.3174603174603	65.0793650793651	25	252	104.019	0.0283442065995265	1.15893002568439	420804.017710311	7182	38	0
9606.ENSP00000216445	55195	ENSG00000100557	2	0	NA	NA	NA	NA	NA	NA	NA	NA	NA	NA	0	0	0	7.40740740740741	14.8148148148148	0	85.1851851851852	85.1851851851852	3.7037037037037	27	7.022	0.000741158215345194	0.771116033363048	41	406	7	0
9606.ENSP00000216446	26499	ENSG00000100558	2	0	NA	NA	NA	NA	NA	NA	NA	NA	NA	NA	0	0	0	7.14285714285714	21.4285714285714	0	78.5714285714286	64.2857142857143	0	14	4.16	0.00090920157074515	0.804184239665206	0	137	13	0
9606.ENSP00000216452	5283	ENSG00000100564	1	0	NA	NA	NA	NA	NA	NA	NA	NA	NA	NA	0	0	0	15	5	15	96.6666666666667	70	16.6666666666667	60	23.079	0.00236680585756133	0.970295897863758	0	2009	15	0
9606.ENSP00000216455	5684	ENSG00000100567	1	0	1	NA	1	NA	NA	NA	NA	NA	1	NA	0	0	2.61569416498994	81.9919517102616	36.9215291750503	18.0080482897384	41.9517102615694	69.4164989939638	21.327967806841	994	390.002999999999	0.177876244801606	1.22838611854022	74324.6862639206	13878	148	0
9606.ENSP00000216465	NA	ENSG00000100577	3	1	NA	NA	NA	NA	NA	NA	NA	NA	NA	NA	2.4406779661017	0.135593220338983	0.949152542372881	54.2372881355932	35.1186440677966	0.542372881355932	95.6610169491525	87.5254237288136	0.813559322033898	1475	376.966999999999	0.15620169121879	0.983638275605157	54	13882	NA	0
9606.ENSP00000216468	283578	ENSG00000100580	1	0	NA	NA	NA	NA	NA	NA	NA	NA	NA	NA	0	0	0	17.7570093457944	13.0841121495327	0	91.588785046729	89.7196261682243	0	107	23.107	0.00335377967400163	0.770681788981878	0	2381	9	0
9606.ENSP00000216471	161394	ENSG00000100583	3	0	NA	NA	NA	NA	NA	NA	NA	NA	NA	NA	0	0	0	97.9907264296754	0	0	2.93663060278207	99.2272024729521	0.309119010819165	647	129.842	0.0205121666304477	0.880361075329604	122.309523809524	10979	4	1
9606.ENSP00000216479	10598	ENSG00000100591	1	0	NA	NA	NA	NA	NA	NA	NA	NA	NA	NA	0	0	0	81.6017316017316	50.6493506493507	0	66.2337662337662	78.1385281385281	7.35930735930736	462	140.927	0.0694039003069018	1.34413494172623	19101.0833333333	10408	48	0
9606.ENSP00000216484	9517	ENSG00000100596	1	1	NA	NA	NA	NA	NA	NA	NA	NA	NA	NA	26.5586034912718	0.374064837905237	0.623441396508728	84.9127182044888	35.286783042394	6.85785536159601	90.7730673316708	87.4064837905237	2.61845386533666	802	194.351	0.0751213694280791	1.01237546638684	118247.80018315	11496	32	0
9606.ENSP00000216487	79890	ENSG00000100599	2	0	NA	NA	NA	NA	NA	NA	NA	NA	NA	NA	0	0	0	21.9512195121951	70.7317073170732	0	56.9105691056911	89.4308943089431	2.4390243902439	123	27.564	0.0113954913128509	1.12072305274585	1	3053	25	0
9606.ENSP00000216489	8846	ENSG00000100601	1	0	NA	NA	NA	NA	NA	NA	NA	NA	NA	NA	3.93258426966292	0	0	44.9438202247191	0.561797752808989	0	100	87.0786516853933	5.0561797752809	178	48.006	0.0140489838815338	0.885533816777895	97664.3516483516	4774	18	1
9606.ENSP00000216492	1113	ENSG00000100604	1	0	NA	NA	NA	NA	NA	NA	NA	NA	NA	NA	0	0	0	31.2633832976445	3.21199143468951	0	98.2869379014989	82.441113490364	1.49892933618844	467	130.629	0.0614057539879652	1.02043061306434	45138.4114545191	9438	231	0
9606.ENSP00000216500	51635	ENSG00000100612	1	0	NA	NA	NA	NA	NA	NA	NA	NA	NA	NA	11.4864864864865	3.37837837837838	23.6486486486486	66.2162162162162	58.1081081081081	0	68.2432432432432	97.972972972973	0	148	31.702	0.00671468198797667	0.7512489086107	2	3896	17	0
9606.ENSP00000216513	51804	ENSG00000100625	1	0	NA	NA	NA	NA	NA	NA	NA	NA	NA	NA	0	0	0	40	49.4736842105263	0	98.9473684210526	86.3157894736842	1.05263157894737	95	24.187	0.00740579481479981	0.915482443766111	0	2966	15	0
9606.ENSP00000216540	6554	ENSG00000100652	10	0	NA	NA	NA	NA	NA	NA	NA	NA	NA	NA	4.47154471544715	0	2.03252032520325	62.1951219512195	2.4390243902439	0.813008130081301	97.5609756097561	78.8617886178862	4.0650406504065	246	73.203	0.0201814351325735	1.19107696956865	120818.841107504	6419	55	0
9606.ENSP00000216554	1983	ENSG00000100664	1	0	1	NA	NA	NA	NA	NA	NA	NA	NA	NA	5.51724137931035	0	0	88.9655172413793	47.5862068965517	19.1379310344828	73.1034482758621	71.551724137931	20.6896551724138	580	222.822	0.0973662061597676	1.1923887909971	28603.9440578512	13081	51	0
9606.ENSP00000216602	79038	ENSG00000100711	1	0	NA	NA	NA	NA	NA	NA	NA	NA	NA	NA	0	0	0	0	21.0526315789474	0	78.9473684210526	47.3684210526316	0	19	6.979	0.0023788283648255	0.91307824459645	0	283	16	0
9606.ENSP00000216629	623	ENSG00000100739	1	0	NA	NA	NA	NA	NA	NA	NA	1	NA	1	0	0	0	29.639175257732	21.9072164948454	83.7628865979381	46.9072164948454	13.659793814433	84.2783505154639	388	310.177	0.0843130117708228	1.21783104247778	0	9864	95	0
9606.ENSP00000216639	7443	ENSG00000100749	5	1	NA	NA	NA	NA	NA	NA	NA	NA	NA	NA	0	0	0	96.5360072926162	58.2497721057429	0.455788514129444	87.9671832269827	89.0610756608934	1.45852324521422	1097	272.034000000001	0.154418490736555	1.13188636006674	27	14667	61	0
9606.ENSP00000216714	328	ENSG00000100823	1	0	1	NA	NA	NA	NA	NA	NA	NA	NA	NA	16.6907514450867	0.144508670520231	0.144508670520231	77.528901734104	17.8468208092486	2.52890173410405	82.2254335260116	85.8381502890173	3.75722543352601	1384	377.004999999999	0.178045378400902	1.25728876434264	394199.74393353	14268	536	0
9606.ENSP00000216727	8106	ENSG00000100836	NA	NA	1	NA	NA	NA	NA	NA	NA	NA	NA	NA	0	0	1.82926829268293	81.7073170731707	26.219512195122	22.5609756097561	80.9756097560976	70.7317073170732	23.4146341463415	820	320.797	0.125047896104704	1.21372430555938	19561	13215	111	0
9606.ENSP00000216733	10278	ENSG00000100842	1	0	NA	NA	NA	NA	NA	NA	NA	NA	NA	NA	0	0	0	5.92592592592593	17.037037037037	0	95.5555555555556	92.5925925925926	0	135	27.918	0.0185020973584913	0.82273037616972	0	3858	20	1
9606.ENSP00000216774	6729	ENSG00000100883	1	0	NA	NA	NA	NA	NA	NA	NA	NA	NA	NA	32.8818660647103	0	0.90293453724605	76.6741911211437	38.2242287434161	8.42738901429646	77.2009029345372	85.4025583145222	9.55605718585403	1329	429.979999999999	0.172306110895055	1.2417652873913	289135.878776057	13977	33	0
9606.ENSP00000216775	9362	ENSG00000100884	1	0	NA	NA	NA	NA	NA	NA	NA	NA	NA	NA	0	0	0	84.6590909090909	10.2272727272727	0	67.6136363636364	94.8863636363636	0	176	39.125	0.00724597304742104	0.764497804661341	1	4127	20	0
9606.ENSP00000216780	5106	ENSG00000100889	1	1	NA	NA	NA	NA	NA	NA	NA	NA	NA	NA	1.07361963190184	0	0	38.4969325153374	7.20858895705521	4.29447852760736	98.0061349693252	84.8159509202454	2.91411042944785	652	181.481	0.0834722881518755	1.28552474702458	0	11570	34	1
9606.ENSP00000216797	4792	ENSG00000100906	1	1	NA	NA	NA	NA	NA	NA	NA	NA	NA	NA	6.79763018397256	0	1.49672591206735	71.3439351418771	77.5802931088244	4.89554100405363	96.44527595884	88.7433738696601	4.83317742438416	3207	843.057999999997	0.48530389506764	1.28537591187284	521781.991419457	16556	585	0
9606.ENSP00000216799	51016	ENSG00000100908	1	0	NA	NA	NA	NA	NA	NA	NA	NA	NA	NA	0	0	0	74.21875	4.6875	7.03125	61.71875	91.40625	7.03125	128	34.893	0.0059137783844935	0.990773601170726	20.7634615384615	3615	9	0
9606.ENSP00000216802	5721	ENSG00000100911	1	0	NA	NA	NA	NA	NA	NA	NA	NA	NA	NA	0	0	0	77.2251308900524	14.6596858638743	44.7643979057592	65.9685863874346	49.2146596858639	45.2879581151832	382	206.366	0.107822763309823	1.17822059855623	7428.18162105677	10715	76	0
9606.ENSP00000216807	84312	ENSG00000100916	1	0	NA	NA	NA	NA	NA	NA	NA	NA	NA	NA	0	0	0	59.6858638743456	42.9319371727749	25.6544502617801	75.9162303664921	54.4502617801047	9.94764397905759	191	73.741	0.0381970675858184	1.17760586284433	0	6301	12	0
9606.ENSP00000216832	NA	ENSG00000100941	1	0	1	NA	NA	NA	NA	NA	NA	NA	NA	NA	0	0	0	67.9214402618658	12.1112929623568	0.16366612111293	75.4500818330606	90.671031096563	2.29132569558101	611	143.405	0.0515022985157252	1.17230892870803	7	10554	NA	1
9606.ENSP00000216840	5875	ENSG00000100949	5	0	NA	NA	NA	NA	NA	NA	NA	NA	NA	NA	0	0	0	58.0645161290323	37.6344086021505	12.9032258064516	90.3225806451613	73.1182795698925	12.9032258064516	93	32.173	0.00961733989018924	1.18464552207868	38976.8273809524	3441	20	0
9606.ENSP00000216862	1591	ENSG00000019186	1	1	NA	NA	NA	NA	NA	NA	NA	NA	NA	NA	23.7822349570201	0	6.44699140401146	59.8853868194842	39.6848137535817	9.74212034383954	97.8510028653295	90.974212034384	1.28939828080229	698	166.491	0.0756904877280832	1.05264550526338	28	10790	170	0
9606.ENSP00000216911	6790	ENSG00000087586	2	1	1	NA	NA	NA	1	NA	1	NA	1	NA	0	0.0571428571428571	6	81.4857142857143	43.8285714285714	10.1714285714286	85.7142857142857	69.2571428571429	16.1714285714286	1750	641.507999999999	0.337020300170634	1.30115923029976	1247300.88339588	15067	600	0
9606.ENSP00000216923	55734	ENSG00000020256	1	0	NA	NA	NA	NA	NA	NA	NA	NA	NA	NA	0	0	0	79.8018292682927	92.9878048780488	0	98.2469512195122	97.6371951219512	0	1312	264.649999999999	0.190479352915814	0.855576441184913	0.118055555555556	15728	22	0
9606.ENSP00000216951	2937	ENSG00000100983	1	1	NA	NA	NA	NA	NA	NA	NA	NA	NA	NA	0	0	0.50251256281407	61.0552763819096	14.572864321608	11.5577889447236	89.6984924623116	79.3969849246231	10.8040201005025	398	130.33	0.0523567249084335	1.10780236303247	549117.601210383	8882	58	1
9606.ENSP00000216962	5834	ENSG00000100994	1	0	NA	NA	NA	NA	NA	NA	NA	NA	NA	NA	35.2577319587629	0.412371134020619	0.412371134020619	86.1855670103093	32.9896907216495	12.5773195876289	89.0721649484536	76.2886597938144	9.27835051546392	485	153.789	0.063073861192603	1.19523763782743	27313.5920029477	9954	46	0
9606.ENSP00000216968	10544	ENSG00000101000	2	0	NA	NA	NA	NA	NA	NA	NA	NA	NA	NA	0	0	0	9.83050847457627	4.40677966101695	3.05084745762712	97.2881355932203	90.1694915254237	3.05084745762712	295	75.833	0.031083287503614	1.17199227669484	1168.39166666667	7373	187	0
9606.ENSP00000217026	4605	ENSG00000101057	2	0	1	NA	NA	NA	NA	NA	NA	NA	NA	NA	0	0.0485201358563804	0	65.6477438136827	81.5623483745754	1.16448326055313	95.1965065502183	87.9670063076177	2.62008733624454	2061	532.706000000005	0.305381413431718	1.2137063931812	19599.8333333333	15896	99	0
9606.ENSP00000217043	140902	ENSG00000101074	2	0	NA	NA	NA	NA	NA	NA	NA	NA	NA	NA	0.819672131147541	0	6.55737704918033	41.8032786885246	27.8688524590164	0	87.7049180327869	96.7213114754098	0	122	28.075	0.00843904814021528	0.719559001834571	2	3213	5	0
9606.ENSP00000217073	80336	ENSG00000101104	1	0	NA	NA	NA	NA	NA	NA	NA	NA	NA	NA	0	0	0	74.1687979539642	76.2148337595908	0.127877237851662	87.4680306905371	89.1304347826087	1.66240409207161	782	194.22	0.0963978842057178	1.1278386335065	0	13431	18	0
9606.ENSP00000217086	57167	ENSG00000101115	2	1	NA	NA	NA	NA	NA	NA	NA	NA	NA	NA	0	0	0	37.5796178343949	31.8471337579618	8.59872611464968	82.8025477707006	78.343949044586	9.55414012738854	314	100.265	0.0400457778901553	1.21264734241393	0	7662	123	0
9606.ENSP00000217109	1477	ENSG00000101138	1	0	1	NA	NA	NA	NA	NA	NA	NA	NA	NA	0	0	14.5604395604396	74.1758241758242	12.9120879120879	51.0989010989011	58.7912087912088	33.5164835164835	55.4945054945055	364	231.109	0.0844984380820539	1.1887102587827	64201.3819379543	10496	40	0
9606.ENSP00000217121	7165	ENSG00000101150	1	0	NA	NA	NA	NA	NA	NA	NA	NA	NA	NA	0	0	0	20	66.3157894736842	0	53.6842105263158	73.6842105263158	1.05263157894737	95	26.996	0.00783060009144164	0.846597911710718	1	3129	35	0
9606.ENSP00000217130	57473	ENSG00000196700	1	0	NA	NA	NA	NA	NA	NA	NA	NA	NA	NA	0	0	0	83.8087895142637	94.1403238242097	0	97.9182729375482	98.8434849653046	0.0771010023130301	1297	253.938999999999	0.185774985294869	1.00258994291595	0	15684	26	0
9606.ENSP00000217131	1522	ENSG00000101160	1	0	NA	NA	NA	NA	NA	NA	NA	NA	NA	NA	1.63551401869159	0	1.63551401869159	75.2336448598131	48.8317757009346	20.7943925233645	88.785046728972	75.9345794392523	21.4953271028037	428	149.68	0.0547731001557621	1.2140180536573	88	9270	45	0
9606.ENSP00000217133	81027	ENSG00000101162	3	1	NA	NA	1	NA	1	NA	1	NA	1	NA	0	0.513112884834664	0	84.3215507411631	79.133409350057	2.56556442417332	95.096921322691	85.4047890535918	3.59179019384265	1754	486.760000000001	0.322599144941857	1.21686176368299	573.25	16662	60	1
9606.ENSP00000217159	28231	ENSG00000101187	1	0	NA	NA	NA	NA	NA	NA	NA	NA	NA	NA	0	0	0	32.6732673267327	9.9009900990099	0	90.0990099009901	89.1089108910891	0	101	25.566	0.00566707979706392	0.708404105580565	0	3092	19	0
9606.ENSP00000217169	79444	ENSG00000101197	10	0	NA	NA	NA	NA	NA	NA	NA	NA	NA	NA	0	0	0	31.0432569974555	77.8625954198473	0.763358778625954	92.8753180661578	89.8218829516539	1.78117048346056	393	90.2770000000002	0.0586675928444459	1.19664577249252	19415.5	8704	118	1
9606.ENSP00000217173	22888	ENSG00000185019	1	0	NA	NA	NA	NA	NA	NA	NA	NA	NA	NA	0	0	0	84.0228245363766	25.8202567760342	36.0912981455064	61.4835948644793	54.7788873038516	38.0884450784593	701	358.456	0.178530322088081	1.28832585106481	0	12888	18	0
9606.ENSP00000217182	1917	ENSG00000101210	1	1	NA	NA	NA	NA	NA	NA	NA	NA	NA	NA	2.07496653279786	0.133868808567604	1.80722891566265	65.6626506024096	44.578313253012	0.602409638554217	96.1178045515395	83.1994645247657	2.67737617135207	1494	417.691	0.22269485739447	1.15181170100161	19411.7889865037	14438	97	0
9606.ENSP00000217185	5753	ENSG00000101213	1	0	NA	NA	1	NA	NA	NA	NA	NA	NA	NA	23.7204376985528	0.0352982703847511	3.60042357924462	80.9742322626191	92.3049770561242	1.6590187080833	97.0349452876809	95.6936110130604	1.87080833039181	2833	644.766999999999	0.383805084487541	1.25603028333741	36525.2913293492	16573	103	1
9606.ENSP00000217188	6725	ENSG00000125508	1	0	NA	NA	1	NA	NA	NA	1	NA	1	NA	24.7335538404998	0.0735023888276369	0	81.587651598677	93.2010290334436	0.110253583241455	98.1624402793091	97.3171628077912	0.294009555310548	2721	581.315000000002	0.34010914199665	1.12016036269089	0	16464	8	1
9606.ENSP00000217195	54976	ENSG00000101220	1	0	NA	NA	NA	NA	NA	NA	NA	NA	NA	NA	0	0	0	38.8888888888889	16.6666666666667	0	77.7777777777778	66.6666666666667	11.1111111111111	18	6.125	0.00190430191705634	0.992185493723949	0	224	17	0
9606.ENSP00000217233	57761	ENSG00000101255	1	0	NA	NA	NA	NA	NA	NA	NA	NA	NA	NA	22.8852459016393	0	0	83.9016393442623	91.4098360655738	0.721311475409836	98.327868852459	95.4098360655738	1.11475409836066	3050	702.030000000011	0.401132083493064	1.24552725708464	37747.6308882848	16553	104	1
9606.ENSP00000217244	1457	ENSG00000101266	1	1	NA	NA	NA	NA	NA	NA	1	NA	NA	NA	0	0.25062656641604	0	69.2564745196324	73.2664995822891	7.60233918128655	75.1044277360067	73.7677527151211	8.52130325814536	1197	390.543999999999	0.190392560249241	1.29190182892589	235045.546125334	14506	681	0
9606.ENSP00000217246	140733	ENSG00000172264	1	0	NA	NA	NA	NA	NA	NA	NA	NA	NA	NA	9.79020979020979	0	2.0979020979021	29.3706293706294	18.1818181818182	0	97.2027972027972	88.8111888111888	1.3986013986014	143	33.728	0.00849796215599908	0.993556981201001	39	3556	29	0
9606.ENSP00000217254	113278	ENSG00000101276	1	1	NA	NA	NA	NA	NA	NA	NA	NA	NA	NA	0	0	0	28	0	0	93	93	0	100	24.155	0.00483287725256488	0.886454720066803	0	2687	38	0
9606.ENSP00000217260	343637	ENSG00000101282	1	1	NA	NA	NA	NA	NA	NA	NA	NA	NA	NA	28.110599078341	0	0	94.2396313364055	62.0967741935484	1.38248847926267	93.778801843318	95.0460829493088	1.49769585253456	868	200.326	0.122676684102194	1.17515056973159	19389	13101	17	0
9606.ENSP00000217270	128674	ENSG00000101292	1	1	NA	NA	NA	NA	NA	NA	NA	NA	NA	NA	0	0	0	14.0127388535032	28.0254777070064	49.6815286624204	63.6942675159236	47.7707006369427	50	314	181.474	0.0544329557953738	1.17074047226426	355.420833333333	9005	53	0
9606.ENSP00000217289	55612	ENSG00000101311	1	1	NA	NA	NA	NA	NA	NA	NA	NA	NA	NA	0	0	0	51.2396694214876	33.0578512396694	13.2231404958678	89.2561983471074	79.3388429752066	4.13223140495868	121	37.073	0.0118913831391168	1.02544575560652	2.5	4036	69	0
9606.ENSP00000217299	343702	ENSG00000260903	1	0	NA	NA	NA	NA	NA	NA	NA	NA	NA	NA	0	0	0	30.5555555555556	0	0	100	91.6666666666667	0	72	17.319	0.00358811118135934	0.780114987346897	0	1865	1	0
9606.ENSP00000217305	5173	ENSG00000101327	2	1	NA	NA	NA	NA	NA	NA	NA	NA	NA	NA	0	0	0	31.4159292035398	1.32743362831858	31.2684365781711	81.2684365781711	57.2271386430678	32.3008849557522	678	322.057	0.104236690962076	1.18786951751306	20214.2254745255	10543	94	0
9606.ENSP00000217320	140711	ENSG00000101342	1	0	NA	NA	NA	NA	NA	NA	NA	NA	NA	NA	0	0	0	96.9793322734499	16.2162162162162	0	21.4626391096979	99.5230524642289	0	629	119.53	0.0430021426712136	0.676697611934723	0	10038	2	0
9606.ENSP00000217372	NA	ENSG00000101391	1	0	NA	NA	NA	NA	NA	NA	NA	NA	NA	NA	51.7647058823529	0	0.980392156862745	84.5098039215686	19.2156862745098	0.392156862745098	78.4313725490196	91.3725490196078	0.784313725490196	510	129.927	0.0501142538639944	1.0422028525145	0	10246	NA	0
9606.ENSP00000217381	6640	ENSG00000101400	1	1	NA	NA	NA	NA	NA	NA	NA	NA	NA	NA	0	0	0	8.90688259109312	16.5991902834008	8.09716599190283	92.7125506072875	81.3765182186235	8.09716599190283	247	76.278	0.0241659149565394	1.14910448167772	38531.1666666667	6353	61	0
9606.ENSP00000217386	5020	ENSG00000101405	10	0	NA	NA	NA	NA	NA	NA	NA	NA	NA	NA	0	0	0	25.77065351418	0.61652281134402	19.1122071516646	95.0678175092478	70.4069050554871	20.098643649815	811	310.242000000001	0.108431591775897	1.19494874840215	42063.2035714285	11821	133	0
9606.ENSP00000217402	128866	ENSG00000101421	1	1	1	NA	NA	NA	NA	NA	NA	NA	NA	NA	0	0	0	15.9585492227979	91.5025906735751	4.24870466321244	95.9585492227979	91.1917098445596	5.28497409326425	965	231.859000000004	0.0952141395979193	1.24090197527403	144573.692751129	14894	80	0
9606.ENSP00000217407	3929	ENSG00000129988	10	0	NA	NA	NA	NA	NA	NA	NA	NA	NA	NA	0	0	0	43.2203389830508	3.38983050847458	4.23728813559322	97.0338983050847	88.135593220339	4.23728813559322	236	64.193	0.0305059630272723	1.18779079953375	56568.3382727018	6326	109	0
9606.ENSP00000217420	140679	ENSG00000101438	1	0	NA	NA	NA	NA	NA	NA	NA	NA	NA	NA	2.17821782178218	0	0	67.5247524752475	11.8811881188119	3.36633663366337	97.2277227722772	87.5247524752475	3.36633663366337	505	134.023	0.0409307640538465	1.22659294617247	81310.6868528595	8566	17	0
9606.ENSP00000217423	1472	ENSG00000101441	2	0	NA	NA	NA	NA	NA	NA	NA	NA	NA	NA	0	0	0	15.606936416185	4.04624277456647	0	95.9537572254335	83.2369942196532	4.04624277456647	173	47.986	0.0119363084029475	0.908231960577346	4	4459	38	0
9606.ENSP00000217426	191	ENSG00000101444	1	1	1	NA	NA	NA	NA	NA	NA	NA	NA	NA	21.7036172695449	0	0.233372228704784	80.5134189031505	18.9031505250875	4.4340723453909	82.147024504084	87.6312718786464	2.45040840140023	857	222.078	0.0900438088766542	1.14966010049204	40182.8265254321	13067	95	0
9606.ENSP00000217428	10816	ENSG00000101446	1	0	NA	NA	NA	NA	NA	NA	NA	NA	NA	NA	0	0	0	68.6363636363636	76.8181818181818	0	76.3636363636364	92.2727272727273	0	220	50.2650000000001	0.00676782487792577	0.723966027414232	23.5	4648	6	0
9606.ENSP00000217429	NA	ENSG00000101447á	NA	NA	NA	NA	NA	NA	NA	NA	NA	NA	NA	NA	0	0	0	87.0229007633588	2.67175572519084	0	59.9236641221374	71.3740458015267	1.52671755725191	262	82.7090000000001	0.0355792769056269	0.963558078877956	1	7526	NA	0
9606.ENSP00000217446	128869	ENSG00000101464	1	0	NA	NA	NA	NA	NA	NA	NA	NA	NA	NA	0	0.952380952380952	0	61.9047619047619	38.0952380952381	7.61904761904762	86.6666666666667	71.4285714285714	8.57142857142857	105	36.066	0.00479807838470469	1.07344307428218	18	3413	21	0
9606.ENSP00000217455	10005	ENSG00000101473	1	0	NA	NA	NA	NA	NA	NA	NA	NA	NA	NA	1.60366552119129	0	0.343642611683849	19.1294387170676	2.63459335624284	2.29095074455899	99.0836197021764	93.241695303551	0.916380297823597	873	223.872	0.0622181837714888	0.978843272604179	19630.1816849817	12059	37	1
9606.ENSP00000217456	57136	ENSG00000101474	1	0	NA	NA	NA	NA	NA	NA	NA	NA	NA	NA	36.5979381443299	0	3.60824742268041	87.1134020618557	17.5257731958763	59.2783505154639	74.2268041237113	85.5670103092783	0	194	48.077	0.0101923506433225	0.740941962738698	0	5364	29	1
9606.ENSP00000217515	9352	ENSG00000091164	2	0	NA	NA	NA	NA	NA	NA	NA	NA	NA	NA	0	0	0.24330900243309	56.2043795620438	21.4111922141119	0	68.1265206812652	76.8856447688565	4.13625304136253	411	126.501	0.0515932321662689	1.08930661318138	7065.38049837805	9397	49	0
9606.ENSP00000217652	10627	ENSG00000101608	1	0	NA	NA	NA	NA	NA	NA	NA	NA	NA	NA	0	0	0	86.1545988258317	95.2054794520548	2.83757338551859	96.1839530332681	91.9275929549902	3.52250489236791	2044	497.470999999996	0.290532874404668	1.19433079429982	18004.5843014015	16043	31	0
9606.ENSP00000217740	54941	ENSG00000101695	1	1	NA	NA	NA	NA	NA	NA	NA	NA	NA	NA	0	0	0	39.5161290322581	12.9032258064516	5.64516129032258	83.8709677419355	80.6451612903226	5.64516129032258	124	36.777	0.0173061281228438	1.17751234769659	0	4010	26	0
9606.ENSP00000217893	6880	ENSG00000273841	NA	NA	NA	NA	NA	NA	NA	NA	NA	NA	NA	NA	0	0	0	63.1713554987212	32.31031543052	11.6794543904518	76.6410912190963	79.1133844842285	11.7647058823529	1173	381.809000000001	0.176650015374939	1.25881194084064	355830.662096302	14238	83	0
9606.ENSP00000217901	3421	ENSG00000067829	1	0	NA	NA	NA	NA	NA	NA	NA	NA	NA	NA	27.9863481228669	0	0.227531285551763	79.5221843003413	44.254835039818	11.2627986348123	94.7667804323094	82.2525597269625	8.64618885096701	879	254.661	0.0938382740964301	1.13487265427713	227963.611663291	12669	25	0
9606.ENSP00000217909	203427	ENSG00000077713	1	0	NA	NA	NA	NA	NA	NA	NA	NA	NA	NA	0	0	0	85.4406130268199	1.91570881226054	0	54.7892720306513	93.1034482758621	0	261	63.148	0.0135376591632627	0.793017909409849	13	6003	13	0
9606.ENSP00000217939	25878	ENSG00000101825	1	0	NA	NA	NA	NA	NA	NA	NA	NA	NA	NA	11.0758057194734	0	0	73.5814798002724	95.4153427144803	0.272355878347708	98.5474353154789	94.7798456650023	0.0453926463912846	2203	474.376999999989	0.298341131608203	0.924599005431331	0	16501	12	0
9606.ENSP00000217958	5716	ENSG00000101843	1	0	NA	NA	NA	NA	NA	NA	NA	NA	NA	NA	8.39402069758528	0	1.57148332694519	90.8394020697585	82.7903411268685	7.05251054043695	89.1529321579149	90.4561134534304	6.82253737064009	2609	677.306999999998	0.381220899880391	1.24860852840517	59771.4936630271	16476	124	0
9606.ENSP00000217961	412	ENSG00000101846	1	1	NA	NA	NA	NA	NA	NA	1	NA	NA	NA	2.25913621262458	0	1.19601328903654	27.1760797342193	0.53156146179402	2.25913621262458	97.3421926910299	89.3023255813954	2.59136212624585	1505	395.539999999999	0.116411497249534	1.06300560721474	299625.616418457	13002	96	0
9606.ENSP00000217964	6907	ENSG00000101849	2	0	NA	NA	NA	NA	NA	NA	NA	NA	NA	NA	0	0.101112234580384	5.35894843276036	65.8240647118301	24.2669362992922	10.9201213346815	75.0252780586451	84.732052578362	11.6279069767442	989	293.143	0.118998163457397	1.25434507556607	19543.25	13012	48	0
9606.ENSP00000217971	10857	ENSG00000101856	1	0	NA	NA	NA	NA	NA	NA	NA	NA	NA	NA	0	0	0	29.0488431876607	26.0925449871465	0	84.9614395886889	89.974293059126	0.89974293059126	778	192.628	0.0746746609551981	0.990696372541926	0	12299	91	0
9606.ENSP00000217999	158800	ENSG00000101883	1	0	NA	NA	NA	NA	NA	NA	NA	NA	NA	NA	0	0	0	63.5687732342007	69.7026022304833	0	84.3866171003718	99.2565055762082	0	538	105.32	0.0462892024574295	0.806401508765553	9	9445	14	0
9606.ENSP00000218004	NA	ENSG00000101888	1	0	NA	NA	NA	NA	NA	NA	NA	NA	NA	NA	0	0	0	78.7878787878788	9.46969696969697	1.89393939393939	63.2575757575758	85.2272727272727	6.06060606060606	264	74.248	0.0169989003725061	1.15523889299159	21	6436	NA	0
9606.ENSP00000218006	2986	ENSG00000101890	1	0	NA	NA	NA	NA	NA	NA	NA	NA	NA	NA	1.40762463343109	0	0	88.6803519061584	77.0674486803519	4.34017595307918	89.6774193548387	92.0234604105572	4.10557184750733	1705	415.145999999998	0.225849681468893	1.17058384341915	632.181267066271	15776	9	0
9606.ENSP00000218008	23439	ENSG00000101892	6	0	NA	NA	NA	NA	NA	NA	NA	NA	NA	NA	0	0	0	84.9315068493151	15.0684931506849	12.6712328767123	31.1643835616438	81.1643835616438	7.87671232876712	292	87.5920000000001	0.0261335872065588	1.15017685151705	4055.77617779902	6579	12	0
9606.ENSP00000218032	51311	ENSG00000101916	4	0	NA	NA	NA	NA	NA	NA	NA	NA	NA	NA	9.48469006721434	0	0	75.4667662434653	81.2920089619119	0.746825989544436	94.5481702763256	94.8842419716206	0.597460791635549	2678	593.353999999995	0.335472720625461	1.16412358230797	0	16377	186	0
9606.ENSP00000218056	64743	ENSG00000101940	1	0	NA	NA	NA	NA	NA	NA	NA	NA	NA	NA	0	0	0	5	1.66666666666667	0	98.3333333333333	86.6666666666667	0	60	15.157	0.00902906587588694	0.938149342370391	0	1558	11	0
9606.ENSP00000218068	NA	ENSG00000101951	9	0	NA	NA	NA	NA	NA	NA	NA	NA	NA	NA	0	0	0	36.5384615384615	0	0	71.1538461538462	90.3846153846154	0	52	11.582	0.00308721270519677	0.769073145641998	5	786	NA	0
9606.ENSP00000218075	2742	ENSG00000101958	1	0	NA	NA	NA	NA	NA	NA	NA	NA	NA	NA	0	0	0	74.9419953596288	20.8816705336427	10.6728538283063	67.0533642691415	79.8143851508121	0.464037122969838	431	122.304	0.0185975316715494	0.896224173171044	249.25	7162	22	0
9606.ENSP00000218089	10735	ENSG00000101972	1	0	NA	NA	NA	NA	NA	NA	NA	NA	NA	NA	0	0	0	92.2698524244554	17.4982431482783	11.1033028812368	42.937456078707	84.1180604356992	11.5952213633169	1423	433.217	0.177380432084455	1.25103440597086	48496.9300610456	14443	80	0
9606.ENSP00000218099	2158	ENSG00000101981	10	1	NA	NA	NA	NA	NA	1	NA	NA	NA	NA	6.42201834862385	0	6.29095674967235	51.5072083879423	31.8479685452163	1.96592398427261	82.6998689384011	90.170380078637	2.35910878112713	763	196.833	0.0613727308142919	1.18216224498849	253420.877109425	10177	245	0
9606.ENSP00000218104	215	ENSG00000101986	1	1	NA	NA	NA	NA	NA	NA	NA	NA	NA	NA	0.723888314374354	0	0.413650465356774	59.4622543950362	21.6132368148914	0.62047569803516	92.5542916235781	89.1416752843847	1.34436401240951	967	240.57	0.0914110174171771	1.14623668004226	12034.2662407483	12460	121	0
9606.ENSP00000218147	63035	ENSG00000085185	1	0	NA	NA	NA	NA	NA	NA	NA	NA	NA	NA	0	0	0	78.3410138248848	12.4423963133641	0	58.5253456221198	90.3225806451613	2.76497695852535	217	55.346	0.0136851799356532	1.06821834572911	29	5506	24	0
9606.ENSP00000218176	3750	ENSG00000102057	1	0	NA	NA	NA	1	NA	1	NA	1	NA	NA	42.4242424242424	0	0	55.2447552447552	44.2890442890443	1.86480186480186	96.5034965034965	92.0745920745921	2.56410256410256	429	104.975	0.0558570068526128	1.14021505226012	39.3916666666667	8601	16	0
9606.ENSP00000218197	9016	ENSG00000102078	1	0	NA	NA	NA	NA	NA	NA	NA	NA	NA	NA	0	0	0	78.8104089219331	1.85873605947955	1.48698884758364	40.5204460966543	86.2453531598513	2.23048327137546	269	73.281	0.0172681691480891	1.0208459528697	49	6347	22	0
9606.ENSP00000218224	NA	ENSG00000102103	1	1	NA	NA	NA	NA	NA	NA	NA	NA	NA	NA	0	0	0	63.9240506329114	12.3417721518987	53.7974683544304	67.7215189873418	34.8101265822785	57.2784810126582	316	202	0.0786244369848978	1.21284909921492	57570.8070509176	10114	NA	0
9606.ENSP00000218230	27344	ENSG00000102109	1	0	NA	NA	NA	NA	NA	NA	NA	NA	NA	NA	0	0	0	55.8441558441558	3.8961038961039	0	83.1168831168831	88.3116883116883	2.5974025974026	77	19.331	0.00530397514440509	0.916474362972368	0	2247	24	0
9606.ENSP00000218249	282808	ENSG00000102128	1	0	NA	NA	NA	NA	NA	NA	NA	NA	NA	NA	0	0	10.9118086696562	77.5784753363229	63.677130044843	0	97.7578475336323	85.0523168908819	2.24215246636771	669	185.922	0.0879991098257846	1.14951398926754	6	11800	12	0
9606.ENSP00000218316	9248	ENSG00000102195	10	0	NA	NA	NA	NA	NA	NA	NA	NA	NA	NA	0	0	0	58.2191780821918	12.3287671232877	1.36986301369863	78.7671232876712	95.2054794520548	1.36986301369863	146	32.934	0.0052903343306949	1.01934219124146	0	3739	27	0
9606.ENSP00000218340	6102	ENSG00000102218	1	1	NA	NA	NA	NA	NA	NA	NA	NA	NA	NA	0	0.413223140495868	0	72.7272727272727	9.50413223140496	1.65289256198347	60.3305785123967	93.3884297520661	1.65289256198347	242	60.317	0.0138273916759818	0.91514262511606	23	6042	66	0
9606.ENSP00000218343	9767	ENSG00000102221	3	0	NA	NA	NA	NA	NA	NA	NA	NA	NA	NA	0	0	0	95.5916473317865	39.2111368909513	0.928074245939675	59.6287703016241	94.199535962877	0.928074245939675	431	100.568	0.0360439632141872	1.06099240002465	10914.5850264695	8113	20	0
9606.ENSP00000218348	8237	ENSG00000102226	1	0	NA	NA	NA	NA	NA	NA	NA	NA	NA	NA	0	0.233100233100233	0	86.7132867132867	35.4312354312354	2.33100233100233	62.9370629370629	83.2167832167832	4.1958041958042	429	118.424	0.0398790075605288	1.15853065190477	38497.2567829457	8219	65	0
9606.ENSP00000218364	27336	ENSG00000102241	3	0	1	NA	NA	NA	NA	NA	NA	NA	NA	NA	0	0	0	74.6323529411765	23.8970588235294	0	83.0882352941177	78.3088235294118	5.51470588235294	272	81.556	0.027314980002793	1.10481183287173	1	7038	53	0
9606.ENSP00000218388	7076	ENSG00000102265	2	0	NA	NA	NA	NA	NA	NA	NA	NA	NA	NA	0	0	0	23.5643564356436	2.11221122112211	5.54455445544554	99.0759075907591	81.980198019802	7.06270627062706	1515	451.619999999999	0.185788810590248	1.22137951424628	809764.03077927	13627	581	0
9606.ENSP00000218436	347365	ENSG00000102313	1	0	NA	NA	NA	NA	NA	NA	NA	NA	NA	NA	67.2043010752688	0	0	74.7311827956989	8.06451612903226	0.537634408602151	90.8602150537634	92.4731182795699	0	186	61.1740000000001	0.0453820544561636	0.81733291987163	2	5533	2	0
9606.ENSP00000218439	10916	ENSG00000102316	1	1	NA	NA	NA	NA	NA	NA	NA	NA	NA	NA	0	0	0	38.695652173913	36.5217391304348	34.3478260869565	60.4347826086956	55.6521739130435	36.0869565217391	230	112.249	0.036334492196353	1.15188118033419	28.8333333333333	7366	48	0
9606.ENSP00000218516	2717	ENSG00000102393	1	1	NA	NA	NA	NA	NA	NA	NA	NA	NA	NA	2.68456375838926	0.671140939597315	2.01342281879195	19.7986577181208	7.04697986577181	7.71812080536913	94.9664429530201	83.2214765100671	7.38255033557047	298	86.409	0.0282711924927722	1.07297631338868	32395.8334326135	6987	183	0
9606.ENSP00000218548	479	ENSG00000075673	1	0	NA	NA	NA	NA	NA	NA	NA	NA	NA	NA	16.2095984329089	0	0.685602350636631	80.8521057786484	68.462291870715	2.00783545543585	98.873653281097	92.5563173359452	1.81194906953967	2042	477.251000000001	0.246696484939495	1.06055973257398	430.722222222222	15167	29	0
9606.ENSP00000218652	54602	ENSG00000102471	1	0	NA	NA	NA	NA	NA	NA	NA	NA	NA	NA	0	0	0	46.09375	53.90625	0	88.28125	81.25	2.34375	128	35.151	0.014964933411662	1.10346035990748	2	3670	22	0
9606.ENSP00000218721	2862	ENSG00000102539	4	0	NA	NA	NA	NA	NA	NA	NA	1	NA	1	0	0	0	5.5793991416309	32.618025751073	66.9527896995708	61.3733905579399	31.7596566523605	67.381974248927	233	159.739	0.042806923447936	1.16321824626054	8.5	8741	18	0
9606.ENSP00000218758	54	ENSG00000102575	2	1	NA	NA	NA	NA	NA	NA	NA	NA	NA	NA	5.0682261208577	0	0	35.4775828460039	11.1111111111111	1.364522417154	96.6861598440546	88.1091617933723	2.14424951267057	513	134.7	0.0688091641232044	1.05232925362419	19568	10062	86	0
9606.ENSP00000218867	6445	ENSG00000102683	1	1	NA	NA	NA	NA	NA	NA	NA	NA	NA	NA	0	0	0	18.1409295352324	4.047976011994	2.84857571214393	98.2008995502249	93.5532233883059	2.39880059970015	667	164.194	0.0561687971871374	1.12751339487412	124.625	10925	43	0
9606.ENSP00000218894	55578	ENSG00000102710	1	0	NA	NA	NA	NA	NA	NA	NA	NA	NA	NA	0	0	0	84.4705882352941	5.17647058823529	7.05882352941176	44.2352941176471	90.3529411764706	6.35294117647059	425	103.307	0.0429235546690865	1.18102879054096	19552	8631	28	0
9606.ENSP00000219022	10562	ENSG00000102837	1	0	NA	NA	NA	NA	NA	NA	NA	NA	NA	NA	0	0	0	26.9230769230769	20.5128205128205	0	83.3333333333333	88.4615384615385	0	78	18.2	0.00383152018200428	0.837553551136354	1	2159	61	0
9606.ENSP00000219054	123876	ENSG00000183747	1	0	NA	NA	NA	NA	NA	NA	NA	NA	NA	NA	28.9439374185137	1.04302477183833	0.391134289439374	85.006518904824	26.2059973924381	23.0769230769231	93.4810951760104	86.7014341590613	1.43415906127771	767	200.548	0.0772809107183594	1.12947175137657	0	11680	12	1
9606.ENSP00000219066	4913	ENSG00000065057	1	1	NA	NA	NA	NA	NA	NA	NA	NA	NA	NA	54.8192771084337	0.753012048192771	0.301204819277108	67.7710843373494	29.3674698795181	0	95.933734939759	89.4578313253012	2.10843373493976	664	165.761	0.0780717898377652	1.14550225471925	19467.2602941176	12080	59	1
9606.ENSP00000219069	10127	ENSG00000006194	1	0	NA	NA	NA	NA	NA	NA	NA	NA	NA	NA	0	0	0	83.633387888707	96.8085106382979	0.0818330605564648	97.9541734860884	98.8543371522095	0.245499181669394	1222	238.991999999999	0.181794363358403	1.11992174451688	2	15735	13	0
9606.ENSP00000219070	4313	ENSG00000087245	1	1	NA	NA	NA	NA	NA	NA	NA	NA	NA	NA	0	0	0	39.6174863387978	4.23497267759563	4.03005464480874	98.5655737704918	76.844262295082	6.89890710382514	1464	467.565	0.218661467234069	1.29379078253557	442141.99138285	14062	1587	0
9606.ENSP00000219091	7755	ENSG00000122386	1	0	NA	NA	NA	NA	NA	NA	NA	NA	NA	NA	0	0	0	84.2668863261944	96.2108731466227	0.0823723228995058	98.0230642504119	98.8467874794069	0.247116968698517	1214	238.140999999999	0.180118993602465	1.11213557360498	0	15671	11	0
9606.ENSP00000219097	23594	ENSG00000091651	4	1	1	NA	NA	NA	NA	NA	NA	NA	NA	NA	0	0	0	89.2857142857143	11.3095238095238	15.4761904761905	66.6666666666667	73.2142857142857	15.4761904761905	336	123.75	0.0655581230836322	1.21379279893996	0	9000	43	0
9606.ENSP00000219139	80262	ENSG00000125149	1	0	NA	NA	NA	NA	NA	NA	NA	NA	NA	NA	0	0	0	16.6666666666667	47.2222222222222	0	63.8888888888889	86.1111111111111	2.77777777777778	36	9.209	0.00199670801541453	0.822485569628715	1	641	16	0
9606.ENSP00000219150	11151	ENSG00000102879	1	1	NA	NA	NA	NA	NA	NA	NA	NA	NA	NA	0	0.367647058823529	0	87.5	45.5882352941176	0	75	82.2303921568627	2.57352941176471	816	235.941	0.122037453749743	1.13877271800081	19484.8	13153	55	0
9606.ENSP00000219162	84560	ENSG00000102891	1	0	NA	NA	NA	NA	NA	NA	NA	NA	NA	NA	0	0	0	5.12820512820513	0	0	97.4358974358974	71.7948717948718	10.2564102564103	39	12.375	0.00329803114482847	0.863451610425696	0	793	8	0
9606.ENSP00000219168	57149	ENSG00000102897	1	0	NA	NA	NA	NA	NA	NA	NA	NA	NA	NA	0	0	0	0	11.1111111111111	0	88.8888888888889	88.8888888888889	0	45	9.961	0.00135679509352977	0.713197628655247	1	821	13	0
9606.ENSP00000219169	10204	ENSG00000102898	1	0	1	NA	NA	NA	NA	NA	NA	NA	NA	NA	0	0	0	69.6476964769648	39.2953929539295	3.7940379403794	87.5338753387534	74.7967479674797	8.13008130081301	369	117.949	0.047115034933571	1.21888983441641	0	8610	44	0
9606.ENSP00000219172	80152	ENSG00000102901	1	0	NA	NA	NA	NA	NA	NA	NA	NA	NA	NA	0	0	0	69.8795180722892	15.2610441767068	53.0120481927711	65.0602409638554	45.3815261044177	54.2168674698795	249	148.863	0.0693859535130548	1.21423405144548	61976.2672628077	8783	30	0
9606.ENSP00000219197	869	ENSG00000102924	1	0	NA	NA	NA	NA	NA	NA	NA	NA	NA	NA	0	0	0	37.6344086021505	1.0752688172043	0	98.9247311827957	94.6236559139785	2.1505376344086	93	23.292	0.00420186453323752	0.869767580132227	13	2596	14	0
9606.ENSP00000219204	23568	ENSG00000102931	1	1	NA	NA	NA	NA	NA	NA	NA	NA	NA	NA	0	0	0	41.3793103448276	13.7931034482759	6.89655172413793	96.551724137931	89.6551724137931	6.89655172413793	29	8.544	0.00238828676991009	1.11039598526016	0	492	28	1
9606.ENSP00000219207	51090	ENSG00000102934	1	0	NA	NA	NA	NA	NA	NA	NA	NA	NA	NA	0	0	0	23.6842105263158	15.7894736842105	0	92.1052631578947	78.9473684210526	5.26315789473684	38	10.754	0.00164486718823431	0.74676059731994	28.5	610	13	0
9606.ENSP00000219235	6367	ENSG00000102962	10	0	NA	NA	NA	NA	NA	NA	NA	NA	NA	NA	0	0	0	9.58904109589041	1.0958904109589	5.20547945205479	99.7260273972603	76.1643835616438	6.57534246575342	365	116.025	0.0480861971401752	1.10486658932094	0	8831	105	0
9606.ENSP00000219240	1723	ENSG00000102967	4	1	NA	NA	NA	1	NA	NA	NA	NA	NA	NA	45.1573849878935	0	0.121065375302663	87.2881355932203	9.80629539951574	4.23728813559322	81.8401937046005	85.2300242130751	3.38983050847458	826	221.394	0.0853502557857095	1.24116676143616	50560.720404411	13032	35	0
9606.ENSP00000219244	6361	ENSG00000102970	1	0	NA	NA	NA	NA	NA	NA	NA	NA	NA	NA	0	0	0	4.80225988700565	1.12994350282486	5.64971751412429	100	76.271186440678	7.34463276836158	354	114.256	0.0460126986878873	1.18779952143326	736.471918767508	8571	126	0
9606.ENSP00000219252	5432	ENSG00000102978	1	0	1	NA	NA	NA	NA	NA	NA	NA	NA	NA	17.1044950379451	0	0.758902510215995	88.6748394629305	40.8056042031524	27.2621132516054	78.4588441330998	58.9025102159953	32.6911850554583	1713	826.757999999999	0.356588068556338	1.2803295770981	638902.892604487	14623	149	0
9606.ENSP00000219255	50855	ENSG00000102981	1	0	NA	NA	NA	NA	NA	NA	NA	NA	NA	NA	0	0	0	46.4849354375897	35.1506456241033	8.03443328550933	95.2654232424677	83.6441893830703	9.75609756097561	697	219.385	0.11897855240601	1.28563848605083	572045.155341982	12134	66	0
9606.ENSP00000219271	4324	ENSG00000102996	1	0	NA	NA	NA	NA	NA	NA	NA	NA	NA	NA	0	0	0	65.8914728682171	5.42635658914729	3.87596899224806	99.2248062015504	87.5968992248062	5.42635658914729	129	34.212	0.0179870446169416	1.09783681892178	0	3953	35	0
9606.ENSP00000219281	79650	ENSG00000103005	2	1	NA	NA	NA	NA	NA	NA	NA	NA	NA	NA	0	0	0	5.17241379310345	41.3793103448276	0	62.0689655172414	63.7931034482759	24.1379310344828	58	23.454	0.00630265752401481	0.984421020569925	8997.22424262561	2084	29	0
9606.ENSP00000219299	29070	ENSG00000103021	2	0	NA	NA	NA	NA	NA	NA	NA	NA	NA	NA	0	0	0	96.6101694915254	0.847457627118644	0	55.0847457627119	87.2881355932203	0	118	29.963	0.00298739747285048	0.703089881202851	103	3134	14	0
9606.ENSP00000219301	221191	ENSG00000103023	5	0	NA	NA	NA	NA	NA	NA	NA	NA	NA	NA	4.82546201232033	0	0	92.5051334702259	23.8193018480493	0	19.917864476386	94.7638603696099	0.308008213552361	974	230.824	0.0356571321685559	1.04523736922518	31569.6941172362	11370	3	0
9606.ENSP00000219302	4832	ENSG00000103024	1	0	NA	NA	NA	NA	NA	NA	NA	NA	NA	NA	31.7582417582418	0	0.769230769230769	89.8901098901099	41.4285714285714	20.4395604395604	92.1978021978022	79.6703296703297	10.5494505494505	910	289.974	0.15233938845158	1.17017814771076	0	14025	25	0
9606.ENSP00000219313	5713	ENSG00000103035	2	0	1	NA	1	NA	NA	NA	NA	NA	1	NA	5.11022044088176	0.501002004008016	0	87.4749498997996	61.7234468937876	17.0340681362725	79.6593186372746	73.4468937875751	19.8396793587174	998	367.311	0.186437462551955	1.2321976461896	59460.5495448068	14285	93	0
9606.ENSP00000219315	79918	ENSG00000103037	1	0	NA	NA	NA	NA	NA	NA	NA	NA	NA	NA	0	0	0	70.0934579439252	12.1495327102804	0	75.7009345794392	86.9158878504673	0.934579439252336	107	28.249	0.0106416795018006	0.928477930895939	2	3234	14	1
9606.ENSP00000219320	55238	ENSG00000103042	1	0	NA	NA	NA	NA	NA	NA	NA	NA	NA	NA	5.38116591928251	0	0	68.1614349775785	20.627802690583	0	91.4798206278027	91.0313901345291	0	223	53.195	0.0121088879018923	0.859263726049903	8	5164	9	0
9606.ENSP00000219334	55512	ENSG00000103056	2	0	NA	NA	NA	NA	NA	NA	NA	NA	NA	NA	0	0	0	10.3448275862069	3.44827586206897	45.9770114942529	90.8045977011494	47.1264367816092	45.9770114942529	87	47.846	0.0117419698369546	1.26304326250661	89305.0896043841	3872	39	0
9606.ENSP00000219343	9057	ENSG00000103064	1	0	NA	NA	NA	NA	NA	NA	NA	NA	NA	NA	33.0472103004292	0	1.28755364806867	76.1802575107296	46.137339055794	4.72103004291846	99.3562231759657	95.7081545064378	0.429184549356223	466	98.5540000000003	0.0405249878405414	1.09809858336698	19541.6666666667	8890	18	0
9606.ENSP00000219345	23659	ENSG00000103066	1	0	NA	NA	NA	NA	NA	NA	NA	NA	NA	NA	0	0	0	68.4615384615385	11.1538461538462	11.1538461538462	80.7692307692308	82.6923076923077	11.1538461538462	260	87.7729999999999	0.0224248672228814	1.18340211572201	16158.394047619	6241	26	0
9606.ENSP00000219368	79152	ENSG00000103089	2	1	NA	NA	NA	NA	NA	NA	NA	NA	NA	NA	1.9672131147541	0	0	65.5737704918033	55.7377049180328	0.327868852459016	95.7377049180328	82.6229508196721	1.63934426229508	305	89.135	0.017798134434981	0.920710689115701	6	6823	30	0
9606.ENSP00000219400	56942	ENSG00000103121	1	0	NA	NA	NA	NA	NA	NA	NA	NA	NA	NA	0	0	0	77.1300448430493	2.69058295964126	0	53.3632286995516	88.7892376681614	0	223	55.399	0.0136396051366711	0.891932244318977	34	5614	8	0
9606.ENSP00000219406	64714	ENSG00000185615	6	0	NA	1	NA	NA	NA	NA	NA	NA	NA	NA	22.2174288179465	0	0	94.6937014667817	76.962899050906	0.215703192407248	97.02329594478	92.0189818809318	1.03537532355479	2318	571.491000000001	0.302534547972791	1.15429837112005	4	15276	89	0
9606.ENSP00000219409	398	ENSG00000242173	1	0	NA	NA	NA	NA	NA	NA	NA	NA	NA	NA	0	0	0	79.4238683127572	64.1975308641975	11.1111111111111	90.5349794238683	58.8477366255144	11.1111111111111	243	87.234	0.0641277454138159	1.29488140452919	0	7448	17	0
9606.ENSP00000219431	4350	ENSG00000103152	1	0	NA	NA	NA	NA	NA	NA	NA	NA	NA	NA	9.84848484848485	0	0.378787878787879	19.3181818181818	7.1969696969697	1.51515151515152	92.8030303030303	80.6818181818182	7.95454545454545	264	75.825	0.0309809331729711	1.21339286168163	38963.75	6884	86	1
9606.ENSP00000219439	83693	ENSG00000103160	1	0	NA	NA	NA	NA	NA	NA	NA	NA	NA	NA	29.4416243654822	0	16.751269035533	64.4670050761421	56.8527918781726	0	77.6649746192893	94.9238578680203	0	197	45.534	0.0126685802857884	0.751169824288136	2	4980	12	0
9606.ENSP00000219454	58189	ENSG00000103175	1	0	NA	NA	NA	NA	NA	NA	NA	NA	NA	NA	0	0	0	3.65853658536585	14.0243902439024	0	91.4634146341463	96.3414634146341	0.609756097560976	164	33.537	0.0172339708794955	0.960621723920673	0	4190	23	0
9606.ENSP00000219473	9100	ENSG00000103194	1	0	1	NA	NA	NA	NA	NA	NA	NA	NA	NA	0	0	0	83.3109017496635	80.0807537012113	3.90309555854643	36.3391655450875	83.3109017496635	5.92193808882907	743	214.751	0.120937341324884	1.26549337140217	68598.3917037747	13455	65	0
9606.ENSP00000219476	7249	ENSG00000103197	1	1	NA	NA	NA	NA	NA	NA	NA	NA	NA	NA	0	0	0	45.9403905447071	37.8211716341213	5.44707091469681	94.3473792394656	78.2117163412127	7.39979445015416	973	313.927	0.193297898083506	1.24942230256788	172493.03009649	14341	355	0
9606.ENSP00000219478	26048	ENSG00000103199	1	0	NA	NA	NA	NA	NA	NA	NA	NA	NA	NA	0	0	0	83.9801816680429	96.0363336085879	0.0825763831544178	98.2658959537572	99.009083402147	0.0825763831544178	1211	237.484999999999	0.179315759108364	1.09476094829465	35795.424846354	15525	10	1
9606.ENSP00000219479	4833	ENSG00000103202	1	0	NA	NA	NA	NA	NA	NA	NA	NA	NA	NA	31.1158798283262	0	0.858369098712446	89.3776824034335	42.7038626609442	19.9570815450644	90.450643776824	77.1459227467811	10.7296137339056	932	304.305	0.152400618110113	1.17775034460617	53844.4075202198	14017	37	0
9606.ENSP00000219481	26063	ENSG00000242612	3	0	NA	NA	NA	NA	NA	NA	NA	NA	NA	NA	32.1882951653944	0	3.68956743002545	88.295165394402	53.3078880407125	17.4300254452926	95.9287531806616	83.7150127226463	0.636132315521629	786	196.221	0.0783491949845394	1.02645299369187	0	11513	20	1
9606.ENSP00000219548	10273	ENSG00000103266	1	1	NA	NA	NA	NA	NA	NA	NA	NA	NA	NA	0	0.0906618313689937	0	38.8939256572983	39.2565729827743	23.6627379873073	82.0489573889393	64.0979147778785	24.8413417951043	1103	474.972999999999	0.26503646133219	1.28660003402361	76075.6040377962	14488	344	0
9606.ENSP00000219551	9028	ENSG00000103269	1	0	NA	NA	NA	NA	NA	NA	NA	NA	NA	NA	20.6896551724138	0	0	81.8965517241379	44.8275862068966	0	79.5258620689655	95.0431034482759	0.21551724137931	464	103.928	0.0451412928748458	0.904498239386996	6	8811	12	0
9606.ENSP00000219593	7783	ENSG00000103310	1	0	NA	NA	NA	NA	NA	NA	NA	NA	NA	NA	0	0	0	25.9124087591241	1.82481751824818	3.28467153284672	95.985401459854	85.4014598540146	4.01459854014599	274	75.6909999999999	0.0177136153042691	1.07360322700788	39091.75	6210	28	0
9606.ENSP00000219596	4210	ENSG00000103313	5	1	NA	NA	NA	NA	NA	NA	NA	NA	NA	NA	0	0	0	82.712215320911	29.1925465838509	0.20703933747412	64.5962732919255	91.0973084886128	1.75983436853002	966	231.682	0.105169846622486	1.12889536092241	78281	12875	359	0
9606.ENSP00000219599	1428	ENSG00000103316	2	1	NA	NA	NA	NA	NA	NA	NA	NA	NA	NA	20.1388888888889	0	0.694444444444444	4.86111111111111	7.63888888888889	5.55555555555556	95.1388888888889	81.25	1.38888888888889	144	38.915	0.0124405805808203	0.955393477580989	1	4037	38	0
9606.ENSP00000219611	6650	ENSG00000103326	1	0	NA	NA	NA	NA	NA	NA	NA	NA	NA	NA	0	0	0	93.3110367892977	86.5105908584169	0.222965440356745	96.7670011148272	97.4358974358974	0.222965440356745	897	292.369000000002	0.131326521044496	1.12265973940161	2	15361	12	0
9606.ENSP00000219660	343	ENSG00000103375	1	0	NA	NA	NA	NA	NA	NA	NA	NA	NA	NA	9.43089430894309	0	1.78861788617886	79.0243902439024	61.9512195121951	0.650406504065041	96.5853658536585	97.0731707317073	1.13821138211382	615	125.202	0.0655588112008789	0.9664643344392	12	10827	61	0
9606.ENSP00000219689	57478	ENSG00000103404	2	0	NA	NA	NA	NA	NA	NA	NA	NA	NA	NA	0	0	0	85.2272727272727	22.7272727272727	0	84.6590909090909	96.0227272727273	0	176	36.296	0.0110708814936378	0.774537000158407	0	4531	8	1
9606.ENSP00000219700	3163	ENSG00000103415	1	0	NA	NA	NA	NA	NA	NA	NA	NA	NA	NA	0.348027842227378	0	0.348027842227378	23.4338747099768	6.72853828306264	1.27610208816705	96.8677494199536	92.4593967517401	1.16009280742459	862	205.853	0.0820745023007448	1.20238772221643	39266.5833333333	11011	72	0
9606.ENSP00000219746	27324	ENSG00000103460	1	0	NA	NA	NA	NA	NA	NA	NA	NA	NA	NA	0	0	0	33.1423895253683	89.443535188216	0	95.0900163666121	98.5270049099836	0.0818330605564648	1222	222.012999999999	0.120496175800041	0.883530557955907	1	15137	65	0
9606.ENSP00000219782	4150	ENSG00000103495	1	0	NA	NA	NA	NA	NA	NA	NA	NA	NA	NA	0	0	0	74.0787801778907	87.8653113087675	0	97.8398983481576	97.2681067344346	0.0635324015247776	1574	325.767999999999	0.240760856650194	0.938802166521127	0	16122	48	0
9606.ENSP00000219789	10423	ENSG00000103502	1	0	1	NA	NA	NA	NA	NA	NA	NA	NA	NA	38.8349514563107	0	0	59.4660194174757	17.9611650485437	8.61650485436893	95.2669902912621	84.7087378640777	6.79611650485437	824	229.826	0.0916882843369203	1.14776119131665	8689.65206084772	12612	28	0
9606.ENSP00000219794	10295	ENSG00000103507	1	1	NA	NA	NA	NA	NA	NA	NA	NA	NA	NA	12.9120879120879	0	0	91.6666666666667	39.2857142857143	20.8791208791209	95.6043956043956	94.8717948717949	0.549450549450549	1092	249.092999999999	0.146754361771171	1.02041273826268	3114.23543988517	14630	28	0
9606.ENSP00000219833	6530	ENSG00000103546	1	1	NA	NA	NA	1	NA	1	NA	1	NA	NA	4.5045045045045	0	0.900900900900901	59.4594594594595	27.9279279279279	0	96.8468468468468	82.8828828828829	4.05405405405405	222	63.017	0.0194292233511777	1.03211413126818	17	6036	190	0
9606.ENSP00000219837	400506	ENSG00000103550	1	0	NA	NA	NA	NA	NA	NA	NA	NA	NA	NA	0	0	0	11.2676056338028	81.6901408450704	0	23.943661971831	98.5915492957746	0	71	13.742	0.00516545660794126	0.86084893523989	0	1371	10	1
9606.ENSP00000219905	23269	ENSG00000174197	1	0	NA	NA	NA	NA	NA	NA	NA	NA	NA	NA	0	0	0	93.8883968113375	43.3126660761736	2.39149689991143	32.5066430469442	96.8999114260407	2.74579273693534	1129	249.83	0.0861117708319381	1.18486388896506	19316	12664	29	0
9606.ENSP00000219919	366	ENSG00000103569	4	0	NA	NA	NA	NA	NA	NA	NA	NA	NA	NA	6.2124248496994	0	0.801603206412826	87.6753507014028	52.8056112224449	0.400801603206413	88.1763527054108	96.3927855711423	0.501002004008016	998	209.519	0.109092197951759	1.01754483737269	189.5	13521	88	0
9606.ENSP00000220003	1445	ENSG00000103653	1	0	NA	NA	NA	NA	NA	NA	NA	NA	NA	NA	21.1460604173155	0.0622858922454064	2.61600747430707	78.6047960137029	88.9131111803177	3.08315166614762	97.9445655559016	92.0896916848334	3.45686701962006	3211	790.708999999998	0.463661771234541	1.24419855000939	75847.6794500793	16899	228	0
9606.ENSP00000220058	123263	ENSG00000103707	1	1	NA	NA	NA	NA	NA	NA	NA	NA	NA	NA	59.4951923076923	0	0.120192307692308	63.9423076923077	8.53365384615385	3.36538461538462	97.3557692307692	91.2259615384615	2.04326923076923	832	222.193	0.119907581329224	1.14137430843578	19562.6666666667	13572	15	0
9606.ENSP00000220062	51285	ENSG00000103710	2	0	NA	NA	NA	NA	NA	NA	NA	NA	NA	NA	6.82335102350265	0	0	72.89613343442	89.4238059135709	0	99.0144048521607	92.1910538286581	0	2638	590.909999999993	0.343825088456064	0.87350186375033	0	16766	8	0
9606.ENSP00000220166	1512	ENSG00000103811	1	0	NA	NA	NA	NA	NA	NA	NA	NA	NA	NA	4.7029702970297	0	1.73267326732673	71.039603960396	50.7425742574257	3.96039603960396	95.7920792079208	90.8415841584158	4.20792079207921	404	99.272	0.0454525080281194	1.14304989398476	22	8334	70	0
9606.ENSP00000220244	57214	ENSG00000103888	10	0	NA	NA	NA	NA	NA	NA	NA	NA	NA	NA	0	0	0	42.8571428571429	0	0	85.7142857142857	94.6428571428571	0	56	11.695	0.00286338722057758	0.822055877203911	7	953	34	0
9606.ENSP00000220325	30844	ENSG00000103966	1	0	NA	NA	NA	NA	NA	NA	NA	NA	NA	NA	0	0	0	74.8502994011976	58.0838323353293	1.19760479041916	67.6646706586826	90.4191616766467	2.9940119760479	167	38.561	0.0125433080788841	1.09922361891393	1	4409	35	1
9606.ENSP00000220420	9333	ENSG00000104055	1	1	NA	NA	NA	NA	NA	NA	NA	NA	NA	NA	0	0	0	9.63855421686747	4.81927710843374	0	95.1807228915663	95.1807228915663	0	83	18.129	0.0149957301479382	0.737514423035961	0	2273	27	1
9606.ENSP00000220429	2553	ENSG00000104064	1	0	1	1	NA	NA	NA	NA	NA	NA	NA	NA	9.7629009762901	0	2.04556020455602	84.0074384007438	94.0957694095769	0.650860065086006	96.141329614133	97.443049744305	0.697350069735007	2151	447.405999999997	0.276129526703937	1.10480715575009	2927.71227517332	16285	43	0
9606.ENSP00000220478	29106	ENSG00000104112	1	0	NA	NA	NA	NA	NA	NA	NA	NA	NA	NA	0	0	0	59.375	6.25	0	95.3125	79.6875	4.6875	64	17.855	0.00389030778461358	0.870288197317179	13	1680	27	0
9606.ENSP00000220496	55192	ENSG00000104129	1	0	NA	NA	NA	NA	NA	NA	NA	NA	NA	NA	24.6543778801843	0	5.06912442396313	86.4055299539171	60.5990783410138	0	91.0138248847926	87.5576036866359	2.07373271889401	434	111.328	0.0493745926973128	1.15126205919509	39012	9138	12	0
9606.ENSP00000220507	171177	ENSG00000104140	1	0	NA	NA	NA	NA	NA	NA	NA	NA	NA	NA	6.96619950535861	0	1.85490519373454	76.4633140972795	96.4962901896125	4.9876339653751	96.5787304204452	91.5498763396537	5.11129431162407	2426	614.516999999993	0.333984887797493	1.20238225631976	18135.4702552951	16882	13	0
9606.ENSP00000220509	57617	ENSG00000104142	1	0	NA	NA	NA	NA	NA	NA	NA	NA	NA	NA	0	0	0	72.0250521920668	33.8204592901879	7.93319415448852	79.5407098121086	78.9144050104384	5.42797494780793	479	148.884	0.040213102408434	1.07896189676354	221462.479677836	9320	36	1
9606.ENSP00000220514	11339	ENSG00000104147	1	0	1	NA	NA	NA	NA	NA	NA	NA	NA	NA	0	0	0	81.8791946308725	4.69798657718121	10.9619686800895	57.4944071588367	48.3221476510067	27.9642058165548	447	213.515	0.0889241956948696	1.21647129353352	135846.203311709	10421	30	0
9606.ENSP00000220531	26258	ENSG00000104164	1	1	NA	NA	NA	NA	NA	NA	NA	NA	NA	NA	0	0	0	75.8099352051836	3.67170626349892	11.2311015118791	33.6933045356371	86.8250539956803	11.2311015118791	463	127.56	0.0426173166065489	1.17209818269988	150107.518529019	9336	36	0
9606.ENSP00000220562	2137	ENSG00000012232	1	1	NA	NA	NA	NA	NA	NA	NA	NA	NA	NA	0	0	0	23.5919234856536	0.850159404888417	0.212539851222104	99.6811902231668	92.8799149840595	0.318809776833156	941	238.476	0.0697309449458326	0.899785468306103	18149.4166666667	12296	30	0
9606.ENSP00000220584	2222	ENSG00000079459	1	0	NA	NA	NA	NA	NA	1	NA	NA	NA	NA	29.6934865900383	0	1.34099616858238	68.007662835249	21.455938697318	6.51340996168582	96.7432950191571	77.2030651340996	11.6858237547893	522	164.195	0.0549474891361864	1.16369958845118	249294.589797572	9948	55	0
9606.ENSP00000220592	27161	ENSG00000123908	1	0	NA	NA	NA	NA	NA	NA	NA	NA	NA	NA	0	0	0	74.4597249508841	43.614931237721	6.81074001309758	84.6758349705304	86.1820563195809	7.66208251473477	1527	426.839999999999	0.221379307805373	1.247447251808	219323.811944799	14703	262	0
9606.ENSP00000220597	55824	ENSG00000076641	1	0	NA	NA	NA	NA	NA	NA	NA	NA	NA	NA	0	0	0	88.6838868388684	20.6642066420664	3.5670356703567	22.3862238622386	93.7269372693727	3.690036900369	813	189.674	0.0819069044773169	1.21639554277073	248.083333333333	11876	43	0
9606.ENSP00000220616	NA	ENSG00000042832	10	1	NA	NA	NA	NA	NA	NA	NA	NA	NA	NA	1.86813186813187	0	0	28.2417582417582	15.2747252747253	0.32967032967033	97.9120879120879	89.010989010989	1.97802197802198	910	233.119	0.102837651166826	1.109009271075	20873.3931050739	12530	NA	0
9606.ENSP00000220659	55290	ENSG00000104221	1	0	NA	NA	NA	NA	NA	NA	NA	NA	NA	NA	0.161681487469685	0	0	39.2077607113985	83.9935327405012	2.18270008084074	93.3710590137429	93.856103476152	3.39531123686338	1237	270.011000000004	0.129417984925727	1.28993702157477	119412.708333351	15188	21	1
9606.ENSP00000220669	79752	ENSG00000104231	1	0	NA	NA	NA	NA	NA	NA	NA	NA	NA	NA	0	0	0	82.6388888888889	20.8333333333333	0	56.25	98.6111111111111	0	144	28.474	0.00798371777750767	0.724370601959629	2	3595	9	0
9606.ENSP00000220676	6101	ENSG00000104237	1	1	NA	NA	NA	NA	NA	NA	NA	NA	NA	NA	0	0	0	66.796875	47.265625	0	64.453125	77.34375	1.171875	256	73.241	0.0250629876031826	0.889781837749309	2	6441	45	0
9606.ENSP00000220751	8767	ENSG00000104312	1	0	NA	NA	NA	NA	NA	NA	NA	NA	NA	NA	22.9674796747967	0	0	79.6747967479675	90.1084010840108	1.55826558265583	98.8482384823848	94.1056910569106	1.93089430894309	2952	685.294999999998	0.392263918988647	1.21691381504627	88048.2222209899	16541	135	0
9606.ENSP00000220763	10404	ENSG00000104324	1	0	NA	NA	NA	NA	NA	NA	NA	NA	NA	NA	9.03614457831325	0	6.62650602409639	76.5060240963855	48.1927710843374	0	82.5301204819277	96.3855421686747	0	166	33.45	0.0161620640186082	0.726166756647561	0	4367	16	0
9606.ENSP00000220764	1666	ENSG00000104325	1	0	NA	NA	NA	NA	NA	NA	NA	NA	NA	NA	10.7787658313123	0	0.565885206143896	52.3578550255996	25.0336836432229	3.74562112638103	99.5688493667475	84.1013203988143	2.82942603071948	3711	1054.747	0.403008525356155	1.17622667588115	61250.6018037518	14923	43	0
9606.ENSP00000220772	6422	ENSG00000104332	1	0	NA	NA	NA	NA	NA	NA	NA	NA	NA	NA	0	0	0	43.7919463087248	50.8389261744966	5.2013422818792	97.4832214765101	86.9127516778524	5.70469798657718	596	163.448	0.0743660546132059	1.20681042341884	0	10127	179	0
9606.ENSP00000220809	NA	ENSG00000104368	1	1	NA	NA	NA	1	NA	NA	NA	NA	NA	NA	5.4294175715696	0	0	29.8124383020731	37.314906219151	1.48075024679171	94.2744323790721	88.5488647581441	2.56663376110563	1013	260.231000000001	0.114784104405827	1.22636945581287	60707.1996092796	12695	NA	0
9606.ENSP00000220812	27121	ENSG00000104371	1	0	NA	NA	NA	NA	NA	NA	NA	NA	NA	NA	0	0	0	3.26086956521739	0	15.2173913043478	100	69.5652173913043	17.3913043478261	92	35.489	0.0104609025353611	1.1724070967857	0	3549	29	1
9606.ENSP00000220822	54332	ENSG00000104381	1	1	NA	NA	NA	NA	NA	NA	NA	NA	NA	NA	0	0	0	43.9716312056738	3.54609929078014	0	91.4893617021277	75.177304964539	7.80141843971631	141	43.502	0.00756454947749635	0.976588811654125	11	3879	69	0
9606.ENSP00000220849	3646	ENSG00000104408	1	0	NA	NA	NA	NA	NA	NA	NA	NA	NA	NA	0	0	0	90.5405405405405	31.6216216216216	15.9459459459459	60.2702702702703	75.1351351351351	18.3783783783784	740	271.023	0.118059450636694	1.2236417361046	129646.237411445	13464	105	0
9606.ENSP00000220853	9694	ENSG00000104412	1	0	NA	NA	NA	NA	NA	NA	NA	NA	NA	NA	0	0	0	93.2	22.8	3.6	44.4	91.2	4.8	250	61.1099999999999	0.0130168067681166	1.07163813025671	20713.1	5492	24	0
9606.ENSP00000220913	54108	ENSG00000104472	1	0	NA	NA	NA	NA	NA	NA	NA	NA	NA	NA	0	0	0	83.0645161290323	40.5913978494624	13.1720430107527	61.0215053763441	73.6559139784946	12.0967741935484	372	127.091	0.0653826404523397	1.23277046913552	755426.566205122	8991	20	0
9606.ENSP00000220931	83988	ENSG00000104490	1	0	NA	NA	NA	NA	NA	NA	NA	NA	NA	NA	0	0	0	88.0405766150561	93.379604911906	3.57714895888948	96.262680192205	93.806727175654	2.40256273358249	1873	437.200999999997	0.238028508574898	1.16017601149826	47.5	15646	34	0
9606.ENSP00000220940	2765	ENSG00000104499	1	0	NA	NA	NA	NA	NA	NA	NA	NA	NA	NA	0	0	0	14.6551724137931	0	0	88.7931034482759	90.5172413793103	3.44827586206897	116	28.416	0.0159803376728732	0.93422369294956	982.882478632478	3278	8	0
9606.ENSP00000220966	65263	ENSG00000104524	1	0	NA	NA	NA	NA	NA	NA	NA	NA	NA	NA	40.6189555125725	0	0.773694390715667	75.8220502901354	5.99613152804642	1.93423597678917	93.4235976789168	92.8433268858801	2.321083172147	517	129.361	0.0612950413584951	1.07255327243822	13	9942	24	0
9606.ENSP00000221086	66036	ENSG00000104643	1	0	NA	NA	NA	NA	NA	NA	NA	NA	NA	NA	0	0	0	89	30	0	73.5	92	0.5	200	46.814	0.0198479783011424	0.833129552220003	4	5089	33	0
9606.ENSP00000221114	10671	ENSG00000104671	1	0	NA	NA	NA	NA	NA	NA	NA	NA	NA	NA	0	0	0	42.8057553956835	17.2661870503597	46.7625899280576	49.2805755395683	51.4388489208633	47.841726618705	278	153.479	0.0613810785887634	1.18882209614119	37756.2372033541	8401	22	0
9606.ENSP00000221130	2936	ENSG00000104687	1	1	NA	NA	1	NA	NA	NA	NA	NA	NA	NA	23.2289950576606	0.0549148819330038	0.329489291598023	70.0713893465129	19.6595277320154	12.0812740252608	98.5172981878089	79.0225151015925	4.99725425590335	1821	550.815	0.225390414836082	1.12162043294103	940591.761402847	14326	80	0
9606.ENSP00000221132	8797	ENSG00000104689	1	0	NA	NA	NA	NA	NA	NA	1	NA	NA	NA	0	0	0	17.2004744958482	5.45670225385528	2.25385527876631	99.5255041518387	84.5788849347568	3.6773428232503	843	238.534	0.110831334244974	1.26132188311947	52582.9032940111	12501	227	1
9606.ENSP00000221138	5516	ENSG00000104695	1	0	NA	NA	NA	NA	NA	NA	NA	NA	NA	NA	10.2007374027038	0	0.5735354362966	91.765669807456	91.888570258091	11.5526423596887	90.7005325686194	77.0176157312577	13.3142154854568	2441	786.926999999982	0.452944414422349	1.28264459257146	19703.3666666667	16920	94	0
9606.ENSP00000221166	4741	ENSG00000104722	1	0	NA	NA	NA	NA	NA	NA	NA	NA	NA	NA	0	0	0	34.5360824742268	19.5876288659794	2.57731958762887	95.360824742268	91.7525773195876	3.60824742268041	194	48.43	0.0277934491217785	1.03828906427997	1	5499	53	0
9606.ENSP00000221167	7991	ENSG00000104723	1	1	NA	NA	NA	NA	NA	NA	NA	NA	NA	NA	0	0	0	84.765625	53.515625	5.078125	68.75	80.46875	6.640625	256	73.891	0.0179421490326834	1.1799934649113	29685.0957492751	6035	43	0
9606.ENSP00000221200	54793	ENSG00000104756	1	0	NA	NA	NA	NA	NA	NA	NA	NA	NA	NA	4.59770114942529	0	0	80.0766283524904	4.21455938697318	0	94.2528735632184	95.4022988505747	0	261	50.2360000000002	0.0275783055607431	0.803565427973813	1	5765	16	0
9606.ENSP00000221204	2267	ENSG00000104760	4	0	NA	NA	NA	NA	NA	NA	NA	NA	NA	NA	0	0	0	75.8741258741259	59.4405594405594	2.44755244755245	37.4125874125874	89.5104895104895	2.7972027972028	286	66.345	0.0150088124825801	1.086644175414	1	6053	26	0
9606.ENSP00000221232	NA	ENSG00000088038	1	0	1	NA	NA	NA	NA	NA	NA	NA	NA	NA	0	0	0	80.0681431005111	55.366269165247	3.57751277683135	79.2163543441227	90.8006814310051	4.25894378194208	587	167.121	0.0974452192454317	1.18345349057408	38657.822852586	12046	NA	0
9606.ENSP00000221233	56915	ENSG00000077348	2	0	1	NA	NA	NA	NA	NA	NA	NA	NA	NA	20.6577595066804	0	1.64439876670092	93.3196300102775	26.1048304213772	18.0883864337102	66.8036998972251	76.5673175745118	14.5940390544707	973	338.763	0.116358815133768	1.19896181043536	19590.6335787707	13510	50	0
9606.ENSP00000221265	54623	ENSG00000006712	1	0	1	NA	NA	NA	NA	NA	NA	NA	NA	NA	0	0.66006600660066	0	81.1881188118812	57.9207920792079	12.2112211221122	73.2673267326733	74.7524752475248	13.8613861386139	606	212.892	0.102926288043965	1.23633653266125	29707.0124356202	12358	72	0
9606.ENSP00000221283	6813	ENSG00000076944	3	1	NA	NA	NA	NA	NA	NA	NA	NA	NA	NA	0	0	0	91.9431279620853	63.9810426540284	0	85.9399684044234	81.6745655608215	4.58135860979463	633	186.478	0.0600731755447133	1.11509884744824	1935.91739170882	10376	59	0
9606.ENSP00000221307	4051	ENSG00000186529	4	0	NA	NA	NA	NA	NA	NA	NA	NA	NA	NA	31.239092495637	0.87260034904014	6.63176265270506	74.1710296684119	42.5828970331588	18.1500872600349	96.8586387434555	84.9912739965096	6.45724258289703	573	156.926	0.0552534783568861	1.17741027728243	111	10210	24	0
9606.ENSP00000221315	9668	ENSG00000256087	1	0	NA	NA	NA	NA	NA	NA	NA	NA	NA	NA	0	0	0	86.7658574784652	97.4158183241973	0.0783085356303837	97.4158183241973	99.2952231793265	0.0783085356303837	1277	247.963999999999	0.189582183410021	1.09858296100241	0	15935	7	0
9606.ENSP00000221327	7733	ENSG00000167384	1	0	NA	NA	NA	NA	NA	NA	NA	NA	NA	NA	0	0	0	88.4644194756554	96.8539325842697	0.0749063670411985	96.7790262172285	98.876404494382	0.0749063670411985	1335	259.470999999999	0.196553340078563	1.11536503231187	0	16024	9	0
9606.ENSP00000221347	8857	ENSG00000275395á	NA	NA	NA	NA	NA	NA	NA	NA	NA	NA	NA	NA	0	0	0	1.96078431372549	1.96078431372549	0	98.0392156862745	98.0392156862745	0	51	10.65	0.00135846533738615	0.685512967220447	0	781	26	0
9606.ENSP00000221399	7288	ENSG00000104804	5	0	NA	NA	NA	NA	NA	NA	NA	NA	NA	NA	0	0	0	90.7294832826748	5.01519756838906	0	29.3313069908815	99.0881458966565	0	658	135.724	0.025680582631916	0.735728684701826	0	11128	10	0
9606.ENSP00000221403	27294	ENSG00000104808	1	0	NA	NA	NA	NA	NA	NA	NA	NA	NA	NA	38.1663113006397	0	0.426439232409382	61.6204690831556	14.7121535181237	7.24946695095949	94.8827292110874	86.9936034115139	2.55863539445629	469	121.84	0.0460305401997011	1.0279891082419	19732.2171394799	9503	13	1
9606.ENSP00000221418	1891	ENSG00000104823	1	0	NA	NA	NA	NA	NA	NA	NA	NA	NA	NA	2.96052631578947	0	4.60526315789474	66.7763157894737	28.2894736842105	33.5526315789474	79.2763157894737	57.2368421052632	5.26315789473684	304	113.845	0.0199328264900068	1.04649931196665	23.5	7286	37	0
9606.ENSP00000221419	3191	ENSG00000104824	2	0	1	NA	NA	NA	NA	NA	NA	NA	NA	NA	0	0	0	59.8765432098765	19.9588477366255	35.1851851851852	81.8930041152263	56.1728395061728	35.8024691358025	486	235.149	0.102341781904576	1.17632564261289	4.25	12088	133	0
9606.ENSP00000221421	3972	ENSG00000104826	10	1	NA	NA	NA	NA	NA	NA	NA	NA	NA	NA	0	0	0	10.3896103896104	1.03896103896104	29.3506493506494	83.3766233766234	64.6753246753247	29.6103896103896	385	167.906	0.0567069805342261	1.17453776391244	42584.5747000794	9010	75	0
9606.ENSP00000221444	3743	ENSG00000104848	9	0	NA	NA	NA	1	NA	1	NA	1	NA	NA	45.2020202020202	0	1.76767676767677	40.1515151515151	50	0.757575757575758	92.4242424242424	94.6969696969697	1.01010101010101	396	92.7250000000002	0.0511076028402845	0.896693677427673	46.1428571428571	8363	7	0
9606.ENSP00000221452	5971	ENSG00000104856	1	1	NA	NA	NA	NA	NA	NA	NA	NA	NA	NA	0	0	0	28.1650071123755	7.39687055476529	9.53058321479374	93.8833570412518	76.2446657183499	10.6685633001422	703	233.801	0.140703846630447	1.22588271635014	0	12895	168	0
9606.ENSP00000221455	11129	ENSG00000104859	1	0	1	NA	NA	NA	NA	NA	NA	NA	NA	NA	15.8878504672897	0	0	49.0654205607477	7.94392523364486	0.934579439252336	95.7943925233645	84.5794392523364	3.27102803738318	214	59.599	0.0223514161718814	0.998232221669257	3902.41234541417	5654	26	0
9606.ENSP00000221459	64130	ENSG00000104863	1	0	NA	NA	NA	NA	NA	NA	NA	NA	NA	NA	0	0	0	56.7741935483871	39.3548387096774	16.1290322580645	80.6451612903226	56.7741935483871	23.2258064516129	155	67.808	0.0223946718126003	1.22297159666742	809806.273069627	5279	22	0
9606.ENSP00000221462	284352	ENSG00000104866	1	0	NA	NA	NA	NA	NA	NA	NA	NA	NA	NA	0	0	0	28.2608695652174	6.52173913043478	0	93.4782608695652	82.6086956521739	0	46	13.368	0.00311583300101771	0.749591713214391	0	1152	12	0
9606.ENSP00000221466	2217	ENSG00000104870	1	0	NA	NA	NA	NA	NA	NA	NA	NA	NA	NA	0	0	0	26.2096774193548	4.03225806451613	0	90.3225806451613	94.3548387096774	0.806451612903226	248	57.446	0.0232900569079304	1.1045919886183	466.050757575758	5947	107	0
9606.ENSP00000221476	1158	ENSG00000104879	3	0	NA	NA	NA	NA	NA	NA	NA	NA	NA	NA	0.802568218298555	0	0.321027287319422	56.5008025682183	29.6950240770466	0.481540930979133	93.5794542536116	87.4799357945425	0.802568218298555	623	160.027	0.0782156033083758	1.16038758237668	19554	11536	105	0
9606.ENSP00000221480	92960	ENSG00000104883	1	0	NA	NA	NA	NA	NA	NA	NA	NA	NA	NA	0	0	0	88	28.3636363636364	0.727272727272727	82.9090909090909	83.6363636363636	3.63636363636364	275	82.263	0.0301431534004539	1.17633158114637	39108	6920	5	1
9606.ENSP00000221485	57030	ENSG00000104888	1	0	NA	NA	NA	NA	NA	NA	NA	NA	NA	NA	0.779727095516569	0	1.94931773879142	69.9805068226121	14.4249512670565	3.7037037037037	94.9317738791423	84.990253411306	4.28849902534113	513	146.164	0.0380457837551703	1.1542175053393	852.318223443223	8497	25	0
9606.ENSP00000221486	10535	ENSG00000104889	1	1	1	NA	NA	NA	NA	NA	NA	NA	NA	NA	30.1495972382048	0	0.230149597238205	87.686996547756	13.9240506329114	1.03567318757192	78.5960874568469	77.560414269275	3.68239355581128	869	261.466	0.124903170838556	1.065016791168	19522	13469	28	1
9606.ENSP00000221494	8175	ENSG00000104897	1	0	1	NA	NA	NA	NA	NA	NA	NA	NA	NA	0	0	0	69.7865353037767	73.0706075533662	27.9146141215107	87.8489326765189	55.6650246305419	36.4532019704434	609	297.367	0.124129352367587	1.25316123414582	1506648.47503835	13282	49	0
9606.ENSP00000221496	268	ENSG00000104899	1	1	NA	NA	NA	NA	NA	NA	NA	NA	NA	NA	0	0	0	31.2412831241283	30.4044630404463	1.53417015341702	97.350069735007	89.1213389121339	2.23152022315202	717	181.522	0.0808919264383186	1.12799475750132	6	11695	303	0
9606.ENSP00000221498	27120	ENSG00000104901	5	0	NA	NA	NA	NA	NA	NA	NA	NA	NA	NA	0	0	0	93.0455635491607	0.239808153477218	0	20.9832134292566	97.9616306954436	0.239808153477218	834	190.977	0.0310391737373942	0.949982012806738	19150.2142857143	11307	19	1
9606.ENSP00000221515	56729	ENSG00000104918	3	1	NA	NA	NA	NA	NA	NA	NA	NA	NA	NA	0	0	0	11.6141732283465	0.196850393700787	0.196850393700787	99.6062992125984	82.0866141732283	3.34645669291339	508	144.135	0.069454837269062	1.15073898808108	0	10019	485	0
9606.ENSP00000221538	81492	ENSG00000104941	5	0	NA	NA	NA	NA	NA	NA	NA	NA	NA	NA	0	0	0	97.2043010752688	0.10752688172043	0	18.6021505376344	97.8494623655914	0.43010752688172	930	213.964	0.0347137072703617	0.964368569418593	18857.1046812128	11374	12	0
9606.ENSP00000221543	79735	ENSG00000104946	1	0	NA	NA	NA	NA	NA	NA	NA	NA	NA	NA	0	0	0	90.5089408528198	77.4415405777166	0	93.1224209078404	93.1224209078404	0.137551581843191	727	154.689	0.0860595753566123	0.919096326347608	2	12341	21	0
9606.ENSP00000221554	81576	ENSG00000104957	1	0	1	NA	NA	NA	NA	NA	NA	NA	NA	NA	0	0.233100233100233	0	89.7435897435897	71.0955710955711	0	82.7505827505828	82.0512820512821	3.4965034965035	429	135.904	0.0736956569871911	1.18119371595046	21454.5	10124	12	0
9606.ENSP00000221561	166	ENSG00000104964	1	0	NA	NA	NA	NA	NA	NA	NA	NA	NA	NA	0	0.17636684303351	0	40.0352733686067	36.68430335097	2.46913580246914	95.7671957671958	91.8871252204586	3.88007054673721	567	130.544	0.0548415057476744	1.19629675469437	14278.4035387812	10134	51	0
9606.ENSP00000221566	6449	ENSG00000104969	1	0	NA	NA	NA	NA	NA	NA	NA	NA	NA	NA	14.4639376218324	0	0.116959064327485	88.7329434697856	82.7680311890838	0.50682261208577	93.4502923976608	95.906432748538	0.623781676413255	2565	544.216999999997	0.29697496198375	1.17545544769821	24258.3085309335	16154	90	0
9606.ENSP00000221573	6618	ENSG00000104976	1	0	NA	NA	NA	NA	NA	NA	NA	NA	NA	NA	0	0	0	35.1851851851852	3.7037037037037	77.7777777777778	55.5555555555556	19.4444444444444	77.7777777777778	108	83.885	0.0253269077983421	1.26026009661625	0	5487	20	0
9606.ENSP00000221665	84922	ENSG00000179943	1	0	NA	NA	NA	NA	NA	NA	NA	NA	NA	NA	0	0	0	83.8815789473684	97.1217105263158	0	98.7664473684211	98.4375	0.246710526315789	1216	240.547999999999	0.183284395165572	0.932240770456791	9	15565	8	0
9606.ENSP00000221700	8529	ENSG00000186115	2	0	NA	NA	NA	NA	NA	NA	NA	NA	NA	NA	31.2292358803987	0.830564784053156	6.31229235880399	75.0830564784053	43.3554817275747	17.2757475083056	96.0132890365448	84.7176079734219	6.31229235880399	602	164.655	0.05594946141334	1.08515912802725	24	10261	121	1
9606.ENSP00000221722	23619	ENSG00000269699	1	0	NA	NA	NA	NA	NA	NA	NA	NA	NA	NA	0	0	0	83.8735818476499	95.6239870340357	0.0810372771474878	98.3792544570502	98.9465153970827	0.243111831442464	1234	241.814999999999	0.182650160514276	1.09625853397754	0	15650	5	0
9606.ENSP00000221730	79852	ENSG00000105131	1	0	NA	NA	NA	NA	NA	NA	NA	NA	NA	NA	3.84615384615385	0	11.5384615384615	3.84615384615385	0	3.84615384615385	96.1538461538462	100	0	26	5.454	0.00164627605540807	0.653564195460741	0	292	9	1
9606.ENSP00000221740	23581	ENSG00000105141	1	1	NA	NA	NA	NA	NA	NA	NA	1	NA	NA	0	0	0	20.0698080279232	75.3926701570681	0	89.7033158813263	97.9057591623037	0	573	115.161	0.0657958984394056	0.855892504833918	4	9722	67	0
9606.ENSP00000221742	6511	ENSG00000105143	2	0	NA	NA	NA	NA	NA	NA	NA	NA	NA	NA	39.1304347826087	0	0.31055900621118	79.8136645962733	2.48447204968944	2.17391304347826	99.6894409937888	91.304347826087	0.93167701863354	322	80.369	0.030344577173721	1.02126360252106	290	7219	18	0
9606.ENSP00000221797	29124	ENSG00000105198	1	0	NA	NA	NA	NA	NA	NA	NA	NA	NA	NA	0	0	0	40.6593406593407	12.0879120879121	0	83.5164835164835	89.010989010989	0	91	24.082	0.00705833956680321	0.766835322378981	0	2292	42	0
9606.ENSP00000221801	2091	ENSG00000105202	1	0	1	NA	NA	NA	NA	NA	NA	NA	NA	NA	2.86054827175209	0	1.25148986889154	75.9833134684148	38.3194278903457	6.7342073897497	84.5053635280095	74.3742550655542	12.9320619785459	1678	591.443000000001	0.236619179128345	1.25306584360691	552140.407410738	14182	109	0
9606.ENSP00000221804	1178	ENSG00000105205	10	0	NA	NA	NA	NA	NA	NA	NA	NA	NA	NA	0	0	0	11.9760479041916	5.38922155688623	0	97.6047904191617	93.4131736526946	0.598802395209581	167	41.518	0.0238045305167218	0.97146822683944	0	4897	32	0
9606.ENSP00000221847	10148	ENSG00000105246	7	0	NA	NA	NA	NA	NA	NA	NA	NA	NA	NA	0	0	0	46.9512195121951	3.65853658536585	9.14634146341463	96.9512195121951	84.1463414634146	9.14634146341463	164	49.451	0.0220077517123779	1.14964537965666	1153.10455191296	5137	51	0
9606.ENSP00000221855	1155	ENSG00000105254	1	0	1	NA	NA	NA	NA	NA	NA	NA	NA	NA	0	0	0	76.4227642276423	32.9268292682927	6.09756097560976	63.8211382113821	80.8943089430894	7.72357723577236	246	72.255	0.0284807596799692	1.17893339444936	1004.94856186111	6662	30	0
9606.ENSP00000221856	79187	ENSG00000105255	1	0	NA	NA	NA	NA	NA	NA	NA	NA	NA	NA	0	0	0	6.84210526315789	4.73684210526316	0	97.1052631578947	81.5789473684211	2.10526315789474	380	105.762	0.0548186352762679	0.964454531312695	0	8388	14	0
9606.ENSP00000221859	5438	ENSG00000105258	1	0	1	NA	NA	NA	NA	NA	NA	NA	NA	NA	3.42592592592593	0	0	85.3703703703704	41.9444444444444	43.1481481481481	58.0555555555556	50.8333333333333	45	1080	576.122999999999	0.228580374127334	1.27052653662761	152557.149569824	14083	112	0
9606.ENSP00000221891	333	ENSG00000105290	1	0	NA	NA	NA	NA	NA	NA	NA	NA	NA	NA	0	0	0	39.5759717314488	6.71378091872791	0	85.5123674911661	89.3992932862191	0.353356890459364	283	68.422	0.021999157932067	0.921363314554267	0	6508	52	0
9606.ENSP00000221922	26093	ENSG00000105321	1	0	NA	NA	NA	NA	NA	NA	NA	NA	NA	NA	0	0	0	5.15463917525773	13.4020618556701	0	84.5360824742268	93.8144329896907	2.06185567010309	97	23.87	0.00353911375838032	0.917158941212572	14710.6449289739	2244	14	1
9606.ENSP00000221930	7040	ENSG00000105329	1	1	NA	NA	NA	NA	NA	NA	1	NA	NA	NA	0	0	0	22.4292615596963	19.7032436162871	5.24499654934438	99.2753623188406	78.4679089026915	7.5224292615597	2898	906.342999999999	0.369061855645223	1.2738624677605	2277662.69076807	14884	3789	0
9606.ENSP00000221954	1089	ENSG00000105352	3	0	NA	NA	NA	NA	NA	NA	NA	NA	NA	NA	0	0	0	3.44827586206897	0	0	100	89.6551724137931	0	29	6.938	0.0012303662052265	0.686791521456389	0	362	5	0
9606.ENSP00000221957	10226	ENSG00000105355	1	0	NA	NA	NA	NA	NA	NA	NA	NA	NA	NA	0	0	0	15.695067264574	30.0448430493274	6.72645739910314	79.8206278026906	74.4394618834081	9.86547085201794	223	71.632	0.0216873079004478	1.18680871181748	39188.5	6282	75	0
9606.ENSP00000221972	973	ENSG00000105369	1	1	NA	NA	NA	NA	NA	NA	NA	NA	NA	NA	0	0	0	21.5928210880538	3.36511497476164	2.57992148065059	99.383062254627	84.2400448681997	4.20639371845205	1783	504.467999999999	0.195786317535931	1.19292562739822	166875.0444461	13711	72	0
9606.ENSP00000221973	3982	ENSG00000105370	7	1	NA	NA	NA	NA	NA	NA	NA	NA	NA	NA	0	0	0	15.8333333333333	0.833333333333333	0	100	80.8333333333333	1.66666666666667	120	35.257	0.013243303092976	0.843069864919281	0	3757	17	0
9606.ENSP00000221978	4818	ENSG00000105374	6	0	NA	NA	NA	NA	NA	NA	NA	NA	NA	NA	0	0	0	72.9166666666667	2.08333333333333	0	88.5416666666667	81.25	5.20833333333333	96	27.249	0.00552930795072079	1.03166570130838	0	2900	7	0
9606.ENSP00000221980	7087	ENSG00000105376	1	0	NA	NA	NA	NA	NA	NA	NA	NA	NA	NA	0	0	0	20.3125	8.59375	1.5625	100	84.375	1.5625	128	34.689	0.0181124074263376	1.24701092951912	0	4030	35	0
9606.ENSP00000221992	1048	ENSG00000105388	3	0	NA	NA	NA	NA	NA	NA	1	NA	NA	NA	0	0	0	11.7174959871589	4.17335473515249	0	98.0738362760835	86.3563402889246	1.60513643659711	623	163.934	0.074195319783709	1.00144417121428	4	10576	208	0
9606.ENSP00000221996	1406	ENSG00000105392	3	1	NA	NA	NA	NA	NA	NA	NA	NA	NA	NA	0	0	0	48.5294117647059	22.0588235294118	0	96.8137254901961	82.1078431372549	2.20588235294118	408	113.447	0.0349717606639386	1.03100130807007	38304.2831807082	7899	64	0
9606.ENSP00000222002	6822	ENSG00000105398	1	0	NA	NA	NA	NA	NA	NA	NA	NA	NA	NA	0.146627565982405	0	3.66568914956012	36.217008797654	3.66568914956012	3.0791788856305	89.5894428152493	89.0029325513196	3.95894428152493	682	178.816	0.0554912736798724	1.13708262116801	166	10549	73	0
9606.ENSP00000222005	11140	ENSG00000105401	1	0	1	NA	NA	NA	NA	NA	NA	NA	NA	NA	0	0.306748466257669	0	67.1779141104294	76.9938650306748	10.7361963190184	69.0184049079755	71.7791411042945	14.4171779141104	326	115.596	0.0873395376786845	1.31197028604811	18710.8786160568	8770	160	0
9606.ENSP00000222008	10567	ENSG00000105404	1	0	NA	NA	NA	NA	NA	NA	NA	NA	NA	NA	0	0	0	50.5102040816327	66.8367346938775	0	73.9795918367347	84.6938775510204	2.55102040816327	196	51.708	0.0167342950590999	0.955588122917926	0	5417	38	0
9606.ENSP00000222032	84518	ENSG00000105427	1	0	NA	NA	NA	NA	NA	NA	NA	NA	NA	NA	0	0	0	59.4202898550725	0	0	82.6086956521739	97.1014492753623	2.89855072463768	69	15.794	0.000848507917800843	0.888779706779428	37.4166666666667	1281	5	0
9606.ENSP00000222033	148066	ENSG00000105428	5	0	NA	NA	NA	NA	NA	NA	NA	NA	NA	NA	0	0	0	98.2737361282367	2.21948212083847	0	13.0702836004932	99.0135635018496	0.246609124537608	811	182.394	0.0291366647185591	1.02057544332696	10.25	11306	7	0
9606.ENSP00000222115	3036	ENSG00000105509	3	0	NA	NA	NA	NA	NA	NA	NA	NA	NA	NA	7.8482668410726	0	0	51.0137344669719	35.3172007848267	0.065402223675605	97.841726618705	90.6474820143885	0	1529	372.939999999999	0.167071106539384	0.88516858497665	0	14368	53	0
9606.ENSP00000222120	9545	ENSG00000105514	1	0	NA	NA	NA	NA	NA	NA	NA	NA	NA	NA	0	0	11.0032362459547	62.4595469255663	19.0938511326861	0.647249190938511	97.7346278317152	88.3495145631068	1.61812297734628	309	77.452	0.0291067461533596	1.0119264944205	2	7009	30	1
9606.ENSP00000222122	1628	ENSG00000105516	1	0	NA	NA	NA	NA	NA	NA	NA	NA	NA	NA	0	0	0	27.9411764705882	55.8823529411765	4.41176470588235	82.3529411764706	64.7058823529412	5.88235294117647	68	24.511	0.00630910523642235	1.25471182013794	0	2630	57	0
9606.ENSP00000222125	828	ENSG00000105519á	NA	NA	NA	NA	NA	NA	NA	NA	NA	NA	NA	NA	0.726744186046512	0	0	94.8401162790698	90.8430232558139	0	98.546511627907	96.7296511627907	0	1376	277.375000000001	0.174038594709052	0.799687136146042	0	15552	22	0
9606.ENSP00000222139	2057	ENSG00000187266	3	1	NA	NA	NA	1	NA	1	NA	NA	NA	NA	0	0	0	2.8936170212766	7.65957446808511	6.97872340425532	97.531914893617	75.063829787234	7.74468085106383	1175	387.249	0.161429602555055	1.24595627573844	58983.0648479957	13287	226	0
9606.ENSP00000222145	54922	ENSG00000105538	1	0	NA	NA	NA	NA	NA	NA	NA	NA	NA	NA	0	0	0	73.4225621414914	66.4117272147865	0	97.0044614404079	92.7342256214149	0.318674314850223	1569	374.940000000001	0.20941025939178	1.11633979711171	19535	15020	20	0
9606.ENSP00000222157	26291	ENSG00000105550	10	0	NA	NA	NA	NA	NA	NA	NA	NA	NA	NA	0	0	0	10.4452054794521	45.0342465753425	3.25342465753425	82.5342465753425	86.6438356164384	4.28082191780822	584	165.476	0.104050891889786	1.23409097343125	19294.75	10709	203	0
9606.ENSP00000222212	59284	ENSG00000105605	1	0	NA	NA	NA	1	NA	1	NA	1	NA	NA	0	0	0	65.2777777777778	0	55.5555555555556	64.8148148148148	48.1481481481481	42.5925925925926	216	107.803	0.023061794282311	1.13723622719951	119.583333333333	6083	7	0
9606.ENSP00000222214	2639	ENSG00000105607	3	1	NA	NA	NA	NA	NA	NA	NA	NA	NA	NA	28.6252354048964	1.69491525423729	0.941619585687382	84.180790960452	25.0470809792844	32.5800376647834	97.3634651600753	70.8097928436911	10.1694915254237	531	175.494	0.0489426026064435	1.16870714227967	41287.7300034737	10674	59	0
9606.ENSP00000222219	1777	ENSG00000105612	1	0	NA	NA	NA	NA	NA	NA	NA	NA	NA	NA	0	0.754716981132076	0	27.5471698113208	3.39622641509434	8.30188679245283	92.0754716981132	83.0188679245283	9.81132075471698	265	75.378	0.0297403588522952	1.21041402554034	19562	7254	38	1
9606.ENSP00000222224	NA	ENSG00000105617	1	0	1	NA	NA	NA	NA	NA	NA	NA	NA	NA	0	0	0	6.45161290322581	11.2903225806452	0	88.7096774193548	90.3225806451613	0	62	15.075	0.00142104611076617	0.743895650743558	6	1323	NA	0
9606.ENSP00000222247	6142	ENSG00000105640	1	0	1	NA	NA	NA	NA	NA	NA	NA	NA	NA	8.5383502170767	0	0	92.3299565846599	48.6251808972504	27.0622286541245	65.8465991316932	57.1635311143271	35.6005788712012	691	341.583000000001	0.14296757432169	1.35351169657325	437103.254051313	13786	53	0
9606.ENSP00000222248	6528	ENSG00000105641	6	1	NA	NA	NA	NA	NA	NA	NA	NA	NA	NA	11.996336996337	0	0.824175824175824	31.8681318681319	3.47985347985348	1.19047619047619	99.4505494505494	85.0732600732601	1.0989010989011	1092	289.263	0.101483767286871	0.996373035181944	20	12737	137	0
9606.ENSP00000222250	27106	ENSG00000105643	1	0	NA	NA	NA	NA	NA	NA	NA	NA	NA	NA	0	0	0	44.6096654275093	71.3754646840149	0	58.7360594795539	82.1561338289963	0.371747211895911	269	66.3849999999998	0.0292223797617149	0.933439065548001	1	6331	8	0
9606.ENSP00000222254	5296	ENSG00000105647	1	1	NA	NA	NA	NA	1	NA	1	NA	1	NA	0	0	0	43.4782608695652	73.4553775743707	4.11899313501144	91.9908466819222	82.3798627002288	4.11899313501144	437	130.896	0.104255921124835	1.20728176005927	16351.4506990232	10137	169	0
9606.ENSP00000222256	5864	ENSG00000105649	1	0	NA	NA	NA	NA	NA	NA	NA	NA	NA	NA	0	0	9.6	75.2	20.6	5.8	90	82.6	9.4	500	152.089	0.0431237139498609	1.21032697750381	148763.277201953	8877	74	0
9606.ENSP00000222266	55851	ENSG00000205155	NA	NA	NA	NA	NA	NA	NA	NA	NA	NA	NA	NA	0	0	0	16.3265306122449	4.08163265306122	13.0612244897959	92.2448979591837	76.3265306122449	13.8775510204082	245	86.262	0.0371579764011897	1.19808355599866	1564.58333333333	6864	78	0
9606.ENSP00000222270	9757	ENSG00000272333	NA	NA	NA	NA	NA	NA	NA	NA	NA	NA	NA	NA	2.5963808025177	0	0	84.7364280094414	88.6703383162864	0.708103855232101	91.4240755310779	89.3784421715185	1.2588512981904	1271	310.410999999999	0.18199945352853	1.19683206690569	0	14871	57	0
9606.ENSP00000222271	1311	ENSG00000105664	4	1	NA	NA	NA	NA	NA	NA	NA	NA	NA	NA	0	0	0	14.4514767932489	1.68776371308017	3.16455696202532	98.7341772151899	76.4767932489451	4.64135021097046	948	297.868	0.095601583360339	1.13033332907913	58780.1	12503	129	0
9606.ENSP00000222275	11045	ENSG00000105668	10	0	NA	NA	NA	NA	NA	NA	NA	NA	NA	NA	0	0	0	33.3333333333333	8.33333333333333	0	89.2857142857143	86.9047619047619	3.57142857142857	84	20.23	0.00280266973334866	0.86915517788105	19636	2277	24	0
9606.ENSP00000222284	10430	ENSG00000105677	2	0	NA	NA	NA	NA	NA	NA	NA	NA	NA	NA	0	0.471698113207547	0	82.0754716981132	2.83018867924528	0	35.8490566037736	92.9245283018868	1.88679245283019	212	49.292	0.00894579178503571	1.0283536752755	1988.7510976812	4628	10	0
9606.ENSP00000222286	26330	ENSG00000105679	5	0	NA	NA	NA	NA	NA	NA	NA	NA	NA	NA	17.4017094017094	0.0341880341880342	0.0341880341880342	92.4444444444444	40.2393162393162	2.66666666666667	81.8803418803419	87.6581196581197	1.47008547008547	2925	752.618999999997	0.360237345547825	1.19749114806076	75065.707068741	16603	40	0
9606.ENSP00000222304	57817	ENSG00000105697	1	1	NA	NA	NA	NA	NA	NA	NA	NA	NA	NA	0	0	0	16.0883280757098	1.57728706624606	0	96.5299684542587	78.8643533123028	5.04731861198738	317	95.214	0.0393352991291739	1.04049056847103	39363.6428571429	7578	373	0
9606.ENSP00000222305	7392	ENSG00000105698	1	0	NA	NA	NA	NA	NA	NA	NA	NA	NA	NA	0	0	0	10.0649350649351	7.46753246753247	0.649350649350649	98.7012987012987	86.038961038961	1.2987012987013	308	78.623	0.0397306060706915	1.20715681850872	0	7420	74	0
9606.ENSP00000222307	79036	ENSG00000105700	1	0	NA	NA	NA	NA	NA	NA	NA	NA	NA	NA	0	0	0	40.2777777777778	56.25	9.72222222222222	57.6388888888889	56.25	1.38888888888889	144	53.863	0.0204709927351575	1.16088345288838	1	4591	18	0
9606.ENSP00000222308	23770	ENSG00000105701	5	0	NA	NA	NA	NA	NA	NA	NA	NA	NA	NA	10.2564102564103	0	0	78.5375118708452	72.8395061728395	1.13960113960114	78.1576448243115	89.6486229819563	1.70940170940171	1053	268.422000000001	0.138062075020259	1.22688188279764	3686.90014146563	14004	84	0
9606.ENSP00000222329	2077	ENSG00000105722	1	1	NA	NA	NA	NA	NA	NA	NA	NA	NA	NA	0	0	0	15.7051282051282	46.1538461538462	0.961538461538462	92.3076923076923	94.2307692307692	0.961538461538462	312	70.7	0.0385915437453567	1.26627253694043	0	7478	31	0
9606.ENSP00000222330	2931	ENSG00000105723	1	0	NA	NA	NA	1	NA	NA	1	NA	NA	1	20.0874635568513	0.0291545189504373	1.04956268221574	85.2186588921283	88.4839650145773	0.699708454810496	98.0174927113703	91.0787172011662	0.991253644314869	3430	853.430999999993	0.48857969035672	1.26798462870686	19390.9166666667	16845	151	0
9606.ENSP00000222345	23094	ENSG00000105738	1	1	NA	NA	NA	NA	NA	NA	NA	NA	NA	NA	0	0	0	27.3885350318471	75.796178343949	0	85.9872611464968	93.6305732484076	0	157	38.05	0.0241627800780986	0.76699683882723	0	4338	23	0
9606.ENSP00000222374	199731	ENSG00000105767	1	0	NA	NA	NA	NA	NA	NA	NA	NA	NA	NA	0	0	0	54.7169811320755	7.54716981132075	0	86.7924528301887	88.6792452830189	0	53	13.115	0.00245805775721412	0.73804748074037	2	1024	18	0
9606.ENSP00000222381	5444	ENSG00000005421	10	1	NA	NA	NA	NA	NA	NA	NA	NA	NA	NA	0	0	0.208116545265349	21.4360041623309	0.312174817898023	0.208116545265349	96.5660770031217	87.4089490114464	0.624349635796046	961	253.572	0.083335087843349	0.957903627446408	19548.6666666667	12409	1047	0
9606.ENSP00000222382	64816	ENSG00000021461	1	0	NA	NA	NA	1	NA	NA	NA	NA	NA	NA	33.9357429718875	0	8.43373493975904	65.2610441767068	45.5823293172691	13.2530120481928	97.1887550200803	93.9759036144578	0	498	110.514	0.0455393376835516	0.750743551786815	2	9596	25	1
9606.ENSP00000222388	10061	ENSG00000285292	NA	NA	NA	NA	NA	NA	NA	NA	NA	NA	NA	NA	28.2885431400283	0.141442715700141	0.848656294200849	92.5035360678925	50.3536067892504	3.39462517680339	74.1159830268741	88.967468175389	3.11173974540311	707	182.642	0.0654010106720346	0.950803670287745	7	12418	45	0
9606.ENSP00000222390	NA	ENSG00000019991	1	1	NA	NA	NA	NA	1	NA	1	NA	NA	NA	4.00271370420624	0	0	39.4165535956581	28.0189959294437	9.70149253731343	97.0827679782904	76.3907734056988	11.1940298507463	1474	498.556999999998	0.233768590651935	1.267310100804	436346.763174303	14119	NA	0
9606.ENSP00000222399	3912	ENSG00000091136	1	1	NA	NA	NA	1	NA	NA	NA	NA	NA	NA	0	0	0	60.2564102564103	16.6666666666667	28.6324786324786	82.9059829059829	65.3846153846154	28.6324786324786	234	98.7750000000001	0.0346838401024638	1.21703896837772	0.5	6654	100	0
9606.ENSP00000222402	51619	ENSG00000078967	3	0	NA	NA	NA	NA	NA	NA	NA	NA	NA	NA	0	0	0	71.1590296495957	84.5462713387242	22.7313566936208	91.8238993710692	69.811320754717	23.4501347708895	1113	435.931	0.238248719861649	1.34836046036452	73908.0316693433	14595	21	0
9606.ENSP00000222462	51384	ENSG00000002745	1	0	NA	NA	NA	NA	NA	NA	NA	NA	NA	NA	0	0	0	54.1666666666667	73.8636363636364	7.57575757575758	94.3181818181818	84.6590909090909	8.14393939393939	528	158.948	0.0622872206843845	1.21819941251584	19504.1049242424	9404	40	1
9606.ENSP00000222481	1358	ENSG00000158516	10	0	NA	NA	NA	NA	NA	NA	NA	NA	NA	NA	42.4812030075188	0	1.50375939849624	78.5714285714286	67.2932330827068	1.12781954887218	77.0676691729323	90.9774436090226	1.12781954887218	266	63.8209999999999	0.0109598188660423	0.943355713832717	16	5789	23	1
9606.ENSP00000222482	51200	ENSG00000128510	1	0	NA	NA	NA	NA	NA	NA	NA	NA	NA	NA	42.6415094339623	0	1.13207547169811	74.3396226415094	69.4339622641509	0.377358490566038	75.8490566037736	93.9622641509434	1.13207547169811	265	60.9919999999999	0.0104941217964111	0.926091220813264	19500	5695	18	1
9606.ENSP00000222511	NA	ENSG00000105793	1	0	1	NA	NA	NA	NA	NA	NA	NA	NA	NA	40.7155025553663	0	5.11073253833049	90.2896081771721	20.1022146507666	0.170357751277683	87.9045996592845	86.2010221465077	0.851788756388416	587	163.086	0.0624576838159356	1.04660753554217	0	11970	NA	0
9606.ENSP00000222543	7980	ENSG00000105825	1	0	NA	NA	NA	NA	NA	NA	NA	NA	NA	NA	0	0	0	66.2337662337662	47.7922077922078	0	85.974025974026	95.8441558441558	0.25974025974026	385	84.8080000000002	0.0232687263387705	0.855131175890324	9.1047619047619	6854	122	0
9606.ENSP00000222547	10282	ENSG00000105829	1	0	1	NA	NA	NA	NA	NA	NA	NA	NA	NA	0	0	0	63.6363636363636	50.8264462809917	30.9917355371901	87.396694214876	63.2231404958678	29.5454545454545	484	212.513	0.0622340697900834	1.23613274169731	6624.05126607764	9902	23	1
9606.ENSP00000222553	10135	ENSG00000105835	1	0	NA	NA	NA	NA	NA	NA	NA	NA	1	NA	28.3175355450237	0	0.118483412322275	64.6919431279621	10.781990521327	3.08056872037915	80.0947867298578	88.5071090047393	2.3696682464455	844	217.463	0.100441596124684	1.17644209122635	328139.831141146	12730	438	0
9606.ENSP00000222567	221830	ENSG00000105849	1	0	1	NA	NA	NA	NA	NA	NA	NA	NA	NA	0	0	0	81.2403100775194	25.5813953488372	16.4341085271318	32.2480620155039	51.1627906976744	31.3178294573643	645	310.873	0.11949369919252	1.22466782457308	40633.8517084224	13389	19	0
9606.ENSP00000222572	5445	ENSG00000105854	1	1	NA	NA	NA	NA	NA	NA	NA	NA	NA	NA	0	0	1.6	17.6	19.2	1.6	89.6	88	2.4	125	31.509	0.0135283750659584	0.872448579334743	8	3855	203	0
9606.ENSP00000222573	3696	ENSG00000105855	6	0	NA	NA	NA	NA	NA	NA	NA	NA	NA	NA	0	0	0	74.0181268882175	60.7250755287009	31.1178247734139	89.1238670694864	66.4652567975831	30.2114803625378	331	145.606	0.0512777658870813	1.18703385208525	342.833333333333	8523	42	0
9606.ENSP00000222574	26959	ENSG00000105856	1	0	NA	NA	NA	NA	NA	NA	NA	NA	NA	NA	0	0	0	89.5752895752896	6.17760617760618	3.08880308880309	32.8185328185328	93.8223938223938	4.24710424710425	259	56.205	0.0265932946804375	1.2256743745197	0	6358	49	0
9606.ENSP00000222584	6671	ENSG00000105866	1	0	NA	NA	NA	NA	NA	NA	NA	NA	NA	NA	0	0	0	84.1843088418431	91.1581569115816	0	95.8904109589041	98.1320049813201	0.12453300124533	1606	329.813999999999	0.23292868168754	0.898789579826767	0	16219	48	0
9606.ENSP00000222598	1749	ENSG00000105880	1	1	NA	NA	NA	NA	NA	NA	NA	NA	NA	NA	0	0	0	41.2698412698413	24.0079365079365	0	99.0079365079365	92.4603174603175	1.38888888888889	504	120.628	0.0420000442777404	1.0305798900813	2	8983	47	0
9606.ENSP00000222644	51678	ENSG00000105926	1	0	NA	NA	NA	NA	NA	NA	NA	NA	NA	NA	38.046875	0.3125	0	84.84375	57.8125	4.0625	86.09375	83.125	1.09375	1280	334.574999999999	0.183999668007347	1.1355901483247	19331.5458333333	14653	26	0
9606.ENSP00000222673	4967	ENSG00000105953	1	1	1	NA	NA	NA	NA	NA	NA	NA	NA	NA	10.1143359718558	0	0.527704485488127	70.3605980650836	15.3034300791557	7.65171503957784	97.8891820580475	80.4749340369393	5.0131926121372	1137	336.878	0.129494049611501	1.14260142083505	206527.091383368	13259	35	0
9606.ENSP00000222674	64111	ENSG00000105954	10	0	NA	NA	NA	NA	NA	NA	NA	NA	NA	NA	0	0	0	54.5454545454545	0	0	76.3636363636364	78.1818181818182	5.45454545454545	55	16.621	0.00312989239584828	0.978670796754432	1	1396	11	0
9606.ENSP00000222693	858	ENSG00000105971	1	0	NA	NA	NA	NA	NA	NA	NA	NA	NA	NA	0	0	0	13.8392857142857	7.58928571428571	6.25	99.1071428571429	82.5892857142857	6.25	224	65.1409999999999	0.0383204922865306	1.22282589172168	0	6468	100	0
9606.ENSP00000222718	3199	ENSG00000105996	1	1	NA	NA	NA	NA	NA	NA	NA	NA	NA	NA	0	0	0	45.5882352941176	52.3529411764706	14.1176470588235	87.9411764705882	76.1764705882353	15	340	116.694	0.0497402198435811	1.20035702234921	102.083333333333	8138	20	0
9606.ENSP00000222725	3955	ENSG00000106003	1	1	NA	NA	NA	NA	NA	NA	NA	NA	NA	NA	0	0	0	38.8278388278388	23.4432234432234	2.1978021978022	97.8021978021978	87.9120879120879	4.02930402930403	273	72.224	0.0237151456560253	1.26823488567972	19966.0532467532	6437	22	0
9606.ENSP00000222726	3202	ENSG00000106004	1	0	NA	NA	NA	NA	NA	NA	NA	NA	NA	NA	0	0	0	21.9954648526077	52.6077097505669	0	99.0929705215419	93.4240362811791	1.13378684807256	441	107.129	0.0486704662775234	1.04566549933717	0	8609	63	0
9606.ENSP00000222728	3203	ENSG00000106006	1	0	NA	NA	NA	NA	NA	NA	NA	NA	NA	NA	0	0	0	50.4761904761905	72.3809523809524	0	98.0952380952381	90.4761904761905	0	105	25.099	0.00755245158224501	0.812554715532351	0	3197	15	1
9606.ENSP00000222747	23554	ENSG00000106025	2	1	NA	NA	NA	NA	NA	NA	NA	NA	NA	NA	0	0	0	42.5925925925926	12.962962962963	0	77.7777777777778	87.037037037037	5.55555555555556	54	13.185	0.00219737864690395	0.953059169962527	1	1047	32	0
9606.ENSP00000222753	3209	ENSG00000106031	1	1	NA	NA	NA	NA	NA	NA	NA	NA	NA	NA	0	0	0	30.1435406698565	56.4593301435407	0	99.5215311004785	88.9952153110048	0	209	54.08	0.0182063494433636	0.907216793017129	0	5671	59	0
9606.ENSP00000222792	1124	ENSG00000106069	1	0	NA	NA	NA	NA	NA	NA	NA	NA	NA	NA	0	0	0	78.7581699346405	72.8758169934641	6.20915032679739	90.1960784313726	90.8496732026144	6.20915032679739	306	82.154	0.0588896056093803	1.21995183767515	0	7617	48	0
9606.ENSP00000222800	NA	ENSG00000106077	1	0	NA	NA	NA	NA	NA	NA	NA	NA	NA	NA	62.1705426356589	0.465116279069767	0.155038759689922	79.5348837209302	56.5891472868217	7.44186046511628	98.6046511627907	90.2325581395349	0.310077519379845	645	136.991	0.0519706493572491	0.888627461698533	5	10458	NA	0
9606.ENSP00000222803	55033	ENSG00000106080	2	1	NA	NA	NA	NA	NA	NA	NA	NA	NA	NA	10.1626016260163	0	1.11788617886179	76.5243902439024	87.1951219512195	0	79.4715447154472	95.4268292682927	0.101626016260163	984	218.249000000001	0.118914119319818	1.03085578410267	0	13950	26	0
9606.ENSP00000222812	NA	ENSG00000106089	1	0	NA	NA	NA	NA	NA	NA	NA	NA	NA	NA	0	0	0	78.080985915493	53.5211267605634	4.22535211267606	95.7746478873239	79.9295774647887	7.65845070422535	1136	356.973999999999	0.142520451081942	1.23819670785046	245426.412657765	13437	NA	0
9606.ENSP00000222823	10392	ENSG00000106100	1	0	NA	NA	NA	NA	NA	NA	NA	NA	NA	NA	0	0	0	53.6878216123499	14.4082332761578	5.48885077186964	94.5111492281304	82.3327615780446	5.83190394511149	583	172.076	0.0801684352381703	1.20347620347618	4616.16283899009	10367	204	0
9606.ENSP00000222902	NA	ENSG00000106178	2	0	NA	NA	NA	NA	NA	NA	NA	NA	NA	NA	0	0	0	16.3265306122449	0.408163265306122	7.3469387755102	100	78.7755102040816	7.3469387755102	245	76.478	0.0265497255396034	1.1559070108155	0	6897	NA	0
9606.ENSP00000222968	11333	ENSG00000106244	1	0	1	NA	NA	NA	NA	NA	NA	NA	NA	NA	0	0	0	83.6065573770492	14.7540983606557	0	67.2131147540984	93.4426229508197	3.27868852459016	61	13.61	0.00425576114421882	0.987497035314233	0	1356	25	0
9606.ENSP00000222969	8896	ENSG00000106245	1	0	1	NA	NA	NA	NA	NA	NA	NA	NA	NA	0	0	0	84.5394736842105	71.0526315789474	27.9605263157895	73.6842105263158	44.9013157894737	39.9671052631579	608	360.173	0.169203845358147	1.24616887272236	59862.4202039224	13848	19	0
9606.ENSP00000222982	1577	ENSG00000106258	1	1	NA	NA	NA	1	NA	NA	NA	NA	NA	NA	25.8474576271186	0.706214689265537	6.07344632768362	61.2994350282486	40.2542372881356	19.3502824858757	97.0338983050847	82.0621468926554	10.5932203389831	708	217.769	0.0741989317609918	1.09275046906535	245.75	10796	621	0
9606.ENSP00000222990	29886	ENSG00000106266	1	0	NA	NA	NA	NA	NA	NA	NA	NA	NA	NA	0	0	0	86.7713004484305	62.780269058296	0	77.8026905829596	91.0313901345291	2.01793721973094	446	111.187	0.0306273464990797	0.996319172549621	0	8213	18	0
9606.ENSP00000223023	8976	ENSG00000106299	1	0	NA	NA	NA	NA	NA	NA	NA	NA	NA	NA	0	0	0	30.4568527918782	52.5380710659898	22.0812182741117	92.6395939086294	65.8629441624365	24.1116751269036	788	331.462	0.170289148188437	1.29316362209761	1633381.28606043	13152	136	0
9606.ENSP00000223026	23553	ENSG00000106302	4	0	NA	NA	NA	NA	NA	NA	NA	NA	NA	NA	0	0	0	3.40909090909091	61.3636363636364	4.54545454545455	82.9545454545455	90.9090909090909	4.54545454545455	88	28.513	0.00480875854543763	1.01530410259007	101.75	2771	11	0
9606.ENSP00000223029	7965	ENSG00000106305	2	0	NA	NA	NA	NA	NA	NA	NA	NA	NA	NA	0	0	0	75.9433962264151	12.2641509433962	2.35849056603774	50.9433962264151	85.8490566037736	3.77358490566038	424	117.07	0.0444262153583215	1.09411447132828	60786.564328256	8909	78	0
9606.ENSP00000223051	7036	ENSG00000106327	10	1	NA	NA	NA	NA	NA	NA	NA	NA	NA	NA	4.62962962962963	0	1.85185185185185	58.3333333333333	35.6481481481481	2.77777777777778	90.7407407407407	85.1851851851852	4.62962962962963	216	58.349	0.0223781707668192	1.18171359640795	49.875	5762	104	0
9606.ENSP00000223054	64598	ENSG00000106330	1	0	NA	NA	NA	NA	NA	NA	NA	NA	NA	NA	0	0	0	77.3722627737226	83.2116788321168	0	84.6715328467153	94.8905109489051	0	274	60.9460000000001	0.0266014348448803	0.800852595209619	26	6029	5	0
9606.ENSP00000223061	5118	ENSG00000106333	3	0	NA	NA	NA	NA	NA	NA	NA	NA	NA	NA	0	0	0	80.4347826086957	8.69565217391304	8.69565217391304	89.6739130434783	80.9782608695652	8.69565217391304	184	56.511	0.0129392376787261	1.17849797834582	175.972222222222	4925	36	0
9606.ENSP00000223073	55131	ENSG00000106344	1	1	1	NA	NA	NA	NA	NA	NA	NA	NA	NA	0	0	0	82.3238566131026	29.5426452410383	0	66.6254635352287	66.3782447466007	20.2719406674907	809	321.668	0.107298970575803	1.22037612250224	162450.443382847	13410	39	1
9606.ENSP00000223095	5054	ENSG00000106366	1	1	NA	NA	NA	NA	NA	NA	NA	NA	NA	1	7.49039692701665	0	2.04865556978233	32.7784891165173	23.4314980793854	7.23431498079385	97.6952624839949	80.1536491677337	8.8348271446863	1562	494.377999999999	0.209180891888468	1.25774176588153	1432085.86832788	14060	1265	0
9606.ENSP00000223114	346606	ENSG00000106384	1	0	NA	NA	NA	NA	NA	NA	NA	NA	NA	NA	0	0	0	74.4075829383886	12.7962085308057	16.5876777251185	60.1895734597156	69.1943127962085	17.0616113744076	211	74.781	0.0119282199467609	1.16379375954913	2058.0646031746	5627	8	0
9606.ENSP00000223122	56913	ENSG00000106392	1	0	NA	NA	NA	NA	NA	NA	NA	NA	NA	NA	0	0	0	83.1592689295039	0.783289817232376	6.26631853785901	35.2480417754569	91.2532637075718	6.52741514360313	766	191.949	0.0534367883960808	1.09368627369247	129444.616968541	10569	51	0
9606.ENSP00000223127	8985	ENSG00000106397	2	1	NA	NA	NA	NA	NA	NA	NA	NA	NA	NA	0	0.602409638554217	0	48.1927710843374	36.144578313253	43.3734939759036	72.289156626506	46.3855421686747	46.3855421686747	166	91.8060000000001	0.0266471438025073	1.22623331110746	39085.0277996127	5535	43	1
9606.ENSP00000223129	6119	ENSG00000106399	3	0	NA	NA	NA	NA	NA	NA	NA	NA	NA	NA	0	0	0	82.9617834394904	17.8343949044586	33.4394904458599	48.8853503184713	60.3503184713376	34.7133757961783	628	296.892	0.135754751987339	1.21331583913686	0	12620	79	0
9606.ENSP00000223136	51024	ENSG00000214253	1	0	1	NA	NA	NA	NA	NA	NA	NA	NA	NA	0	0	0	58.8424437299035	16.7202572347267	0	86.1736334405145	79.7427652733119	5.46623794212219	311	92.3970000000001	0.0339546057681289	1.12228142905481	19937.6261904762	7246	61	0
9606.ENSP00000223145	113263	ENSG00000106415	1	1	NA	NA	NA	NA	NA	NA	NA	NA	NA	NA	0	0	0	40.4761904761905	9.52380952380952	0	88.0952380952381	100	0	42	8.22	0.00115183208495055	0.679689446547758	0	594	31	0
9606.ENSP00000223167	93408	ENSG00000106436	1	0	NA	NA	NA	NA	NA	NA	NA	NA	NA	NA	0	0	0	88.8888888888889	95.6167176350663	2.14067278287462	96.0244648318043	93.7818552497452	2.34454638124363	1962	454.846999999996	0.265280220752176	1.11889325547976	68862.1523361609	15974	12	0
9606.ENSP00000223190	4899	ENSG00000106459	1	0	1	NA	NA	NA	NA	NA	NA	NA	NA	NA	0	0	0	47.9892761394102	5.63002680965147	3.2171581769437	81.769436997319	87.1313672922252	4.55764075067024	373	97.5850000000001	0.0483087415475897	1.18230399051306	19500.6	8621	101	0
9606.ENSP00000223208	NA	ENSG00000106477	3	1	NA	NA	NA	NA	NA	NA	NA	NA	NA	NA	0	0	0	43.2291666666667	1.5625	56.25	63.0208333333333	38.0208333333333	57.8125	192	119.859	0.0369678240758513	1.16360778457353	5917.01039929526	6847	NA	0
9606.ENSP00000223210	643641	ENSG00000106479	1	0	NA	NA	NA	NA	NA	NA	NA	NA	NA	NA	0	0	0	90.8150064683053	90.2328589909444	0	92.0439844760673	99.4178525226391	0	1546	302.251999999999	0.212769980215738	0.78723138288073	4	16215	4	0
9606.ENSP00000223215	NA	ENSG00000106484	1	0	NA	NA	NA	NA	NA	NA	NA	NA	NA	NA	0.211864406779661	0	1.27118644067797	5.08474576271186	0.635593220338983	0	98.3050847457627	80.9322033898305	4.02542372881356	472	140.349	0.0424361200337485	1.07194208434875	36.5	9032	NA	0
9606.ENSP00000223271	5919	ENSG00000106538	3	0	NA	NA	NA	NA	NA	NA	NA	NA	NA	NA	0	0	0	25.2873563218391	0	45.4022988505747	68.9655172413793	44.8275862068966	47.1264367816092	174	97.1510000000001	0.0313403071894555	1.15478019293255	38326.1477272727	6616	148	0
9606.ENSP00000223273	57002	ENSG00000241127	1	0	1	NA	NA	NA	NA	NA	NA	NA	NA	NA	0	0	0	32.258064516129	19.3548387096774	0	93.5483870967742	77.4193548387097	3.2258064516129	31	9.702	0.000865349845835639	0.89836055280592	18	627	18	0
9606.ENSP00000223293	26157	ENSG00000106560	1	0	NA	NA	NA	NA	NA	NA	NA	NA	NA	NA	0	0	0	92.289156626506	0.72289156626506	0	26.7469879518072	99.5180722891566	0	415	79.278	0.0259335643175224	0.798721686197698	1	7863	13	0
9606.ENSP00000223321	5683	ENSG00000106588	1	0	1	NA	1	NA	NA	NA	NA	NA	1	NA	0	0	3.90707497360084	87.8563885955649	46.3569165786695	2.63991552270327	56.7053854276663	83.4213305174234	8.02534318901795	947	274.225	0.110864758019446	1.20517209892052	48734.435133663	13483	123	0
9606.ENSP00000223324	64983	ENSG00000106591	1	0	1	NA	NA	NA	NA	NA	NA	NA	NA	NA	17.4397031539889	0	0	93.8775510204082	26.9016697588126	24.6753246753247	50.6493506493507	66.7903525046382	23.191094619666	539	223.855	0.0640324922545424	1.2649402609294	15968.9675357056	10613	22	0
9606.ENSP00000223336	55744	ENSG00000106603	1	0	NA	NA	NA	NA	NA	NA	NA	NA	NA	NA	0	0	0	43.75	31.25	0	68.75	93.75	0	16	3.754	0.000301211334181255	0.768164693128753	0	138	12	0
9606.ENSP00000223357	165	ENSG00000106624	1	0	NA	NA	NA	NA	NA	NA	NA	NA	NA	NA	0	0	0	58.1967213114754	31.1475409836066	0	69.672131147541	96.7213114754098	0.819672131147541	122	26.736	0.0116257705540505	0.931523659168469	0	3501	23	0
9606.ENSP00000223364	58498	ENSG00000106631	10	0	NA	NA	NA	NA	NA	1	NA	NA	NA	NA	0	0	0	86.9979919678715	95.5823293172691	2.10843373493976	97.0883534136546	93.7248995983936	2.51004016064257	1992	464.364999999995	0.270617693014439	1.13118863866565	18126.5518617021	15985	12	0
9606.ENSP00000223366	2645	ENSG00000106633	3	1	NA	NA	NA	NA	NA	NA	NA	NA	NA	NA	0.303490136570561	0.227617602427921	0.303490136570561	62.2154779969651	30.7283763277693	6.14567526555387	93.9301972685888	77.5417298937785	6.82852807283763	1318	418.480999999999	0.204003907729204	1.21149204780781	125793.553373016	14306	286	0
9606.ENSP00000223368	NA	ENSG00000106635	1	0	NA	NA	NA	NA	NA	NA	NA	NA	NA	NA	0	0	0	51.063829787234	15.6028368794326	0	76.5957446808511	72.3404255319149	8.51063829787234	141	44.748	0.0128947562663653	0.980522061746388	2	4182	NA	1
9606.ENSP00000223369	10652	ENSG00000106636	1	0	1	NA	NA	NA	NA	NA	NA	NA	NA	NA	0	0	0	85.3658536585366	70.1219512195122	24.6951219512195	89.0243902439024	64.7865853658537	25.7621951219512	656	278.147	0.0857593097923537	1.21955436699593	360225.825005045	10685	30	0
9606.ENSP00000223398	NA	ENSG00000106665	1	0	NA	NA	NA	NA	NA	NA	NA	NA	NA	NA	0	0	0	62.9787234042553	65.531914893617	0	94.468085106383	77.4468085106383	2.5531914893617	235	67.369	0.0321925546925034	1.14179790614581	0	6307	NA	0
9606.ENSP00000223428	22869	ENSG00000081386	1	0	NA	NA	NA	NA	NA	NA	NA	NA	NA	NA	0	0	0	89.851150202977	93.1664411366712	0.06765899864682	93.4370771312585	98.8497970230041	0.06765899864682	1478	292.828999999999	0.210214010732553	1.09870074553129	18521.9793650794	16183	8	0
9606.ENSP00000223459	146542	ENSG00000229809	1	0	NA	NA	NA	NA	NA	NA	NA	NA	NA	NA	0	0	0	85.5297157622739	98.7080103359173	0.0861326442721792	98.2773471145564	99.2248062015504	0.0861326442721792	1161	224.989999999999	0.176844457823438	1.09496819792334	0	15452	8	0
9606.ENSP00000223500	51510	ENSG00000086065	1	0	NA	NA	NA	NA	NA	NA	NA	NA	NA	NA	0	0	0	83.3810888252149	31.5186246418338	6.87679083094556	50.4297994269341	77.9369627507163	10.6017191977077	349	112.485	0.0379897450054319	1.21872810190367	486.122601096623	7830	48	0
9606.ENSP00000223528	2218	ENSG00000106692	2	1	NA	NA	NA	NA	NA	NA	NA	NA	NA	NA	0.598802395209581	0	0	12.5748502994012	1.19760479041916	0	99.4011976047904	79.0419161676647	4.19161676646707	167	52.99	0.010116861925727	0.982743815913963	6	4779	52	0
9606.ENSP00000223641	10952	ENSG00000106803	1	0	1	NA	NA	NA	NA	NA	NA	NA	NA	NA	0	0	0	84.0776699029126	29.9029126213592	22.7184466019417	61.3592233009709	67.5728155339806	23.6893203883495	515	210.322	0.0762410499052708	1.22277516673765	461795.664393233	10616	50	0
9606.ENSP00000223642	727	ENSG00000106804	8	1	NA	NA	NA	1	NA	NA	NA	NA	NA	NA	0	0	0	41.7695473251029	16.4609053497942	47.9423868312757	44.6502057613169	43.8271604938272	46.5020576131687	486	277.283000000001	0.0732979646476049	1.19885165532236	57529.6050138899	9965	224	0
9606.ENSP00000223795	944	ENSG00000106952	1	0	NA	NA	NA	NA	NA	NA	NA	NA	NA	NA	0	0	0	43.21608040201	1.00502512562814	0.50251256281407	97.4874371859297	87.4371859296482	1.00502512562814	199	52.038	0.0224695051227066	0.861099461189207	2	5749	39	0
9606.ENSP00000223862	6013	ENSG00000107018	10	0	NA	NA	NA	NA	NA	NA	NA	NA	NA	NA	0	0	0	34.3283582089552	4.47761194029851	0	82.089552238806	76.1194029850746	11.9402985074627	67	21.937	0.00748912998648572	1.1006595409744	0	2185	64	0
9606.ENSP00000223864	55848	ENSG00000107020	1	0	NA	NA	NA	NA	NA	NA	NA	NA	NA	NA	0	0	0	14.8936170212766	12.7659574468085	0	87.2340425531915	85.1063829787234	2.12765957446809	47	13.046	0.0030193060063172	0.960614369157651	0	1137	17	0
9606.ENSP00000224073	8721	ENSG00000107223	1	0	NA	NA	NA	NA	NA	NA	NA	NA	NA	NA	4.45026178010471	0	0	85.8638743455497	9.68586387434555	0	52.8795811518325	85.6020942408377	3.40314136125654	382	102.808	0.0403473252219148	1.01322000260795	0	8121	29	0
9606.ENSP00000224140	NA	ENSG00000107290	1	1	NA	NA	NA	NA	NA	NA	NA	NA	NA	NA	5.25783619817998	0	0	94.74216380182	47.8260869565217	0	68.2507583417594	94.994944388271	0.455005055611729	1978	443.625000000001	0.189205580868479	1.00050452049338	29	14891	NA	1
9606.ENSP00000224181	733	ENSG00000176919	10	0	NA	NA	NA	NA	NA	NA	NA	NA	NA	NA	0	0	0	77.5862068965517	1.14942528735632	10.9195402298851	62.0689655172414	82.7586206896552	6.32183908045977	174	52.429	0.00951845252897528	1.10880917248556	18065.0202341369	5132	29	0
9606.ENSP00000224237	NA	ENSG00000026025	1	1	NA	NA	NA	NA	NA	NA	NA	NA	1	NA	0	0.425330812854442	0	23.8185255198488	14.8393194706994	1.79584120982987	98.4404536862004	80.812854442344	3.78071833648393	2116	617.226999999999	0.27834551998487	1.2860616164979	69293.2845255169	14587	NA	0
9606.ENSP00000224337	29760	ENSG00000095585	2	1	NA	NA	NA	NA	NA	NA	NA	NA	NA	NA	0	0	0	37.5854214123007	38.496583143508	7.51708428246014	82.004555808656	84.2824601366743	8.42824601366743	439	129.486	0.0804420093154002	1.24522717523019	95368.0802197801	9377	60	0
9606.ENSP00000224356	1592	ENSG00000095596	6	0	NA	NA	NA	NA	NA	NA	NA	1	NA	NA	26.7683772538141	0	6.38002773925104	59.6393897364771	41.0540915395284	16.6435506241331	96.3938973647711	81.8307905686546	8.04438280166436	721	210.44	0.0714974947265164	1.07971880642554	38050.3715517816	10774	50	0
9606.ENSP00000224600	NA	ENSG00000265203á	NA	NA	NA	NA	NA	NA	NA	NA	NA	NA	NA	NA	0	0	0	44.6969696969697	33.3333333333333	0.378787878787879	71.969696969697	87.5	3.40909090909091	264	71.46	0.0314304576190743	1.07536363504007	105.666666666667	6707	NA	0
9606.ENSP00000224605	NA	ENSG00000266524	NA	NA	NA	NA	NA	NA	NA	NA	NA	NA	NA	NA	0	0	0	52.9801324503311	72.1854304635762	0	98.0132450331126	91.3907284768212	0	151	34.243	0.0112913663304506	0.815164754863127	0	4289	NA	0
9606.ENSP00000224652	11101	ENSG00000107669	1	0	NA	NA	NA	NA	NA	NA	NA	NA	NA	NA	4.08163265306122	0	0	66.3265306122449	19.8979591836735	0	47.4489795918367	88.7755102040816	1.53061224489796	196	46.186	0.0208500718546795	0.960712064684217	2	5373	21	1
9606.ENSP00000224756	54462	ENSG00000107771	1	0	NA	NA	NA	NA	NA	NA	NA	NA	NA	NA	0	0	0	92.6136363636364	1.70454545454545	0	37.5	100	0	176	30.517	0.0080019899595482	0.643107164725716	1	3850	17	0
9606.ENSP00000224764	657	ENSG00000107779	1	1	NA	NA	NA	NA	NA	NA	NA	NA	NA	NA	0	0	0	50.5409582689335	42.1947449768161	8.0370942812983	93.3539412673879	82.6893353941267	8.19165378670788	647	192.306	0.0784816541369453	1.21115432728554	198132.267561316	10710	148	0
9606.ENSP00000224784	59	ENSG00000107796	1	1	NA	NA	NA	NA	NA	NA	NA	NA	NA	NA	0	0.0252972426005565	0	76.6253478370858	73.5390842398179	0.708322792815583	98.7351378699722	81.9883632684037	2.15026562104731	3953	1234.77600000001	0.66612105693466	1.21525596060913	94012.5700182362	16890	218	0
9606.ENSP00000224807	81855	ENSG00000107819	1	0	NA	NA	NA	NA	NA	NA	NA	NA	NA	NA	0	0	0	41.0958904109589	36.986301369863	2.73972602739726	68.4931506849315	63.013698630137	8.21917808219178	73	26.392	0.00632647214547824	1.17048192064999	0	2532	21	1
9606.ENSP00000224862	NA	ENSG00000107872	1	0	NA	NA	NA	NA	NA	NA	NA	NA	NA	NA	0	0	0	4.76190476190476	6.03174603174603	84.7619047619048	25.0793650793651	11.7460317460317	82.5396825396825	315	251.331000000001	0.13036725301094	1.21123849615824	0	12205	NA	0
9606.ENSP00000224950	79991	ENSG00000107960	1	1	NA	NA	NA	NA	NA	NA	NA	NA	NA	NA	0	0	0	61.5546218487395	59.8739495798319	0	59.0336134453782	76.2605042016807	9.03361344537815	476	153.039	0.0744964728028739	1.21911485895653	120235.653802945	10580	45	1
9606.ENSP00000225171	56521	ENSG00000108176	1	1	NA	NA	NA	NA	NA	NA	NA	NA	NA	NA	27.9891304347826	0	0	87.7717391304348	70.3804347826087	0	88.5869565217391	86.1413043478261	1.08695652173913	368	92.1520000000001	0.0457235571244829	0.980019381081179	0	8453	16	1
9606.ENSP00000225174	10105	ENSG00000108179	3	0	NA	NA	NA	NA	NA	NA	NA	NA	NA	NA	14.47631754503	0.200133422281521	0.266844563042028	75.3835890593729	66.711140760507	0.600400266844563	94.4629753168779	88.7925283522348	1.73448965977318	1499	406.960999999999	0.2375359556233	1.13044633368758	1	14874	28	1
9606.ENSP00000225235	23232	ENSG00000108239	2	0	NA	NA	NA	NA	NA	NA	NA	NA	NA	NA	0	0	0	87.5945537065053	83.661119515885	0	96.5204236006051	97.125567322239	0	661	125.711	0.0778068565109706	0.808025314190895	5	11558	7	0
9606.ENSP00000225245	6348	ENSG00000277632	NA	NA	NA	NA	NA	NA	NA	NA	NA	NA	NA	NA	0	0	0	38.6127167630058	6.35838150289017	3.58381502890173	98.9595375722543	82.6589595375723	5.89595375722543	865	255.428	0.114380887859934	1.20668833194094	62.75	12377	258	0
9606.ENSP00000225275	4353	ENSG00000005381	2	1	NA	NA	NA	NA	NA	NA	NA	NA	NA	NA	0	0	0.24375380865326	25.0457038391225	4.38756855575868	1.58439975624619	99.3296770262035	85.3747714808044	2.0109689213894	1641	454.035999999999	0.1820236747688	1.19781440027119	38509.4202380952	13628	554	0
9606.ENSP00000225276	10610	ENSG00000070731	4	0	NA	NA	NA	NA	NA	NA	NA	NA	NA	NA	0	0	0	13.4328358208955	0	25.3731343283582	88.0597014925373	65.6716417910448	31.3432835820896	67	28.344	0.00214169541373897	1.06439627365049	29	2483	19	0
9606.ENSP00000225296	56919	ENSG00000005100	1	0	1	NA	NA	NA	NA	NA	NA	NA	NA	NA	7.74719673802243	0	1.32517838939857	95.6167176350663	76.7584097859327	0.509683995922528	88.8888888888889	83.3843017329256	0.611620795107034	981	260.185999999999	0.116402712099202	1.06144850274643	19529.8333333333	13805	29	0
9606.ENSP00000225298	51096	ENSG00000011260	1	0	1	NA	NA	NA	NA	NA	NA	NA	NA	NA	0	0	0	96.4571428571429	8.45714285714286	12.9142857142857	38.5142857142857	69.6	21.3714285714286	875	349.9	0.10955221502878	1.20577502971929	39050.7698884396	13402	25	0
9606.ENSP00000225328	NA	ENSG00000083454	2	0	NA	NA	NA	NA	NA	NA	NA	NA	NA	NA	0	0	0	33.3333333333333	4.76190476190476	7.14285714285714	98.8095238095238	69.0476190476191	11.9047619047619	84	29.576	0.00736386494502986	0.950472805954691	38	2821	NA	0
9606.ENSP00000225371	8288	ENSG00000121053	8	1	NA	NA	NA	NA	NA	NA	NA	NA	NA	NA	0	0	0.432276657060519	29.3948126801153	6.05187319884726	2.59365994236311	96.685878962536	93.9481268011527	0.432276657060519	694	169.736	0.061715905814891	1.00730645851577	21.2	11829	39	0
9606.ENSP00000225387	1411	ENSG00000108255	1	1	NA	NA	NA	NA	NA	NA	NA	NA	NA	NA	0	0	0	78.8389513108614	1.12359550561798	0	34.4569288389513	95.6928838951311	0.374531835205993	534	111.527	0.0401772670518011	0.892234867141884	9.33333333333333	9385	48	1
9606.ENSP00000225388	57532	ENSG00000108256	1	0	NA	NA	NA	NA	NA	NA	NA	NA	NA	NA	0	0	0	31.638418079096	12.9943502824859	0	89.2655367231638	86.4406779661017	1.12994350282486	177	45.583	0.0125503919107381	0.867427069849304	20.0647773279352	4541	40	0
9606.ENSP00000225396	6871	ENSG00000276234	NA	NA	NA	NA	NA	NA	NA	NA	NA	NA	NA	NA	0	0.0739644970414201	0	86.3165680473373	83.9497041420118	2.66272189349112	91.0502958579882	92.603550295858	3.62426035502959	1352	323.081000000005	0.168391013915466	1.20621322137378	100827.636940659	15346	45	0
9606.ENSP00000225402	26574	ENSG00000275700	NA	NA	NA	NA	NA	NA	NA	NA	NA	NA	NA	NA	0	0	0	39.6862745098039	19.2156862745098	0.705882352941177	76.2352941176471	71.6862745098039	9.09803921568627	1275	442.782	0.147888104327504	1.19550454133531	22926.926620548	13550	72	0
9606.ENSP00000225410	9326	ENSG00000273611	NA	NA	NA	NA	NA	NA	NA	NA	NA	NA	NA	NA	0	0	0	77.027027027027	3.37837837837838	0	50.3378378378378	87.5	0.675675675675676	296	76.828	0.0191033469729055	0.935927752670266	17	6792	20	0
9606.ENSP00000225426	5691	ENSG00000277791	NA	NA	NA	NA	NA	NA	NA	NA	NA	NA	NA	NA	0	0	1.15702479338843	74.2148760330578	34.8760330578512	28.7603305785124	47.7685950413223	64.297520661157	32.0661157024793	605	269.602000000001	0.131149574257524	1.23531513063805	7284.98857035846	12844	87	0
9606.ENSP00000225428	54883	ENSG00000273559	NA	NA	NA	NA	NA	NA	NA	NA	NA	NA	NA	NA	0	0	0	49.8839907192575	67.7494199535963	39.2111368909513	74.9419953596288	46.6357308584687	41.7633410672854	431	237.029000000001	0.108886535236579	1.21948005527378	38949	12777	9	0
9606.ENSP00000225430	6143	ENSG00000108298	1	0	1	NA	NA	NA	NA	NA	NA	NA	NA	NA	11.4104595879556	0.158478605388273	0.63391442155309	74.3264659270998	36.7670364500792	29.635499207607	74.8019017432647	52.7733755942948	38.9857369255151	631	332.629000000001	0.145151020132634	1.3336573957956	594467.309231658	13509	59	0
9606.ENSP00000225474	1440	ENSG00000108342	2	0	NA	NA	NA	NA	NA	NA	NA	NA	NA	NA	0	0	0	8.28976848394324	0.149365197908887	4.03286034353996	99.7759522031367	78.8648244958925	7.69230769230769	1339	413.926999999999	0.186104364241951	1.20386037360081	19580	13676	193	0
9606.ENSP00000225504	6827	ENSG00000213246	1	0	1	NA	NA	NA	NA	NA	NA	NA	NA	NA	0	0	0	69.4871794871795	59.7435897435897	21.025641025641	94.8717948717949	61.5384615384615	22.8205128205128	390	170.072	0.0798338872965518	1.2346736583356	57320.2517448225	10446	49	0
9606.ENSP00000225512	7473	ENSG00000108379	1	1	NA	NA	NA	NA	NA	NA	NA	NA	NA	NA	0	0	0	53.6903039073806	64.9782923299566	6.94645441389291	95.9479015918958	81.6208393632417	8.5383502170767	691	214.275	0.087576640470373	1.22489199823171	19538.3333333333	10538	60	0
9606.ENSP00000225519	23729	ENSG00000197417	NA	NA	NA	NA	NA	NA	NA	NA	NA	NA	NA	NA	38.0530973451327	0	0	61.283185840708	5.75221238938053	15.7079646017699	98.6725663716814	80.9734513274336	3.53982300884956	452	125.385	0.0574715293944073	0.953852087283051	31340.471381527	9930	12	0
9606.ENSP00000225525	30851	ENSG00000213977	1	0	NA	NA	NA	NA	NA	NA	NA	NA	NA	NA	0	0	0	25.7731958762887	29.8969072164948	7.21649484536082	59.7938144329897	78.3505154639175	14.4329896907216	97	32.237	0.00989699254593011	1.15156550662119	39060.7412229284	3045	34	0
9606.ENSP00000225538	5023	ENSG00000108405	2	0	NA	NA	NA	NA	NA	NA	NA	NA	NA	NA	0	0	0	19.0751445086705	1.15606936416185	3.46820809248555	100	84.393063583815	8.67052023121387	173	50.594	0.0206023022306061	1.03255979184841	4459.37619047619	5045	72	0
9606.ENSP00000225550	8688	ENSG00000108417	6	0	NA	NA	NA	NA	NA	NA	NA	NA	NA	NA	0	0	0	5	0	0	100	100	0	20	3.947	0.00256837790977954	0.67655745527568	0	177	7	0
9606.ENSP00000225567	9570	ENSG00000108433	1	1	1	NA	NA	NA	NA	NA	NA	NA	NA	NA	0	0.234192037470726	0	68.384074941452	55.2693208430913	35.3629976580796	85.0117096018735	54.8009367681499	33.9578454332553	427	204.422	0.0584739600983711	1.21925884535758	79556.8705072236	9885	36	1
9606.ENSP00000225573	55163	ENSG00000108439	2	1	NA	NA	NA	NA	NA	NA	NA	NA	NA	NA	17.0940170940171	1.70940170940171	0.854700854700855	40.1709401709402	18.8034188034188	11.965811965812	83.7606837606838	67.5213675213675	5.12820512820513	117	39.921	0.00739748963313816	1.0249377250708	187.716666666667	4015	29	0
9606.ENSP00000225576	201158	ENSG00000175106	1	0	NA	NA	NA	NA	NA	NA	NA	NA	NA	NA	0	0	0	78.030303030303	46.2121212121212	0	41.6666666666667	85.6060606060606	0	132	32.701	0.00738638730617202	0.864576023809034	0	3878	4	0
9606.ENSP00000225577	6198	ENSG00000108443	1	0	1	NA	NA	NA	NA	NA	NA	NA	1	NA	0	0.436871996505024	4.84927916120577	75.8409785932722	71.2538226299694	3.27653997378768	97.3350808213194	86.8064657055483	4.54346876365225	2289	628.511000000002	0.393627861652043	1.29973531165625	28376579.2952946	16925	347	0
9606.ENSP00000225603	10951	ENSG00000108468	1	0	NA	NA	NA	NA	NA	NA	NA	NA	NA	NA	0	0	0	15.7377049180328	37.3770491803279	0	92.1311475409836	86.5573770491803	1.31147540983607	305	83.643	0.0440291135585517	0.957636018269508	0	7710	116	0
9606.ENSP00000225609	9487	ENSG00000108474	1	1	NA	NA	NA	NA	NA	NA	NA	NA	NA	NA	15.7360406091371	0	0	80.7106598984772	0.50761421319797	8.62944162436548	54.3147208121827	81.7258883248731	5.58375634517767	197	53.917	0.0132880672471821	1.04837545992631	3929.90170305147	4905	16	0
9606.ENSP00000225614	2584	ENSG00000108479	2	1	NA	NA	NA	NA	NA	NA	NA	NA	NA	NA	11.9592875318066	0.127226463104326	0.508905852417303	41.4758269720102	10.6870229007634	1.52671755725191	98.8549618320611	87.2773536895674	1.14503816793893	786	209.786	0.105383545878692	1.05568929585636	70643.204260859	12402	46	0
9606.ENSP00000225648	3216	ENSG00000108511	1	0	NA	NA	NA	NA	NA	NA	NA	NA	NA	NA	0	0	0	34.0823970037453	48.689138576779	0	98.12734082397	91.0112359550562	0.374531835205993	267	61.196	0.0222553801773234	0.906038825381496	0	6184	39	0
9606.ENSP00000225655	5216	ENSG00000108518	1	1	NA	NA	NA	NA	NA	NA	NA	NA	NA	NA	0	0	0	72.4014336917563	70.131421744325	3.3452807646356	93.0704898446834	82.1983273596177	6.69056152927121	837	248.776000000001	0.151174317952466	1.2778885648266	113039.918220734	14320	162	0
9606.ENSP00000225665	8402	ENSG00000108528	1	0	NA	NA	NA	NA	NA	NA	NA	NA	NA	NA	0	0	0	77.4891774891775	21.6450216450216	0	82.2510822510823	94.3722943722944	0	231	53.829	0.0145635337358048	0.833863453442944	3	5615	53	0
9606.ENSP00000225688	51655	ENSG00000108551	1	0	NA	NA	NA	NA	NA	NA	NA	NA	NA	NA	7.07892595606184	0	0	78.193653376729	95.8502847843775	0	98.7794955248169	90.7648494711147	0.16273393002441	2458	568.791999999993	0.344687887878466	1.02551737464201	0	16794	32	0
9606.ENSP00000225698	708	ENSG00000108561	1	1	NA	NA	NA	NA	NA	NA	NA	NA	NA	NA	0	0	0	54.886630179828	20.0938232994527	1.72009382329945	62.9397967161845	82.7990617670055	2.97107114933542	1279	360.066	0.12234095537384	1.23005164545247	80459.4057451435	13481	191	0
9606.ENSP00000225719	1362	ENSG00000108582	1	0	NA	NA	NA	NA	NA	NA	NA	NA	NA	NA	0	0	0	65.6565656565657	23.7373737373737	25.7575757575758	52.020202020202	68.6868686868687	25.7575757575758	198	78.285	0.028985047532402	1.17299265466761	8.5	6480	40	0
9606.ENSP00000225724	9527	ENSG00000108587	1	0	NA	NA	NA	NA	NA	NA	NA	NA	NA	NA	0	0	0	75.4010695187166	43.8502673796791	30.4812834224599	80.2139037433155	59.3582887700535	31.0160427807487	374	170.117	0.0427439557511985	1.19316036805644	64213.3780467986	8986	36	0
9606.ENSP00000225726	57003	ENSG00000108588	1	0	1	NA	NA	NA	NA	NA	NA	NA	NA	NA	0	0	0	46.551724137931	41.3793103448276	0	55.1724137931034	84.4827586206897	0	58	15.065	0.00439280823252702	0.804913488352266	3	1279	29	0
9606.ENSP00000225728	51003	ENSG00000108590	1	0	1	NA	NA	NA	NA	NA	NA	NA	NA	NA	0	0	0	31.7220543806647	39.5770392749245	18.429003021148	87.9154078549849	69.7885196374622	19.6374622356495	331	130.932	0.0618220812042512	1.16588883163914	35.231746031746	8826	29	0
9606.ENSP00000225729	1819	ENSG00000108591	1	0	NA	NA	NA	NA	NA	NA	NA	NA	NA	NA	6.75105485232068	0	8.86075949367089	89.873417721519	14.7679324894515	0	40.5063291139241	94.9367088607595	2.10970464135021	237	52.871	0.0163438040126155	0.869270671114882	19574	5975	32	0
9606.ENSP00000225737	11216	ENSG00000108599	1	1	NA	NA	NA	NA	NA	NA	NA	NA	NA	NA	0	0	0	88.2352941176471	13.1302521008403	0.735294117647059	25.6302521008403	96.3235294117647	0.840336134453782	952	205.977	0.074921235800921	1.24820617792228	22627.2167931576	12044	41	0
9606.ENSP00000225740	218	ENSG00000108602	1	0	NA	NA	NA	NA	NA	NA	NA	NA	NA	NA	36.8512110726644	0.865051903114187	0.0865051903114187	77.9411764705882	33.0449826989619	33.5640138408304	98.2698961937716	72.4913494809689	5.01730103806228	1156	365.727	0.115271634484762	1.08753788157868	1265.90238095238	12991	63	0
9606.ENSP00000225777	9144	ENSG00000108639	2	0	NA	NA	NA	NA	NA	NA	NA	NA	NA	NA	0	0	0	40.7407407407407	9.25925925925926	0	74.0740740740741	90.7407407407407	7.40740740740741	54	13.264	0.0034360356663817	0.875044511122036	17	1128	13	0
9606.ENSP00000225792	1655	ENSG00000108654	1	0	NA	NA	NA	NA	NA	NA	NA	NA	NA	NA	13.7327188940092	0.184331797235023	1.61290322580645	87.1889400921659	65.2534562211982	8.94009216589862	90.0460829493088	77.0046082949309	11.4746543778802	2170	708.191999999999	0.312198930267735	1.21794956358414	39117.4722222222	14748	209	0
9606.ENSP00000225805	64149	ENSG00000108666	1	0	NA	NA	NA	NA	NA	NA	NA	NA	NA	NA	0	0	0	9.52380952380952	14.2857142857143	0	85.7142857142857	80.9523809523809	14.2857142857143	21	5.993	0.00140418356054773	0.993595968639074	6	265	12	0
9606.ENSP00000225823	40	ENSG00000108684	1	0	NA	NA	NA	NA	NA	NA	NA	NA	NA	NA	0	0	0	42.6900584795322	11.1111111111111	1.16959064327485	94.7368421052632	91.812865497076	1.16959064327485	171	41.128	0.0143217572540006	0.920071702885245	39	4626	40	0
9606.ENSP00000225831	6347	ENSG00000108691	1	1	NA	NA	NA	NA	NA	NA	1	NA	NA	NA	0	0	0	27.0601336302895	6.01336302895323	1.61469933184855	99.554565701559	76.837416481069	5.95768374164811	1796	562.859999999998	0.245975195729726	1.24137119224781	57687.4530626781	14160	1277	0
9606.ENSP00000225842	6346	ENSG00000108702	1	0	NA	NA	NA	NA	NA	NA	NA	NA	NA	NA	0	0	0	1.60965794768612	0.603621730382294	3.62173038229376	99.7987927565392	77.0623742454728	5.23138832997988	497	151.416	0.0574957538113975	1.12952637221613	1243.80833333333	9914	60	0
9606.ENSP00000225844	6357	ENSG00000181374	1	0	NA	NA	NA	NA	NA	NA	NA	NA	NA	NA	0	0	0	53.4883720930233	13.953488372093	10.4651162790698	94.7674418604651	75.5813953488372	10.4651162790698	172	56.039	0.0222798717127921	1.15317461790378	0	5754	55	0
9606.ENSP00000225873	5193	ENSG00000108733	1	1	NA	NA	NA	NA	NA	NA	NA	NA	NA	NA	0	0	0	64.0449438202247	43.2584269662921	0	79.2134831460674	79.7752808988764	11.7977528089888	178	59.137	0.0192577406776354	1.13962791291294	0	5668	24	0
9606.ENSP00000225893	6928	ENSG00000275410	NA	NA	NA	NA	NA	NA	NA	NA	NA	NA	NA	NA	0	0	0	17.6156583629893	7.29537366548043	0	98.576512455516	92.5266903914591	1.06761565836299	562	133.972	0.0527506554465586	0.949309271166888	17161.2095238095	9426	234	0
9606.ENSP00000225899	3882	ENSG00000108759	1	0	NA	NA	NA	NA	NA	NA	NA	NA	NA	NA	0	0	0	56.1643835616438	1.36986301369863	0	57.5342465753425	98.6301369863014	0	73	14.394	0.00157668499038568	0.688034315874096	0	1513	12	0
9606.ENSP00000225916	2648	ENSG00000108773	1	0	NA	NA	NA	NA	NA	NA	NA	NA	NA	NA	0	0	0	88.2068632189464	88.2551957467376	7.10488158530691	95.6500724987917	83.615273078782	9.90816819719671	2069	605.160000000003	0.336244826798211	1.26799399307846	1273524.45212857	15716	139	0
9606.ENSP00000225927	4669	ENSG00000108784	1	1	NA	NA	NA	NA	NA	NA	NA	NA	NA	NA	3.59712230215827	0	2.15827338129496	39.568345323741	36.6906474820144	0.719424460431655	76.2589928057554	74.1007194244604	5.03597122302158	139	43.054	0.00854240757653159	0.931263229333292	613.406870906871	3827	42	1
9606.ENSP00000225941	51225	ENSG00000108798	2	0	NA	NA	NA	NA	NA	NA	NA	NA	NA	NA	0	0	0	76.7634854771784	49.3775933609959	0	69.7095435684647	83.402489626556	0.4149377593361	241	60.457	0.030315321929276	0.858306125647457	12	6105	22	0
9606.ENSP00000225964	NA	ENSG00000108821	1	1	NA	NA	NA	1	NA	NA	NA	NA	NA	NA	0	0	0	47.7073170731707	22.2439024390244	9.46341463414634	95.8048780487805	80.8780487804878	10.0487804878049	1025	317.732000000001	0.117922040628757	1.19930011313484	44616.7171154416	12734	NA	0
9606.ENSP00000225969	51264	ENSG00000108826	1	0	1	NA	NA	NA	NA	NA	NA	NA	NA	NA	33.1858407079646	0	0.147492625368732	94.6902654867257	25.5162241887906	19.6165191740413	61.5044247787611	73.0088495575221	20.0589970501475	678	256.311	0.0816353967506229	1.19681933323348	23402.1808647495	12097	22	0
9606.ENSP00000225972	55379	ENSG00000108829	1	0	NA	NA	NA	NA	NA	NA	NA	NA	NA	NA	0	0	29.5454545454545	25	14.7727272727273	0	53.4090909090909	80.6818181818182	0	88	23.148	0.0100821187600045	0.765993444539412	0	2444	46	0
9606.ENSP00000225983	10014	ENSG00000108840	1	0	NA	NA	1	NA	1	NA	1	NA	1	NA	9.86842105263158	0	0	57.5	87.2368421052632	6.14035087719298	93.0701754385965	86.2280701754386	6.09649122807018	2280	633.526000000011	0.354133911100562	1.25415250194549	5140.68493141097	15867	167	0
9606.ENSP00000225992	5539	ENSG00000108849	10	0	NA	NA	NA	NA	NA	NA	NA	NA	NA	NA	0	0	0	8.44036697247706	0.18348623853211	38.1651376146789	75.2293577981651	50.6422018348624	39.6330275229358	545	285.987	0.085876599942629	1.16712999853249	338.042857142857	10050	41	0
9606.ENSP00000226004	1845	ENSG00000108861	1	0	NA	NA	NA	NA	NA	NA	NA	NA	NA	NA	0.457038391224863	0	0.457038391224863	56.2157221206581	92.4131627056673	1.09689213893967	98.2632541133455	94.6069469835466	1.18829981718464	1094	243.096000000001	0.182170076102388	1.28930628695073	0	15119	48	0
9606.ENSP00000226021	786	ENSG00000108878	10	0	NA	NA	NA	1	NA	1	NA	1	NA	NA	0	0	0	48.2558139534884	5.81395348837209	48.2558139534884	61.046511627907	47.6744186046512	45.3488372093023	172	86.589	0.0221919561727621	1.19554536121314	19716.2916666667	5809	14	0
9606.ENSP00000226067	3131	ENSG00000108924	1	0	NA	NA	NA	NA	NA	NA	NA	NA	NA	NA	0	0	0	26.2135922330097	44.6601941747573	0	84.4660194174757	71.8446601941748	6.79611650485437	103	32.824	0.0105261588133196	0.915551174389785	0	3568	36	0
9606.ENSP00000226091	1949	ENSG00000108947	1	0	NA	NA	NA	NA	NA	NA	NA	NA	NA	NA	0	0	0	75.4985754985755	41.3105413105413	23.9316239316239	81.7663817663818	72.3646723646724	24.2165242165242	351	152.3	0.1006107666766	1.21164849008218	19565.3333333333	9061	36	0
9606.ENSP00000226105	29098	ENSG00000108961	NA	NA	NA	1	NA	NA	NA	NA	NA	NA	NA	NA	0	0	0	40	54.2857142857143	0	78.0952380952381	91.4285714285714	2.85714285714286	105	26.485	0.006488478434119	1.18168291860527	0	3190	20	0
9606.ENSP00000226193	5957	ENSG00000109047	1	0	NA	NA	NA	NA	NA	NA	NA	NA	NA	NA	0	0	0	85.7069933639612	89.5865237366003	0.204185809086269	98.1623277182236	93.517100561511	0.663603879530373	1959	448.018999999996	0.251451159583671	1.14263370501478	32	15730	29	0
9606.ENSP00000226207	4619	ENSG00000109061	10	0	NA	NA	NA	NA	NA	NA	NA	NA	NA	NA	0	0	0	84.2646114322415	79.5118818240205	2.76172125883109	92.8709055876686	86.8336544637123	3.21130378933847	1557	426.336999999998	0.254865288148549	1.22806680713546	0	15229	53	1
9606.ENSP00000226209	4621	ENSG00000109063	1	1	NA	NA	NA	NA	NA	NA	NA	NA	NA	NA	0	0	0	86.3070539419087	83.3333333333333	4.63347164591978	92.1161825726141	86.030428769018	4.9792531120332	1446	403.969999999997	0.236575668106989	1.20487697857012	67746.3319492699	15178	31	0
9606.ENSP00000226218	7448	ENSG00000109072	10	0	NA	NA	NA	NA	NA	NA	NA	NA	NA	NA	0	0	0	33.264675592173	10.2986611740474	2.57466529351184	96.086508753862	79.0937178166838	4.84037075180227	971	287.519000000001	0.125265043091302	1.23064800819935	106157.530959568	12725	192	0
9606.ENSP00000226225	7126	ENSG00000109079	1	0	NA	NA	NA	NA	NA	NA	NA	NA	NA	NA	0	0	0	41.5384615384615	43.0769230769231	0	66.1538461538462	78.4615384615385	10.7692307692308	65	20.57	0.00855863527934778	0.984068576804468	0	2016	48	0
9606.ENSP00000226230	27346	ENSG00000109084	1	0	NA	NA	NA	NA	NA	NA	NA	NA	NA	NA	0	0	0	51.6129032258064	3.2258064516129	0	82.7956989247312	95.6989247311828	1.0752688172043	93	20.049	0.00548816634845277	0.897814590026074	10	2364	25	1
9606.ENSP00000226247	8456	ENSG00000109101	1	1	NA	NA	NA	NA	NA	NA	NA	NA	NA	NA	0	0	0	19.8834668608886	80.8448652585579	0	95.1930080116533	98.1791697013838	0.291332847778587	1373	264.48	0.120204998111419	0.978040582912761	1	15143	21	0
9606.ENSP00000226253	230	ENSG00000109107	1	0	NA	NA	NA	NA	NA	NA	NA	NA	NA	NA	6.54008438818565	0	0.421940928270042	92.1940928270042	57.3839662447257	16.0337552742616	87.3417721518987	74.4725738396624	10.7594936708861	474	155.394	0.069567935934707	1.20741708052558	0	10519	57	0
9606.ENSP00000226279	952	ENSG00000004468	1	0	NA	NA	1	NA	NA	NA	NA	NA	NA	NA	0	0	0	6.4118372379778	4.56226880394575	2.71270036991369	99.1368680641184	78.0517879161529	5.67200986436498	811	253.959	0.117585432423662	1.10504586423052	39195.1135531136	12500	227	1
9606.ENSP00000226284	3381	ENSG00000029559	1	0	NA	NA	NA	NA	NA	NA	NA	NA	NA	NA	0	0	0	35.8565737051793	19.1235059760956	5.97609561752988	84.6613545816733	76.6932270916335	7.76892430278884	502	159.386	0.0712007309544283	1.14110541183512	40862.5666666666	10349	51	0
9606.ENSP00000226299	51056	ENSG00000002549	1	0	NA	NA	NA	NA	NA	NA	1	NA	NA	NA	16.1423841059603	0.165562913907285	0.165562913907285	55.2980132450331	8.85761589403974	1.98675496688742	96.8543046357616	85.6788079470199	3.06291390728477	1208	332.526	0.123998415917988	1.07690403158142	79755.9513888889	13341	40	0
9606.ENSP00000226317	6372	ENSG00000124875	2	0	NA	NA	NA	NA	NA	NA	NA	NA	NA	NA	0	0	0	16.0818713450292	1.16959064327485	61.1111111111111	54.6783625730994	35.672514619883	61.1111111111111	342	220.253000000001	0.0670825495230836	1.18325488493894	598.5	9843	47	0
9606.ENSP00000226319	NA	ENSG00000077684	1	0	NA	NA	NA	NA	NA	NA	NA	NA	NA	NA	0	0	0	91.1949685534591	56.6037735849057	1.25786163522013	80.188679245283	94.9685534591195	1.57232704402516	318	75.795	0.0399085909109248	1.09908510837102	0	7589	NA	0
9606.ENSP00000226355	173	ENSG00000079557	10	0	NA	NA	NA	NA	NA	NA	NA	NA	NA	NA	0	0	0	76.8627450980392	0.784313725490196	0	68.6274509803922	96.4705882352941	0	255	61.695	0.0158245196847949	0.750559449212891	0	6289	31	0
9606.ENSP00000226382	8929	ENSG00000109132	2	1	NA	NA	NA	NA	NA	NA	NA	NA	NA	NA	0	0	0	29.5392953929539	5.42005420054201	0	95.9349593495935	92.4119241192412	0.2710027100271	369	87.923	0.022500702905407	0.940745482998997	7	7175	119	0
9606.ENSP00000226413	2798	ENSG00000109163	10	1	NA	NA	1	NA	1	NA	1	NA	NA	NA	0	0	0	37.012987012987	28.7337662337662	25.3246753246753	83.7662337662338	65.4220779220779	25.487012987013	616	259.784	0.0958691405903131	1.18863467759839	3635.21666666667	10545	131	0
9606.ENSP00000226432	80157	ENSG00000109182	1	0	NA	1	NA	NA	NA	NA	NA	NA	NA	NA	0	0	0	45.2380952380952	35.7142857142857	0	85.7142857142857	94.4444444444444	0	126	28.936	0.00603463560289131	0.726039239874406	13	3063	5	0
9606.ENSP00000226444	6783	ENSG00000109193	1	0	NA	NA	NA	NA	NA	NA	NA	NA	NA	NA	0.098135426889107	0	1.57016683022571	20.9028459273798	2.45338567222767	2.747791952895	99.0186457311089	89.9901864573111	3.04219823356232	1019	269.065000000001	0.0871568395738511	1.05434149201412	0	12507	73	0
9606.ENSP00000226460	26952	ENSG00000109208	10	0	NA	NA	NA	NA	NA	NA	NA	NA	NA	NA	0	0	0	64.2857142857143	3.57142857142857	0	71.4285714285714	85.7142857142857	0	28	7.152	0.00066920852352892	0.657980127742877	2	351	8	0
9606.ENSP00000226524	5197	ENSG00000109272	1	0	NA	NA	NA	NA	NA	NA	NA	NA	NA	NA	0	0	0	36.7088607594937	1.26582278481013	26.5822784810127	96.2025316455696	62.0253164556962	26.5822784810127	79	32.164	0.0111599691420478	1.08764545236611	195.916666666667	3036	20	0
9606.ENSP00000226574	4790	ENSG00000109320	2	1	NA	NA	NA	NA	NA	NA	NA	NA	NA	NA	5.04577389823291	0	0	63.7002341920375	65.9144134553971	5.42899723227592	98.3819459229295	85.3523525654673	6.21673408558654	4697	1332.767	0.677355980373266	1.2937341703795	1411914.60676795	16933	2796	0
9606.ENSP00000226578	4126	ENSG00000109323	1	1	NA	NA	NA	NA	NA	NA	NA	NA	NA	NA	7.41573033707865	0.112359550561798	0.561797752808989	84.8314606741573	7.07865168539326	0.786516853932584	60.7865168539326	97.1910112359551	0.561797752808989	890	186.229	0.0803797025780068	0.882741543667041	56.75	12536	37	1
9606.ENSP00000226730	3558	ENSG00000109471	2	1	NA	NA	NA	NA	NA	NA	NA	NA	NA	NA	0	0	0	1.12577639751553	1.47515527950311	5.59006211180124	99.8835403726708	74.3400621118012	10.054347826087	2576	866.351999999999	0.356923961217219	1.26678729396745	1014949.42557174	14706	764	0
9606.ENSP00000226760	7466	ENSG00000109501	1	1	NA	NA	NA	NA	NA	NA	NA	NA	NA	NA	0	0	0	1.72413793103448	3.01724137931034	0.862068965517241	99.1379310344828	83.1896551724138	1.72413793103448	232	64.941	0.0192313192072126	1.11589453887267	0	5932	178	0
9606.ENSP00000226796	54433	ENSG00000109534	1	0	1	NA	NA	NA	NA	NA	NA	NA	NA	NA	2.23152022315202	0	0	89.8186889818689	32.7754532775453	0.418410041841004	62.9009762900976	77.6847977684798	3.90516039051604	717	224.044	0.0812628624620524	1.1734458901336	19263.7974747475	13171	42	0
9606.ENSP00000226798	NA	ENSG00000109536	1	1	NA	NA	NA	NA	NA	NA	NA	NA	NA	NA	0	0	0	38.2608695652174	6.95652173913043	0	95.6521739130435	84.3478260869565	6.08695652173913	115	33.504	0.00781279234104288	0.988151321998839	38775.6161616162	3507	NA	0
9606.ENSP00000226840	51166	ENSG00000109576	1	0	NA	NA	NA	NA	NA	NA	NA	NA	NA	NA	21.0762331838565	0	0.448430493273543	56.9506726457399	6.72645739910314	39.0134529147982	96.4125560538117	83.8565022421525	3.58744394618834	223	61.809	0.0141138415593194	1.07005606135944	20037.7434173669	6160	18	0
9606.ENSP00000226951	116449	ENSG00000109684	1	0	NA	NA	NA	NA	NA	NA	NA	NA	NA	NA	0	0	0	1.28205128205128	53.8461538461538	0	73.0769230769231	80.7692307692308	1.28205128205128	78	19.945	0.00938281630146947	0.910698250070939	0	2230	13	0
9606.ENSP00000227065	25854	ENSG00000109794	1	0	NA	NA	NA	NA	NA	NA	NA	NA	NA	NA	0	0	0	7.84313725490196	0	0	100	92.156862745098	0	51	11.677	0.00122404624829807	0.680162468931729	1	998	6	0
9606.ENSP00000227135	53340	ENSG00000064199	6	0	NA	NA	NA	NA	NA	NA	NA	NA	NA	NA	0	0	0	90.9799554565702	1.33630289532294	0	31.8485523385301	96.4365256124722	1.44766146993318	898	210.466	0.0342765304965964	1.08283346864373	67810.1806643131	11341	35	0
9606.ENSP00000227155	3732	ENSG00000085117	1	1	NA	NA	NA	NA	NA	NA	NA	NA	NA	NA	0	0	0	32.6298701298701	9.57792207792208	0.487012987012987	98.538961038961	91.8831168831169	0.974025974025974	616	146.563	0.0759218953117448	1.2693673695606	157.783333333333	10309	186	1
9606.ENSP00000227163	6688	ENSG00000066336	6	0	NA	NA	NA	NA	NA	NA	NA	NA	NA	NA	0	0	0	37.5128468653648	13.4635149023638	2.15827338129496	95.9917780061665	79.5477903391572	5.13874614594039	973	296.22	0.146800503499749	1.22874130949433	169651.224454716	13203	202	0
9606.ENSP00000227251	1410	ENSG00000109846	1	1	NA	NA	NA	NA	NA	NA	NA	NA	NA	NA	0	0	0	33.0661322645291	45.6913827655311	0.400801603206413	87.9759519038076	87.374749498998	1.00200400801603	499	129.022	0.0582908813580763	1.15382967050036	157180.437964063	9049	306	0
9606.ENSP00000227256	NA	ENSG00000109851á	NA	NA	NA	NA	NA	NA	NA	NA	NA	NA	NA	NA	0	0	0	78.2918149466192	63.3451957295374	0	91.4590747330961	87.5444839857651	0.711743772241993	281	79.8219999999999	0.0146109490177645	0.96183415724546	463.155158730159	6493	NA	0
9606.ENSP00000227266	NA	ENSG00000109861	1	1	NA	NA	NA	NA	NA	NA	NA	NA	NA	NA	4.08163265306122	0	0.653061224489796	54.7755102040816	23.5918367346939	6.04081632653061	97.3877551020408	90.8571428571429	6.12244897959184	1225	304.7	0.130178898136555	1.1653455190223	19421.5	13502	NA	0
9606.ENSP00000227322	8882	ENSG00000109917	1	0	1	NA	NA	NA	NA	NA	NA	NA	NA	NA	3.28638497652582	0	0	66.1971830985916	27.6995305164319	2.34741784037559	55.3990610328638	81.2206572769953	5.86854460093897	426	122.261	0.0428421464523903	1.14201655279273	1	9128	57	1
9606.ENSP00000227348	56253	ENSG00000109943	1	0	NA	NA	NA	NA	NA	NA	NA	NA	NA	NA	0	0	0	69.4444444444444	9.25925925925926	0.925925925925926	74.0740740740741	93.5185185185185	1.85185185185185	108	24.363	0.0071002345954364	1.03839840587568	0	2971	15	0
9606.ENSP00000227349	79864	ENSG00000109944	1	0	NA	NA	NA	NA	NA	NA	NA	NA	NA	NA	0	0	0	96.8401486988848	0.185873605947955	0	3.53159851301115	99.814126394052	0	538	97.257	0.0157110260465997	0.81641431151389	0	9735	10	0
9606.ENSP00000227378	3312	ENSG00000109971	1	0	1	NA	NA	NA	NA	1	NA	NA	NA	NA	19.4092827004219	0	0.791139240506329	68.5126582278481	72.0727848101266	11.2341772151899	96.0179324894515	76.2130801687764	12.6318565400844	3792	1311.211	0.628467178525964	1.32797808907392	4845421.09094222	16624	510	0
9606.ENSP00000227451	23220	ENSG00000110042	2	0	NA	NA	NA	NA	NA	NA	NA	NA	NA	NA	0	0	0	39.5522388059701	44.0298507462687	17.910447761194	94.0298507462687	74.6268656716418	17.910447761194	134	46.715	0.0238252925287492	1.23165279082971	134	4318	7	0
9606.ENSP00000227471	81622	ENSG00000110057	2	1	NA	NA	NA	NA	NA	NA	NA	NA	NA	NA	0	0	0	52.9032258064516	9.67741935483871	3.2258064516129	90.3225806451613	88.3870967741936	3.2258064516129	155	40.496	0.0166850845886163	1.20053946685325	816.414907557554	4312	28	0
9606.ENSP00000227474	83480	ENSG00000110060	1	1	NA	NA	NA	NA	NA	NA	NA	NA	NA	NA	41.222366710013	0	0.260078023407022	83.7451235370611	19.5058517555267	0.520156046814044	80.4941482444733	86.2158647594278	0.260078023407022	769	207.964	0.0762073019027795	0.975891690930158	0	12896	6	1
9606.ENSP00000227495	6484	ENSG00000110080	1	0	NA	NA	NA	NA	NA	NA	NA	NA	NA	NA	0	0	0	17.4825174825175	6.99300699300699	25.1748251748252	85.3146853146853	65.034965034965	28.6713286713287	143	62.693	0.0152942891420194	1.14071211020961	42520.6102630486	4109	48	0
9606.ENSP00000227507	595	ENSG00000110092	2	1	NA	NA	1	NA	NA	NA	NA	NA	1	NA	0	0	0	31.7353407290016	18.1854199683043	8.75594294770206	97.5039619651347	72.6228209191759	11.5293185419968	2524	876.576999999999	0.444350655942506	1.30950834996396	7413294.14306068	14984	1377	0
9606.ENSP00000227520	79080	ENSG00000110104	2	0	1	NA	NA	NA	NA	NA	NA	NA	NA	NA	0	0	0	80.5970149253731	8.95522388059701	0	50.7462686567164	90.2985074626866	1.49253731343284	134	30.339	0.00800712536061702	1.12309340076903	39019	3784	30	0
9606.ENSP00000227524	27339	ENSG00000110107	1	0	1	NA	NA	NA	NA	NA	NA	NA	NA	NA	0	0	4.64527027027027	88.1756756756757	55.3209459459459	18.9189189189189	70.777027027027	51.4358108108108	26.3513513513514	1184	546.258000000002	0.241937769301771	1.25583517755187	1460917.14043052	14352	108	0
9606.ENSP00000227525	79073	ENSG00000110108	1	0	NA	NA	NA	NA	NA	NA	NA	NA	NA	NA	0	0	0	7.69230769230769	10.7692307692308	0	92.3076923076923	98.4615384615385	0	65	13.747	0.00185392155475005	0.788923550434094	0	1280	17	1
9606.ENSP00000227618	25906	ENSG00000110200	1	0	1	NA	NA	NA	NA	NA	NA	NA	NA	NA	0	0	0	45.5252918287938	45.5252918287938	52.5291828793774	31.9066147859922	22.1789883268482	51.3618677042802	257	168.451	0.104217484423576	1.26559532801146	0	9458	17	0
9606.ENSP00000227638	24145	ENSG00000110218	1	0	NA	NA	NA	NA	NA	NA	NA	NA	NA	NA	0	0	0	8.84353741496599	10.2040816326531	1.36054421768707	96.5986394557823	76.8707482993197	3.40136054421769	147	44.374	0.0135112451375155	0.940221908318552	36402	4300	79	0
9606.ENSP00000227665	116519	ENSG00000110243	10	1	NA	NA	NA	NA	NA	NA	NA	NA	NA	NA	0	0	0	65.814696485623	1.2779552715655	7.02875399361022	73.8019169329073	79.2332268370607	8.94568690095847	313	100.231	0.0237715275728175	1.23039217658403	32017.2869439311	7394	399	0
9606.ENSP00000227667	345	ENSG00000110245	10	1	NA	NA	NA	NA	NA	NA	NA	NA	NA	NA	0	0	0	50.2248875562219	0.599700149925038	4.047976011994	83.808095952024	80.5097451274363	6.74662668665667	667	208.51	0.0558473319919004	1.26450182937037	26436.7738680158	9900	381	0
9606.ENSP00000227752	3587	ENSG00000110324	1	1	NA	NA	NA	NA	NA	NA	NA	NA	NA	NA	0	0	0	59.0538336052202	6.6884176182708	11.0929853181077	83.6867862969005	77.4877650897227	11.0929853181077	613	200.294	0.0713108275646986	1.21885522262929	260875.069609898	10020	132	0
9606.ENSP00000227756	374378	ENSG00000110328	1	0	NA	NA	NA	NA	NA	NA	NA	NA	NA	NA	0	0	0	29.0322580645161	4.3010752688172	23.6559139784946	80.6451612903226	73.1182795698925	23.6559139784946	93	36.207	0.00246168666028556	1.04451798294094	201.25	2843	16	1
9606.ENSP00000227758	329	ENSG00000110330	1	0	NA	NA	NA	NA	NA	NA	1	NA	NA	NA	0	0	0	67.0637701471619	36.0196215837421	9.25017519271198	71.6888577435179	82.3405746320953	10.0911002102313	1427	422.805	0.220766986386059	1.26477751954078	1619170.71526583	14648	245	0
9606.ENSP00000227868	8050	ENSG00000110435	1	1	NA	NA	NA	NA	NA	NA	NA	NA	NA	NA	15.8007117437722	0	1.13879003558719	69.8220640569395	17.6512455516014	12.1708185053381	96.3701067615658	82.846975088968	2.84697508896797	1405	390.778	0.154164890236729	1.13312666541773	20406.3518413796	13807	50	0
9606.ENSP00000227880	51296	ENSG00000110446	1	0	NA	NA	NA	NA	NA	NA	NA	NA	NA	NA	9	0	0	85	6	0	76	91.6666666666667	0.333333333333333	300	68.495	0.0164154552448851	0.850558670992184	11	6206	10	0
9606.ENSP00000227918	4250	ENSG00000110484	1	0	NA	NA	NA	NA	NA	NA	NA	NA	NA	NA	0	0	0	26.9230769230769	5.76923076923077	0	94.2307692307692	78.8461538461538	7.69230769230769	52	15.847	0.00325653985802371	1.03987265876575	2322.20333333333	1336	61	0
9606.ENSP00000228027	84649	ENSG00000062282	1	0	NA	NA	NA	NA	NA	NA	NA	NA	NA	NA	0	0	0	74.4239631336406	9.21658986175115	7.37327188940092	86.1751152073733	76.2672811059908	8.52534562211981	434	138.495	0.0329273560720034	1.18734924962475	442.3	8068	37	1
9606.ENSP00000228136	10944	ENSG00000110696	1	0	NA	NA	NA	NA	NA	NA	NA	NA	NA	NA	0	0	0	82.3834196891192	15.5440414507772	0	30.0518134715026	90.6735751295337	0	193	43.313	0.014174181255634	0.784215335522608	0	4978	16	1
9606.ENSP00000228251	8531	ENSG00000060138	8	0	NA	NA	NA	NA	NA	NA	NA	NA	NA	NA	26.1460101867572	0	0	61.6298811544992	57.2156196943973	0.848896434634975	94.3972835314092	90.3225806451613	0.67911714770798	589	140.728	0.075102054357041	1.16660791805694	0	11550	71	0
9606.ENSP00000228280	4254	ENSG00000049130	1	1	NA	NA	NA	NA	NA	NA	NA	NA	NA	NA	0	0	0	3.78531073446328	4.97175141242938	3.38983050847458	99.2655367231638	80.9039548022599	5.25423728813559	1770	524.616999999999	0.268813957613845	1.22090335245976	39215.8636363636	14496	220	0
9606.ENSP00000228284	9733	ENSG00000075856	1	0	1	NA	NA	NA	NA	NA	NA	NA	NA	NA	0	0	0	61.2167300380228	39.9239543726236	0	78.7072243346008	71.8631178707224	12.1673003802281	263	91.2600000000001	0.0290424943762828	1.18490247906928	151651.669305892	7122	78	0
9606.ENSP00000228289	10795	ENSG00000090612	1	0	NA	NA	NA	NA	NA	NA	NA	NA	NA	NA	0	0	0	87.8856282919488	96.5387509405568	0.0752445447705041	96.8397291196388	99.0970654627539	0.0752445447705041	1329	257.610999999999	0.194490159611639	1.10811695528208	0	16003	23	0
9606.ENSP00000228307	5829	ENSG00000089159	1	0	NA	NA	NA	NA	NA	NA	NA	NA	NA	NA	0	0	0	68.2280159080866	68.7140963323022	7.77728678745029	94.1228457799381	84.5338046840477	8.70525850640742	2263	632.951000000006	0.350868252457572	1.27988920225493	2114683.86891542	16001	304	0
9606.ENSP00000228318	5250	ENSG00000075415	1	1	1	NA	NA	NA	NA	NA	NA	NA	NA	NA	0	0	0	86.066763425254	44.121915820029	0.145137880986938	65.166908563135	79.5355587808418	3.19303338171263	689	196.539	0.0710494550413023	1.13992864336728	39050	11702	69	0
9606.ENSP00000228347	55703	ENSG00000013503	1	1	1	NA	NA	NA	NA	NA	NA	NA	NA	NA	15.91770438549	0.0541418516513265	1.08283703302653	93.7736870600975	49.0525175961018	4.33134813210612	87.7097996751489	77.4769897130482	8.22956145100162	1847	600.526999999999	0.266800524281048	1.25538540004672	57778.0580987612	14723	42	0
9606.ENSP00000228434	969	ENSG00000110848	1	0	NA	NA	NA	NA	NA	NA	NA	NA	NA	NA	0	0	0	41.0398230088496	11.9469026548673	0	97.3451327433628	80.3097345132743	3.65044247787611	904	268.503	0.114074011301636	1.16183329256364	19518	12384	77	0
9606.ENSP00000228437	11108	ENSG00000110851	1	0	NA	NA	NA	NA	NA	NA	NA	NA	NA	NA	0	0	0	87.2754491017964	96.3323353293413	0.449101796407186	97.3053892215569	97.7544910179641	0.449101796407186	1336	268.619999999999	0.199236312051883	1.2011605470463	0	15926	16	0
9606.ENSP00000228438	9976	ENSG00000110852	1	0	NA	NA	NA	NA	NA	NA	NA	NA	NA	NA	0	0	0	72.189349112426	24.8520710059172	0.591715976331361	68.6390532544379	95.8579881656805	1.18343195266272	169	37.098	0.00886084018813769	0.763205099565405	2	4327	18	0
9606.ENSP00000228463	6404	ENSG00000110876	7	0	NA	NA	NA	NA	NA	NA	NA	NA	NA	NA	0	0	0	27.843137254902	4.31372549019608	0.784313725490196	96.3398692810458	89.9346405228758	1.43790849673203	765	190.455000000001	0.0744011545885139	1.14377442638893	110540.929861721	11832	184	0
9606.ENSP00000228468	41	ENSG00000110881	1	0	NA	NA	NA	NA	NA	NA	NA	NA	NA	NA	0	0	0	38.5542168674699	21.6867469879518	1.20481927710843	91.566265060241	84.3373493975904	1.80722891566265	166	46.447	0.0200877897950818	0.950392502440801	15.5	4960	75	0
9606.ENSP00000228476	1610	ENSG00000110887	1	1	NA	NA	NA	NA	NA	NA	NA	NA	NA	NA	26.7772511848341	0	0.947867298578199	66.5876777251185	10.6635071090047	7.10900473933649	97.3933649289099	86.0189573459716	4.739336492891	422	116.455	0.0337371721729248	1.09071599684663	39141	8664	82	1
9606.ENSP00000228495	83892	ENSG00000110906	1	0	NA	NA	NA	NA	NA	NA	NA	NA	NA	NA	0	0	0	32.7272727272727	22.7272727272727	0	83.6363636363636	88.1818181818182	6.36363636363636	110	28.723	0.00808922593580546	1.08187469378298	0	2760	40	0
9606.ENSP00000228506	9761	ENSG00000110917	1	0	NA	NA	NA	NA	NA	NA	NA	NA	NA	NA	0	0	0	34.7826086956522	13.0434782608696	4.34782608695652	82.6086956521739	86.9565217391304	4.34782608695652	46	12.286	0.00654639066121397	0.972262430285527	0	1160	22	0
9606.ENSP00000228510	4598	ENSG00000110921	1	1	NA	NA	NA	NA	NA	NA	NA	NA	NA	NA	14.2857142857143	0.357142857142857	1.07142857142857	46.4285714285714	15	5.71428571428571	96.0714285714286	80.3571428571429	6.78571428571429	280	84.335	0.0316342043088805	1.13310009830469	19501	7392	91	0
9606.ENSP00000228515	81566	ENSG00000110925	1	0	NA	NA	NA	NA	NA	NA	NA	NA	NA	NA	0	0	0	21.2121212121212	6.06060606060606	0	93.9393939393939	84.8484848484848	6.06060606060606	33	9.213	0.00241814420114073	0.988953610986798	0	606	13	0
9606.ENSP00000228534	51561	ENSG00000110944	1	0	NA	NA	NA	1	NA	1	NA	NA	NA	NA	0	0	0	13.9120095124851	2.02140309155767	8.32342449464923	98.692033293698	76.0998810939358	11.5338882282996	841	278.206	0.111246284209278	1.22251961961918	75141.0527632861	12036	247	0
9606.ENSP00000228567	341359	ENSG00000110975	1	0	NA	NA	NA	NA	NA	NA	NA	NA	NA	NA	0	0	0	58.5106382978723	22.3404255319149	3.19148936170213	93.6170212765958	79.7872340425532	3.19148936170213	94	26.271	0.00348899909624989	1.05854632434081	19545	2633	8	0
9606.ENSP00000228606	1594	ENSG00000111012	5	1	NA	NA	NA	NA	NA	NA	NA	NA	NA	NA	23.1182795698925	0	5.77956989247312	61.5591397849462	36.5591397849462	9.2741935483871	98.5215053763441	91.5322580645161	0.806451612903226	744	179.638	0.0806868364289303	1.06071635123547	42	11008	169	0
9606.ENSP00000228641	4618	ENSG00000111046	10	1	NA	NA	NA	NA	NA	NA	NA	NA	NA	NA	0	0	0	36.0975609756098	23.1707317073171	3.90243902439024	98.2926829268293	88.0487804878049	4.8780487804878	410	112.08	0.0593844473613537	1.17191908710898	39096.5	8673	19	0
9606.ENSP00000228644	4617	ENSG00000111049	9	0	NA	NA	NA	NA	NA	NA	NA	NA	NA	NA	0	0	0	20.4585537918871	24.5149911816578	2.64550264550265	99.294532627866	87.1252204585538	4.05643738977072	567	156.84	0.0827297596343601	1.17325344204496	19582	10492	23	0
9606.ENSP00000228682	2735	ENSG00000111087	3	0	NA	NA	NA	NA	NA	NA	NA	NA	NA	NA	0	0	0	73.6086956521739	80.9130434782609	4.69565217391304	95.4782608695652	88.1304347826087	5.21739130434783	2300	612.492999999999	0.35244863706013	1.2865346627196	160389.19832265	16477	304	1
9606.ENSP00000228705	57460	ENSG00000111110	1	0	NA	NA	NA	NA	NA	NA	NA	NA	NA	NA	0	0	0	18.75	0	0	100	93.75	0	16	3.61	0.00117920047540101	0.678079756286223	2	122	18	0
9606.ENSP00000228740	4048	ENSG00000111144	1	0	NA	NA	NA	NA	NA	NA	NA	NA	NA	NA	13.6482939632546	0.26246719160105	2.0997375328084	80.9711286089239	49.8687664041995	2.0997375328084	90.9448818897638	91.3385826771653	0.656167979002625	762	175.174	0.0794966905101569	1.18882368468654	529.186208791209	11891	86	0
9606.ENSP00000228741	2004	ENSG00000111145	1	0	NA	NA	NA	NA	NA	NA	NA	NA	NA	NA	0	0	0	19.6796338672769	35.6979405034325	0	93.1350114416476	97.7116704805492	0.22883295194508	437	92.34	0.0351779796175904	0.814860239791126	5	8921	34	0
9606.ENSP00000228799	55846	ENSG00000111203	1	0	NA	NA	NA	NA	NA	NA	NA	NA	NA	NA	0	0	0	80.327868852459	9.83606557377049	0	39.344262295082	95.0819672131148	4.91803278688525	61	12.365	0.00277351857695966	0.795593550672268	43	1316	8	0
9606.ENSP00000228811	11272	ENSG00000111215	10	1	NA	NA	NA	NA	NA	NA	NA	NA	NA	NA	0	0	0	25.8064516129032	11.2903225806452	0	82.258064516129	95.1612903225806	1.61290322580645	62	14.939	0.00200622825143913	0.829210019117622	0	1299	15	0
9606.ENSP00000228820	57097	ENSG00000111224	1	0	NA	NA	NA	NA	NA	NA	NA	NA	NA	NA	0	0	0	73.8831615120275	3.09278350515464	0	42.2680412371134	94.8453608247423	0	291	60.269	0.0174041073561433	0.840034914688762	19	5914	19	0
9606.ENSP00000228825	10094	ENSG00000111229	1	0	1	NA	NA	NA	NA	NA	NA	NA	NA	NA	0	0	0	63.448275862069	38.1609195402299	36.3218390804598	65.2873563218391	52.8735632183908	40	435	226.035	0.112898814695203	1.23994001814707	76844.2183901444	10431	47	0
9606.ENSP00000228837	2251	ENSG00000111241	10	0	NA	NA	NA	NA	NA	NA	NA	NA	NA	NA	0	0	0	10.4129263913824	47.7558348294434	12.0287253141831	83.8420107719928	84.5601436265709	12.0287253141831	557	183.83	0.132484759418453	1.25249348460861	0	11968	22	0
9606.ENSP00000228841	4633	ENSG00000111245	2	1	NA	NA	NA	NA	NA	1	NA	NA	NA	NA	0	0	0	85.0877192982456	90.3970452446907	2.63157894736842	97.876269621422	92.2437673130194	2.90858725761773	2166	526.788999999995	0.301003673795474	1.15743964392511	85344.4270914877	16071	82	0
9606.ENSP00000228843	10635	ENSG00000111247	3	0	1	NA	NA	NA	NA	NA	NA	NA	NA	NA	0	0	0	91.3157894736842	3.68421052631579	13.9473684210526	61.8421052631579	49.7368421052632	31.3157894736842	380	183.619	0.0845528993468063	1.22614166863266	162.515002979438	9912	34	0
9606.ENSP00000228850	10566	ENSG00000111254	4	0	NA	NA	NA	NA	NA	NA	NA	NA	NA	NA	0	0	0	93.3333333333333	1.72413793103448	0	26.551724137931	93.448275862069	0.804597701149425	870	222.296	0.0397310796231557	1.13878563781449	107848.947169565	11375	23	0
9606.ENSP00000228862	80824	ENSG00000111266	2	0	NA	NA	NA	NA	NA	NA	NA	NA	NA	NA	0.353669319186561	0	0	56.6755083996463	89.7435897435897	0.707338638373121	98.5853227232538	95.0486295313882	0.884173297966401	1131	250.177000000001	0.178718001292887	1.28753541001949	21543.0047619048	15118	35	1
9606.ENSP00000228865	1389	ENSG00000111269	5	0	NA	NA	NA	NA	NA	NA	NA	NA	NA	NA	0	0	0	18.1818181818182	28.7878787878788	0	90.9090909090909	93.9393939393939	1.51515151515152	66	14.616	0.00358781064387719	0.79564988900819	0	1298	10	0
9606.ENSP00000228872	1027	ENSG00000111276	1	1	NA	NA	NA	NA	NA	NA	NA	NA	NA	NA	0	0	0	22.5	16.9871794871795	11.1538461538462	95.0641025641026	76.8589743589744	12.8846153846154	1560	524.576999999999	0.29501396623233	1.29332529043984	12053244.3726191	14678	919	0
9606.ENSP00000228887	55507	ENSG00000111291	2	0	NA	NA	NA	NA	NA	NA	NA	NA	NA	NA	0	0	0	19.2307692307692	7.69230769230769	0	92.3076923076923	88.4615384615385	0	26	7.14	0.000513063241487397	0.689918977082747	2.04166666666667	391	8	0
9606.ENSP00000228918	4055	ENSG00000111321	1	0	NA	NA	NA	NA	NA	NA	NA	NA	NA	NA	0	0	0	7.8740157480315	14.9606299212598	16.010498687664	81.8897637795276	77.4278215223097	16.010498687664	381	130.22	0.0512469876865151	1.21520261748177	38730.1666666667	8834	92	0
9606.ENSP00000228928	4940	ENSG00000111331	4	0	NA	1	NA	NA	NA	NA	NA	NA	NA	NA	0	0	0	67.9040989945862	89.0177880897138	3.40293890177881	96.6744006187162	77.8808971384377	5.723124516628	2586	785.443999999996	0.411599742701863	1.21008184327619	32.2375	16649	39	0
9606.ENSP00000228936	420	ENSG00000111339	1	1	NA	NA	NA	NA	NA	NA	NA	NA	NA	NA	0	0	0	10.5263157894737	0	0	89.4736842105263	96.4912280701754	0	57	11.507	0.00213072568788069	0.749189854500283	0	1075	24	0
9606.ENSP00000228938	4256	ENSG00000111341	1	1	NA	NA	NA	NA	NA	NA	NA	NA	NA	NA	0	0	0	9.3968253968254	0.0634920634920635	0.253968253968254	99.9365079365079	79.3650793650794	1.84126984126984	1575	461.101999999998	0.152420524815826	1.20027347568548	21.5833333333333	13302	114	0
9606.ENSP00000228945	397	ENSG00000111348	2	0	NA	NA	NA	NA	NA	NA	NA	NA	NA	NA	0	0	0	75.6024096385542	54.5180722891566	9.03614457831325	94.578313253012	64.4578313253012	9.63855421686747	332	113.442	0.0828961767990481	1.28942698202215	52	8838	85	0
9606.ENSP00000229002	79785	ENSG00000111404	4	0	NA	NA	NA	NA	NA	NA	NA	NA	NA	NA	7.74710596616207	0	0	79.5191451469279	98.4416740872663	0	98.7978628673197	91.139804096171	0	2246	510.385999999992	0.31290797215894	0.868714717202593	7	16735	4	1
9606.ENSP00000229030	11211	ENSG00000111432	1	0	NA	NA	NA	NA	NA	NA	NA	NA	NA	NA	0	0	0	61.7469879518072	73.1927710843374	9.33734939759036	95.4819277108434	84.6385542168675	9.33734939759036	332	96.0670000000001	0.0368218237689656	1.20892493325374	0	7768	19	0
9606.ENSP00000229134	55801	ENSG00000111536	1	0	NA	NA	NA	NA	NA	NA	NA	NA	NA	NA	0	0	0	4.89130434782609	0	0	100	87.5	1.6304347826087	184	50.67	0.0153487027840238	0.849550334696264	0	5174	31	1
9606.ENSP00000229135	3458	ENSG00000111537	2	1	NA	NA	NA	NA	NA	NA	NA	1	NA	NA	0	0	0	14.4300727566694	1.09135004042037	4.64834276475344	99.6766370250606	81.1641067097817	7.23524656426839	2474	738.378999999998	0.285121417724501	1.25742381465497	64121.4983107053	14448	1750	0
9606.ENSP00000229179	57122	ENSG00000111581	1	1	1	NA	NA	NA	NA	NA	NA	NA	NA	NA	0	0	0	90.4244817374136	28.1342546890424	21.3228035538006	59.5261599210267	70.187561697927	23.5932872655479	1013	406.694	0.167933789140327	1.25146114626499	4953818.87846974	13839	63	0
9606.ENSP00000229195	4848	ENSG00000111596	1	0	1	NA	NA	NA	NA	NA	NA	NA	NA	NA	0	0	0	86.3035019455253	24.5136186770428	1.78988326848249	57.9766536964981	94.3190661478599	2.4124513618677	1285	299.875	0.145986639110332	1.18205308483063	237.541666666667	14386	37	0
9606.ENSP00000229214	11103	ENSG00000111615	1	0	1	NA	NA	NA	NA	NA	NA	NA	NA	NA	2.26415094339623	0.251572327044025	0	93.4591194968554	41.3836477987421	14.2138364779874	56.9811320754717	65.5345911949686	23.6477987421384	795	343.736999999999	0.113636884576581	1.215594991299	141033.268635709	13406	42	0
9606.ENSP00000229238	51258	ENSG00000111639	1	0	1	NA	NA	NA	NA	NA	NA	NA	NA	NA	0	0	0	76.890756302521	26.0504201680672	37.3949579831933	49.5798319327731	57.1428571428571	39.0756302521008	238	118.693	0.0236346661648421	1.18385154635882	19373.1363636364	7310	17	0
9606.ENSP00000229239	2597	ENSG00000111640	1	0	1	NA	NA	NA	NA	NA	NA	NA	NA	NA	9.16913946587537	0.0148367952522255	0.0148367952522255	56.0979228486647	26.8249258160237	1.17210682492582	99.8219584569733	78.3086053412463	2.7893175074184	6740	2056.10200000001	0.85304745778376	1.29768338355309	3289460.66373571	16929	342	0
9606.ENSP00000229243	84519	ENSG00000111644	6	0	NA	NA	NA	NA	NA	NA	NA	NA	NA	NA	0	0	0	91.0112359550562	0.124843945068664	0	33.9575530586767	97.3782771535581	0.124843945068664	801	179.575	0.0276106164076446	0.899944085117155	13.75	11200	12	1
9606.ENSP00000229251	50813	ENSG00000111652	1	0	NA	NA	NA	NA	NA	NA	NA	NA	NA	NA	0	0	0	49.4949494949495	40.4040404040404	34.3434343434343	61.6161616161616	50	35.8585858585859	198	102.573	0.0448440257490675	1.23633364320106	19508.6416666667	6602	55	0
9606.ENSP00000229264	2784	ENSG00000111664	2	1	NA	NA	NA	NA	NA	NA	NA	NA	NA	NA	0	0.749318801089918	1.83923705722071	43.8692098092643	69.2779291553133	33.9237057220708	76.9754768392371	52.7929155313351	34.0599455040872	1468	708.539999999999	0.30060126549234	1.26488058694903	145822.534399136	15267	392	0
9606.ENSP00000229266	NA	ENSG00000111666	2	0	NA	NA	NA	NA	NA	NA	NA	NA	NA	NA	0	0	0	61.3333333333333	12	24.8888888888889	81.3333333333333	68.4444444444444	24.8888888888889	225	94.6250000000001	0.01585318321519	1.1872595098892	1865.91937669377	5819	NA	0
9606.ENSP00000229268	8078	ENSG00000111667	1	0	1	NA	NA	NA	NA	NA	NA	NA	NA	NA	0	0	0	72.3154362416107	31.5436241610738	0.671140939597315	84.7315436241611	85.0671140939597	3.35570469798658	596	162.66	0.0736952945845833	1.2886779506037	3	10628	73	0
9606.ENSP00000229270	7167	ENSG00000111669	1	1	1	NA	NA	NA	NA	NA	NA	NA	NA	NA	26.6891891891892	0.225225225225225	0.281531531531532	78.0968468468468	15.0337837837838	4.39189189189189	97.4662162162162	81.0247747747748	3.94144144144144	1776	527.871	0.226400132363635	1.21020529590486	2737326.08235336	14333	107	0
9606.ENSP00000229277	2026	ENSG00000111674	1	0	NA	NA	NA	NA	NA	NA	NA	NA	NA	NA	21.7512376237624	0	0.0928217821782178	63.7685643564356	25.9282178217822	3.21782178217822	99.1027227722772	81.6212871287129	2.19678217821782	3232	945.495000000002	0.399385641680502	1.22555104558169	61082.9531768563	14966	162	0
9606.ENSP00000229281	113246	ENSG00000111678	1	1	NA	NA	NA	NA	NA	NA	NA	NA	NA	NA	0	0	0	4.16666666666667	12.5	0	89.5833333333333	77.0833333333333	3.125	96	28.256	0.00994900020487041	0.994341201327595	0	3000	14	0
9606.ENSP00000229304	339	ENSG00000111701	9	0	NA	NA	NA	NA	NA	NA	NA	NA	NA	NA	0	0	0	13.255033557047	1.67785234899329	0.167785234899329	93.2885906040269	86.744966442953	1.1744966442953	596	160.811	0.0520620450390136	0.986226537439871	19577	10929	44	0
9606.ENSP00000229307	79923	ENSG00000111704	1	0	NA	NA	NA	NA	NA	NA	NA	NA	NA	NA	0	0	0	38.79173290938	40.2225755166932	2.7027027027027	91.6534181240064	84.181240063593	4.37201907790143	1258	363.739	0.170694309771083	1.21003935147133	383464.715718642	14159	242	0
9606.ENSP00000229314	51026	ENSG00000111711	1	0	1	NA	NA	NA	NA	NA	NA	NA	NA	NA	0	0	0	75.1152073732719	38.7096774193548	0	64.0552995391705	93.0875576036866	0	217	49.031	0.0113924382159529	0.772538686928167	0	5382	18	0
9606.ENSP00000229319	3945	ENSG00000111716	1	1	NA	NA	NA	NA	NA	NA	NA	NA	NA	NA	30.1401869158878	0	0.058411214953271	91.6471962616822	43.1658878504673	6.6588785046729	96.8457943925234	82.3014018691589	3.85514018691589	1712	485.296999999999	0.208290192202663	1.21972232357321	588837.38464116	14247	110	1
9606.ENSP00000229328	5564	ENSG00000111725	1	0	NA	NA	NA	NA	NA	NA	NA	NA	NA	NA	0	0	0	70.3081232492997	71.4285714285714	20.7282913165266	82.3529411764706	67.2268907563025	24.3697478991597	357	154.097	0.0949831811577349	1.24533460804156	90737.8461697105	9549	160	0
9606.ENSP00000229329	55907	ENSG00000111726	1	0	NA	NA	NA	NA	NA	NA	NA	NA	NA	NA	21.8707015130674	0.275103163686382	0.275103163686382	33.2874828060523	1.10041265474553	0.550206327372765	93.1224209078404	86.3823933975241	1.65061898211829	727	185.299	0.0509302589690379	0.988122687550363	444.766666666667	10990	28	0
9606.ENSP00000229330	29915	ENSG00000111727	1	0	NA	NA	NA	NA	NA	NA	NA	NA	NA	NA	0	0	0	75	48.6111111111111	2.31481481481481	62.5	91.6666666666667	3.7037037037037	216	55.074	0.0213849419793341	1.03087397235195	0	5372	14	0
9606.ENSP00000229332	50856	ENSG00000111729	3	0	NA	NA	NA	NA	NA	NA	NA	NA	NA	NA	0	0	0.68259385665529	91.6382252559727	12.457337883959	0	40.9556313993174	94.8805460750853	0.170648464163823	586	125.547	0.0399748705961858	0.83875095400261	0	9297	24	0
9606.ENSP00000229335	57379	ENSG00000111732	10	1	NA	NA	NA	NA	NA	NA	NA	NA	NA	NA	0	0	0	12.8205128205128	10.042735042735	0.213675213675214	95.0854700854701	89.5299145299145	0.641025641025641	468	121.543	0.0604507571740439	1.13455880136613	0	9684	232	0
9606.ENSP00000229340	11021	ENSG00000111737	1	0	NA	NA	NA	NA	NA	NA	NA	NA	NA	NA	0	0	19.9004975124378	52.2388059701493	20.3980099502488	0	96.5174129353234	79.1044776119403	5.4726368159204	201	56.952	0.0133440444988121	0.998305741576467	19137.4852141206	5117	55	0
9606.ENSP00000229379	1337	ENSG00000111775	1	1	NA	NA	NA	NA	NA	NA	NA	NA	NA	NA	0	0	0	89.4088669950739	14.5320197044335	7.88177339901478	61.8226600985222	68.9655172413793	16.0098522167488	406	155.44	0.0359672439811372	1.16096229437896	78531.5833333333	8507	22	0
9606.ENSP00000229390	8683	ENSG00000111786	1	0	NA	NA	NA	NA	NA	NA	NA	NA	NA	NA	4.84550561797753	0	0	84.9016853932584	82.0224719101124	15.5898876404494	90.1685393258427	78.8623595505618	15.9410112359551	1424	486.667999999999	0.21718276729954	1.19379669739221	39315.5968364968	14389	69	0
9606.ENSP00000229395	26127	ENSG00000111790	1	0	1	NA	NA	NA	NA	NA	NA	NA	NA	NA	0	0	0	82.3984526112186	36.1702127659574	4.83558994197292	33.0754352030948	86.8471953578337	7.54352030947776	517	133.27	0.0559172018279174	1.20633439887839	1779.36442002442	9931	23	0
9606.ENSP00000229402	3820	ENSG00000111796	1	0	NA	NA	NA	NA	NA	NA	NA	NA	NA	NA	0	0	0	52.967032967033	14.0659340659341	0.43956043956044	86.1538461538462	84.6153846153846	1.31868131868132	455	125.279	0.0353718758817602	1.01209472064855	19565	8191	55	0
9606.ENSP00000229416	2729	ENSG00000001084	3	1	NA	NA	NA	NA	NA	NA	NA	NA	NA	NA	0	0	0	65.9420289855072	19.8067632850242	8.69565217391304	81.6425120772947	73.9130434782609	7.97101449275362	414	130.604	0.052771987494328	1.05082564411859	21330.3705898267	9316	106	0
9606.ENSP00000229447	389434	ENSG00000009765	10	1	NA	NA	NA	NA	NA	NA	NA	NA	NA	NA	40.2877697841727	0	0	60.0719424460432	19.0647482014388	12.2302158273381	91.0071942446043	89.568345323741	1.43884892086331	278	65.031	0.0258384792336042	0.859327669723145	0	6874	25	0
9606.ENSP00000229554	345895	ENSG00000111834	2	1	NA	NA	NA	NA	NA	NA	NA	NA	NA	NA	0	0	0	79.8283261802575	0	0	81.9742489270386	84.9785407725322	4.29184549356223	233	63.139	0.011804729468404	0.887321904910117	79.3333333333333	5214	10	0
9606.ENSP00000229563	51522	ENSG00000111843	1	0	NA	NA	NA	NA	NA	NA	NA	NA	NA	NA	0	0	0	43.4782608695652	7.2463768115942	0	78.2608695652174	94.2028985507246	0	69	14.548	0.0025570608863581	0.753392324751703	0	1443	12	0
9606.ENSP00000229570	57150	ENSG00000111850	1	0	NA	NA	NA	NA	NA	NA	NA	NA	NA	NA	0	0	0	40.9090909090909	0	0	100	100	0	22	3.765	0.0015156241747484	0.644517668108526	0	179	7	0
9606.ENSP00000229583	84830	ENSG00000111863	1	0	NA	NA	NA	NA	NA	NA	NA	NA	NA	NA	0	0	0	18.75	7.29166666666667	0	98.9583333333333	85.4166666666667	0	96	27.166	0.00640367293442309	0.778026462519219	4	2788	18	0
9606.ENSP00000229595	25842	ENSG00000111875	1	0	NA	NA	NA	NA	NA	NA	NA	NA	NA	NA	0	0	0	87.8406708595388	55.5555555555556	1.57232704402516	79.1404612159329	74.3186582809224	7.86163522012579	954	314.39	0.172034372492197	1.19255654133378	148868.601974258	14471	76	1
9606.ENSP00000229633	135114	ENSG00000111911	1	0	NA	NA	NA	NA	NA	NA	NA	NA	NA	NA	0	0	10.5263157894737	26.3157894736842	26.3157894736842	0	78.9473684210526	68.4210526315789	5.26315789473684	19	7.053	0.000832194507242016	1.05489592597177	0	295	15	0
9606.ENSP00000229708	80329	ENSG00000111981	3	0	NA	NA	NA	NA	NA	NA	NA	NA	NA	NA	0	0	0	6.2015503875969	3.10077519379845	3.10077519379845	99.2248062015504	68.9922480620155	6.2015503875969	129	43.422	0.0147913230746741	1.04909466073367	0	4221	45	0
9606.ENSP00000229729	NA	ENSG00000204385	1	1	NA	NA	NA	NA	NA	NA	NA	NA	NA	NA	0	0	0	50.9090909090909	1.81818181818182	0	80	94.5454545454545	0	55	11.111	0.00247313346184665	0.679591155072341	2	1022	NA	0
9606.ENSP00000229758	26271	ENSG00000112029	2	0	1	NA	NA	NA	NA	NA	NA	NA	NA	NA	0	0	0	79.3515358361775	6.14334470989761	9.89761092150171	56.6552901023891	60.2389078498294	17.7474402730375	586	236.857	0.115136903263763	1.26765491030562	0	12168	58	0
9606.ENSP00000229769	2178	ENSG00000112039	1	1	NA	NA	NA	NA	NA	NA	NA	NA	NA	NA	0	0	0	16.6666666666667	7.20720720720721	23.4234234234234	95.045045045045	72.0720720720721	24.3243243243243	222	90.49	0.0449190266827904	1.17949976024933	0	7284	56	0
9606.ENSP00000229771	7287	ENSG00000112041	1	1	NA	NA	NA	NA	NA	NA	NA	NA	NA	NA	0	0	0	53.0172413793103	4.74137931034483	0	98.2758620689655	72.4137931034483	0.862068965517241	232	74.197	0.0240693143270702	0.849926062989444	0	6439	41	0
9606.ENSP00000229794	1432	ENSG00000112062	2	0	1	NA	NA	NA	NA	1	1	NA	1	NA	0.494117647058824	0.0470588235294118	2.56470588235294	72.2823529411765	70.9882352941176	6.47058823529412	94.9647058823529	80.8941176470588	7.38823529411765	4250	1340.24700000001	0.732135001614396	1.31800329335845	828442.996960903	16941	1241	0
9606.ENSP00000229812	11329	ENSG00000112079	1	0	NA	NA	NA	NA	NA	NA	NA	NA	NA	NA	0	0.247116968698517	2.26523887973641	98.5584843492586	67.0510708401977	0.28830313014827	75.164744645799	93.5749588138385	0.782537067545305	2428	599.189000000006	0.312862942208581	1.19862575380289	20479.6596926714	16378	76	0
9606.ENSP00000229824	NA	ENSG00000255587á	NA	NA	NA	NA	NA	NA	NA	NA	NA	NA	NA	NA	0	0	12.9740518962076	81.0379241516966	79.2415169660679	0	97.2055888223553	84.6307385229541	1.39720558882236	501	139.338	0.0652175143812225	0.972278513062144	4	10029	NA	0
9606.ENSP00000229829	NA	ENSG00000204252	1	0	NA	NA	NA	NA	NA	NA	NA	NA	NA	NA	0	0	0	14.7540983606557	2.45901639344262	47.5409836065574	64.7540983606557	46.7213114754098	48.3606557377049	122	68.836	0.0237277565908554	1.15221954583017	0	5358	NA	0
9606.ENSP00000229854	4172	ENSG00000112118	3	0	1	NA	NA	NA	NA	NA	NA	NA	NA	NA	1.26920507682031	0	1.00200400801603	96.0587842351369	60.0534402137609	3.67401469605878	86.439545758183	75.8183032732131	7.94923179692719	1497	479.442999999998	0.279644739503854	1.2288962203954	85627.1177491671	14997	143	0
9606.ENSP00000229903	55776	ENSG00000112167	9	0	NA	NA	NA	NA	NA	NA	NA	NA	NA	NA	0	0	0	44.8275862068966	0	0	63.7931034482759	93.1034482758621	0	58	12.14	0.00166152647751376	0.679522379748268	6	1107	9	0
9606.ENSP00000229922	10486	ENSG00000112186	2	0	NA	NA	NA	NA	NA	NA	NA	NA	NA	NA	0	0	0	97.3462002412545	72.8588661037394	0.60313630880579	68.1544028950543	74.9095295536791	4.10132689987937	829	273.445000000001	0.188754194862041	1.12325665809195	19304.5	14943	22	0
9606.ENSP00000229955	81491	ENSG00000112218	2	0	NA	NA	NA	NA	NA	NA	NA	NA	NA	NA	0	0	0	24.5762711864407	37.2881355932203	0	89.8305084745763	95.7627118644068	0	118	23.566	0.00503725044483479	0.755210365037496	4	2519	11	0
9606.ENSP00000229971	26235	ENSG00000112234	1	1	NA	NA	NA	NA	NA	NA	NA	NA	NA	NA	0	0	0	89.2736486486486	33.3614864864865	21.3682432432432	60.8952702702703	76.6891891891892	21.3682432432432	1184	419.25	0.210169272014256	1.26616940638954	18929.0785714286	14498	23	0
9606.ENSP00000230012	154150	ENSG00000112273	5	0	NA	NA	NA	NA	NA	NA	NA	NA	NA	NA	0	0	0	96.6666666666667	8.55555555555556	0	10.6666666666667	97.6666666666667	0.111111111111111	900	207.406	0.0353225954888439	0.747610562465691	917.68351018351	11385	5	0
9606.ENSP00000230036	NA	ENSG00000112293	1	0	NA	NA	NA	NA	NA	NA	NA	NA	NA	NA	0	0	0	19.6261682242991	7.47663551401869	9.34579439252336	80.3738317757009	76.6355140186916	13.0841121495327	107	35.55	0.0139824663754398	1.13189303659959	36452.0155588533	3761	NA	0
9606.ENSP00000230048	55856	ENSG00000112304	1	0	NA	NA	NA	NA	NA	NA	NA	NA	NA	NA	33.7016574585635	0	0	52.4861878453039	14.9171270718232	9.39226519337017	69.060773480663	77.9005524861878	3.86740331491713	181	52.603	0.0126904121212141	1.0027066881863	1	5371	26	0
9606.ENSP00000230050	6206	ENSG00000112306	1	0	1	NA	NA	NA	NA	NA	NA	NA	NA	NA	16.9560776302349	0.204290091930541	0	88.5597548518897	56.58835546476	22.7783452502554	79.9795709908069	59.4484167517875	27.6813074565884	979	450.410000000001	0.183579142032507	1.34918701022348	87296.7100959541	13895	60	0
9606.ENSP00000230053	135152	ENSG00000112309	1	0	NA	NA	NA	NA	NA	NA	NA	NA	NA	NA	0	0	0	28.448275862069	0	8.62068965517241	96.551724137931	65.948275862069	15.5172413793103	232	88.975	0.018769089672728	1.10000132069848	20277.6	6317	16	1
9606.ENSP00000230056	51053	ENSG00000112312	1	1	1	NA	NA	NA	NA	NA	NA	NA	NA	NA	0	0	0	81.47512864494	9.09090909090909	10.9777015437393	63.9794168096055	66.8953687821612	14.4082332761578	583	221.318	0.107939931708766	1.22398270703103	39116.5833333333	11979	102	0
9606.ENSP00000230085	NA	ENSG00000112335	1	1	NA	NA	NA	NA	NA	NA	NA	NA	NA	NA	0	0	0	77.1764705882353	69.8823529411765	1.64705882352941	80.2352941176471	83.7647058823529	5.41176470588235	425	115.723	0.0348011946251837	1.15768274181482	1424.15376170126	8214	NA	0
9606.ENSP00000230099	10475	ENSG00000112343	1	0	NA	NA	NA	NA	NA	NA	NA	NA	NA	NA	0	0	0	89.4656488549618	1.83206106870229	6.87022900763359	20.1526717557252	92.0610687022901	6.87022900763359	655	161.418	0.0546911249703241	1.15312678933338	0	10459	27	1
9606.ENSP00000230122	9841	ENSG00000112365	1	1	NA	NA	NA	NA	NA	NA	NA	NA	NA	NA	0	0	0	88.1540697674419	96.0029069767442	0	96.8023255813954	99.1279069767442	0.0726744186046512	1376	270.181999999999	0.201135071483515	0.900166507578844	0	16040	30	1
9606.ENSP00000230124	9896	ENSG00000112367	1	1	NA	NA	NA	NA	NA	NA	NA	NA	NA	NA	0	0.921052631578947	0	83.8157894736842	49.3421052631579	0.263157894736842	85.9210526315789	95.7894736842105	0.789473684210526	760	165.141	0.0818589686586307	1.20700577652134	21167.0647033522	11912	35	0
9606.ENSP00000230256	54346	ENSG00000112494	1	0	NA	NA	NA	NA	NA	NA	NA	NA	NA	NA	0	0	0	27.6315789473684	0	0	90.7894736842105	88.1578947368421	0	76	18.999	0.00106245467884448	0.680310531362036	48	1850	4	0
9606.ENSP00000230301	168090	ENSG00000112539	1	0	NA	NA	NA	NA	NA	NA	NA	NA	NA	NA	0	0	0	45.1219512195122	0	0	74.390243902439	93.9024390243902	0	82	19.533	0.00204484144223836	0.797878530952885	77	1473	9	0
9606.ENSP00000230321	4188	ENSG00000112559	1	0	NA	NA	NA	NA	NA	NA	NA	NA	NA	NA	0	0	0	8.10810810810811	70.2702702702703	0	59.4594594594595	81.0810810810811	2.7027027027027	37	9.223	0.00303207142278216	0.966020489623763	0	670	29	0
9606.ENSP00000230323	7942	ENSG00000112561	1	0	NA	NA	NA	NA	NA	NA	NA	NA	NA	NA	0	0	0	27.0175438596491	47.0175438596491	0	88.0701754385965	93.3333333333333	0.350877192982456	285	63.886	0.0363133705949226	0.922468573598133	0	6839	72	0
9606.ENSP00000230340	705	ENSG00000112578	2	0	1	NA	NA	NA	NA	NA	NA	NA	NA	NA	0	0	0	96.4964964964965	32.5325325325325	9.10910910910911	51.951951951952	68.968968968969	19.9199199199199	999	391.879999999999	0.139054700419757	1.26280873747772	411568.189654764	13800	43	0
9606.ENSP00000230354	6908	ENSG00000112592	1	1	NA	NA	NA	NA	NA	NA	NA	NA	NA	NA	0.899928005759539	0	0.647948164146868	55.003599712023	60.2951763858891	7.01943844492441	98.3801295896328	81.7494600431965	9.10727141828654	2778	820.492000000001	0.430040513662547	1.27055919664672	3077398.41201307	15932	354	0
9606.ENSP00000230361	2979	ENSG00000112599	1	1	NA	NA	NA	NA	NA	NA	NA	NA	NA	NA	0	0	0	87.36	92	0.32	97.8133333333333	94.24	0.586666666666667	1875	423.255999999996	0.235588341234068	1.14247610346598	19779.9055555556	15673	17	0
9606.ENSP00000230381	5961	ENSG00000112619	1	1	NA	NA	NA	NA	NA	NA	NA	NA	NA	NA	0	0	0	52.1739130434783	4.78260869565217	0	95.6521739130435	81.304347826087	2.17391304347826	230	66.6909999999999	0.020987298915493	0.99395163696316	31.0833333333333	5849	87	0
9606.ENSP00000230419	NA	ENSG00000112655	1	0	NA	NA	NA	NA	NA	NA	NA	NA	NA	NA	22.8005372733378	0	0	84.2847548690396	93.6534586971122	0	95.3324378777703	96.1047683008731	0.604432505036938	2978	653.940999999998	0.358544300727551	1.08871131022704	0	16468	NA	0
9606.ENSP00000230431	10591	ENSG00000112667	1	0	NA	NA	NA	NA	NA	NA	NA	NA	NA	NA	0	0	0	7.45098039215686	1.17647058823529	0	98.4313725490196	98.6274509803922	0.392156862745098	510	105.265	0.0322947383289004	0.974940400523037	0	9465	22	0
9606.ENSP00000230449	55770	ENSG00000112685	1	0	1	NA	NA	NA	NA	NA	NA	NA	NA	NA	0	0.219298245614035	0	49.780701754386	49.1228070175439	12.280701754386	89.2543859649123	72.8070175438596	12.0614035087719	456	162.429	0.0651276334949089	1.22231509088582	162639.610106503	9743	60	0
9606.ENSP00000230461	55754	ENSG00000112697	1	0	NA	NA	NA	NA	NA	NA	NA	NA	NA	NA	0	0	0	89.1959798994975	55.0251256281407	0	68.3417085427136	94.2211055276382	1.50753768844221	398	85.2660000000001	0.0347761366233161	0.95031096672351	109.184523809524	7763	24	0
9606.ENSP00000230538	NA	ENSG00000112769	1	1	NA	NA	NA	1	NA	NA	NA	NA	NA	NA	0	0.641025641025641	0	43.5897435897436	4.48717948717949	26.2820512820513	93.5897435897436	67.9487179487179	28.2051282051282	156	63.511	0.0150460334695765	1.20582153114382	47.9166666666667	5034	NA	0
9606.ENSP00000230565	59084	ENSG00000112796	1	0	NA	NA	NA	NA	NA	NA	NA	NA	NA	NA	6	0	5.33333333333333	76	34.6666666666667	12.6666666666667	85.3333333333333	89.3333333333333	0	150	37.126	0.00944750785942152	0.797797454580595	2	4119	7	0
9606.ENSP00000230568	9450	ENSG00000112799	1	0	NA	NA	NA	NA	NA	NA	NA	NA	NA	NA	0	0	0	71.358024691358	40.4938271604938	0.987654320987654	56.7901234567901	91.1111111111111	0.987654320987654	405	94.2170000000001	0.0420335668405376	1.17892295603261	59025.3967365966	8165	24	0
9606.ENSP00000230582	10279	ENSG00000112812	1	0	NA	NA	NA	NA	NA	NA	NA	NA	NA	NA	0	0	0	53.7037037037037	1.85185185185185	0	100	88.8888888888889	1.85185185185185	54	12.507	0.00259107837874242	0.765601362209504	1	1226	15	0
9606.ENSP00000230588	4224	ENSG00000112818	4	0	NA	NA	NA	NA	NA	NA	NA	NA	NA	NA	0	0	0	69.7674418604651	22.4806201550388	4.65116279069767	62.7906976744186	84.4961240310078	4.65116279069767	129	38.63	0.00825219817271129	1.05879020088126	5	3762	35	0
9606.ENSP00000230640	23517	ENSG00000039123	1	0	1	NA	NA	NA	NA	NA	NA	NA	NA	NA	3.79746835443038	0	0.266489007328448	96.6022651565623	43.3710859427049	17.7215189873418	61.6922051965356	68.9540306462358	19.7201865423051	1501	581.163	0.20835738382997	1.22741721330201	828800.218218639	14055	62	0
9606.ENSP00000230658	3670	ENSG00000016082	1	0	NA	NA	NA	NA	NA	NA	NA	NA	NA	NA	0	0	0	50.8180943214629	63.1376323387873	0.0962463907603465	98.3638113570741	85.563041385948	1.92492781520693	1039	278.225000000001	0.113455306392992	1.09753855964226	79217.6635665017	12962	80	0
9606.ENSP00000230671	6534	ENSG00000011083	1	0	NA	NA	NA	NA	NA	NA	NA	NA	NA	NA	4.57142857142857	0	0.571428571428571	39.7142857142857	11.7142857142857	0	92.8571428571429	92.2857142857143	0.285714285714286	350	81.7750000000001	0.0320856954233432	0.831801797521414	0	7818	10	0
9606.ENSP00000230732	5459	ENSG00000091010	1	1	NA	NA	NA	NA	NA	NA	NA	NA	NA	NA	0	0	0	54.7085201793722	28.2511210762332	0	98.2062780269058	94.6188340807175	0.896860986547085	223	52.271	0.0131369570588978	0.974607280271091	1	5332	33	0
9606.ENSP00000230771	23438	ENSG00000112855	1	1	1	NA	NA	NA	NA	NA	NA	NA	NA	NA	45.7996768982229	0	0.161550888529887	91.437802907916	33.6025848142165	0.0807754442649435	88.7722132471729	91.1147011308562	2.01938610662359	1238	306.873000000001	0.148518662793033	0.982399327031617	0	14031	25	0
9606.ENSP00000230792	83594	ENSG00000112874	1	0	NA	NA	NA	NA	NA	NA	NA	NA	NA	NA	13.1639722863741	0	0.23094688221709	63.5103926096998	56.1200923787529	9.00692840646651	54.7344110854503	86.1431870669746	6.46651270207852	433	120.253	0.0356049431921431	1.16752982232527	37466.3328589412	8506	21	0
9606.ENSP00000230859	11044	ENSG00000112941	1	0	NA	NA	NA	NA	NA	NA	NA	NA	NA	NA	0	0	0	89.8684210526316	55	0.131578947368421	88.4210526315789	88.6842105263158	2.10526315789474	760	192.26	0.0837590618303082	1.13114732308233	20751.7837932318	12824	18	0
9606.ENSP00000230882	2690	ENSG00000112964	1	1	NA	NA	NA	1	NA	NA	NA	NA	NA	NA	0	0	0	7.91738382099828	13.5972461273666	14.1135972461274	94.6643717728055	76.4199655765921	15.6626506024096	581	199.618	0.0934458776404875	1.25134113363464	90186.3330518314	10919	299	1
9606.ENSP00000230895	1611	ENSG00000112977	1	0	NA	NA	NA	NA	NA	NA	NA	NA	NA	NA	0	0	0	13.265306122449	1.02040816326531	0	96.4285714285714	88.7755102040816	1.02040816326531	196	48.568	0.032838245620047	0.932650466544407	1	5553	19	0
9606.ENSP00000230990	1839	ENSG00000113070	2	1	NA	NA	NA	NA	NA	NA	NA	NA	NA	NA	0	0	0	32.1867321867322	1.5970515970516	5.8968058968059	99.2628992628993	83.5380835380835	6.38820638820639	814	240.989	0.133258111211171	1.28395952572283	1	12660	176	0
9606.ENSP00000231004	4015	ENSG00000113083	4	1	NA	NA	NA	NA	NA	NA	NA	NA	NA	NA	0	0	0	24.7377622377622	6.29370629370629	1.04895104895105	98.6013986013986	92.5699300699301	1.31118881118881	1144	278.816	0.131995508413522	1.09222093498421	337.668253968254	13143	173	0
9606.ENSP00000231009	3003	ENSG00000113088	2	0	NA	NA	NA	NA	NA	NA	NA	NA	NA	NA	13.5338345864662	0	8.27067669172932	74.4360902255639	52.8822055137845	0	71.9298245614035	91.7293233082707	1.2531328320802	399	93.643	0.0197150160254888	1.08460158333101	27	7031	23	1
9606.ENSP00000231021	1007	ENSG00000113100	1	0	NA	NA	NA	NA	NA	NA	NA	NA	NA	NA	0	0	0	40	35.6756756756757	10.2702702702703	84.3243243243243	81.0810810810811	10.2702702702703	185	58.322	0.0120302086239595	1.15874299503067	12	4794	17	0
9606.ENSP00000231061	6678	ENSG00000113140	1	1	NA	NA	NA	NA	NA	NA	NA	NA	NA	NA	0	0	0	45.24089306698	2.7027027027027	9.51821386603995	97.2972972972973	80.2585193889542	10.6933019976498	851	270.541	0.10222560789738	1.19441854493304	70968.1035919593	11951	269	0
9606.ENSP00000231121	9421	ENSG00000113196	3	0	NA	NA	NA	NA	NA	NA	NA	NA	NA	NA	0	0	0	18.3673469387755	47.6190476190476	4.08163265306122	95.2380952380952	80.9523809523809	6.80272108843537	147	43.406	0.0174729884865763	1.14366823068687	58900.2678571429	4631	38	0
9606.ENSP00000231130	56132	ENSG00000113205	NA	NA	NA	NA	NA	NA	NA	NA	NA	NA	NA	NA	0	5.94059405940594	0	25.7425742574257	54.4554455445545	0	63.3663366336634	96.039603960396	0	101	22.19	0.00601413929581649	0.691468431938388	0	2776	9	0
9606.ENSP00000231134	26167	ENSG00000113209	NA	NA	NA	NA	NA	NA	NA	NA	NA	NA	NA	NA	0	10.8695652173913	0	22.8260869565217	59.7826086956522	0	56.5217391304348	96.7391304347826	0	92	19.927	0.00546429901404768	0.690998513151106	0	2431	14	0
9606.ENSP00000231136	56130	ENSG00000113211	NA	NA	NA	NA	NA	NA	NA	NA	NA	NA	NA	NA	0	7.84313725490196	0	23.5294117647059	50.9803921568627	0	65.6862745098039	95.0980392156863	0	102	22.367	0.00522839183553122	0.691201903455553	1	2622	8	0
9606.ENSP00000231137	56129	ENSG00000113212	NA	NA	NA	NA	NA	NA	NA	NA	NA	NA	NA	NA	0	7.4468085106383	0	27.6595744680851	55.3191489361702	0	63.8297872340426	97.8723404255319	0	94	19.986	0.00553288226123131	0.690685937979417	0	2386	10	0
9606.ENSP00000231173	56121	ENSG00000113248	NA	NA	NA	NA	NA	NA	NA	NA	NA	NA	NA	NA	0	9.16666666666667	0	25	57.5	0	58.3333333333333	95.8333333333333	0	120	26.023	0.00579900286983639	0.698486404620369	15	3001	9	0
9606.ENSP00000231188	2916	ENSG00000113262	2	1	NA	NA	NA	NA	NA	NA	NA	NA	NA	NA	0	0	0	43.4466019417476	29.8543689320388	51.9417475728155	77.1844660194175	41.747572815534	52.6699029126214	412	243.869	0.0694531861901897	1.16878942305585	41834.1261904762	9853	23	0
9606.ENSP00000231198	54974	ENSG00000113272	1	0	NA	NA	NA	NA	NA	NA	NA	NA	NA	NA	8.59375	0	2.34375	56.25	21.09375	0	70.3125	75.78125	0	128	36.784	0.00832871580358871	0.797392839515781	2	4062	25	0
9606.ENSP00000231228	3593	ENSG00000113302	3	1	NA	NA	NA	1	NA	1	NA	NA	NA	NA	0	0	0	13.0496453900709	1.98581560283688	12.7659574468085	98.2978723404255	77.7304964539007	13.9007092198582	705	237.336	0.0946609697203648	1.21544167950902	19630.95	11007	515	0
9606.ENSP00000231238	7265	ENSG00000113312	1	0	1	NA	NA	NA	NA	NA	NA	NA	NA	NA	0	0	1.08695652173913	55.9782608695652	40.2173913043478	0	65.7608695652174	79.8913043478261	6.52173913043478	184	53.994	0.0214372250548868	1.00841898214137	19	5082	35	0
9606.ENSP00000231357	50805	ENSG00000113430	1	0	NA	NA	NA	NA	NA	NA	NA	NA	NA	NA	0	0	0	49.5327102803738	69.1588785046729	0	97.196261682243	93.9252336448598	0.467289719626168	214	47.936	0.016728149873608	0.868970074451817	0.2	5052	11	0
9606.ENSP00000231368	4012	ENSG00000113441	1	0	NA	NA	NA	NA	NA	NA	1	NA	NA	NA	8.99608865710561	0	0.651890482398957	92.1773142112125	39.1786179921773	2.73794002607562	63.6897001303781	94.5241199478488	2.02086049543677	1534	350.476000000001	0.150719502442965	1.20329345716483	16388.6610714286	14365	77	0
9606.ENSP00000231420	64902	ENSG00000113492	1	1	NA	NA	NA	NA	NA	NA	NA	NA	NA	NA	35.6756756756757	1.89189189189189	1.35135135135135	77.5675675675676	24.3243243243243	30	81.0810810810811	69.7297297297297	20.5405405405405	370	133.637	0.0309424092671109	1.13757933138141	39827.4395877514	8514	31	0
9606.ENSP00000231449	3565	ENSG00000113520	1	0	NA	NA	NA	NA	NA	NA	NA	1	NA	NA	0	0	0	23.9839213934792	6.65475658776239	3.57302367128182	99.0620812862885	73.4702992407325	9.33452434122376	2239	747.392999999999	0.295388722286825	1.23135858177287	116336.951901916	14449	1100	0
9606.ENSP00000231454	3567	ENSG00000113525	7	0	NA	NA	NA	1	NA	NA	NA	NA	NA	NA	0	0	0	2.39931448157669	1.71379605826907	7.28363324764353	99.4001713796058	74.9785775492716	10.4541559554413	1167	392.476	0.171786937709045	1.2189642260499	79955.8983253723	13098	213	0
9606.ENSP00000231461	7903	ENSG00000113532	1	0	NA	NA	NA	NA	NA	NA	NA	NA	NA	NA	0	0	0	87.4388254486134	0.489396411092985	0.163132137030995	35.8890701468189	98.694942903752	0.163132137030995	613	123.607	0.0468067861587857	1.20192698869238	11.5	9770	39	0
9606.ENSP00000231484	51294	ENSG00000113555	1	1	NA	NA	NA	NA	NA	NA	NA	NA	NA	NA	0	0	0	26.3157894736842	62.1052631578947	0	69.4736842105263	100	0	95	19.35	0.00516063245069995	0.724622148218656	0	2430	15	1
9606.ENSP00000231487	6500	ENSG00000113558	1	0	1	NA	NA	NA	NA	NA	NA	NA	NA	NA	0	0	0	62.0871862615588	54.887714663144	25.9577278731836	86.1955085865258	64.2668428005284	27.2787318361955	1514	667.062999999999	0.367170988713581	1.25900117010628	8394715.3820811	14914	346	0
9606.ENSP00000231498	9631	ENSG00000113569	1	1	1	NA	NA	NA	NA	NA	NA	NA	NA	NA	0	0	0	92.3076923076923	24.1758241758242	15.8730158730159	49.8168498168498	74.969474969475	17.3382173382173	819	297.697	0.114985208319378	1.24224761454564	140499.877043339	13041	49	0
9606.ENSP00000231509	2908	ENSG00000113580	1	1	NA	NA	1	NA	NA	1	NA	1	NA	1	0	0	0	29.0876242095754	52.0325203252033	3.0713640469738	98.193315266486	84.5528455284553	4.20054200542005	2214	621.576999999998	0.31174716769355	1.31012761511793	979762.363260957	15005	996	0
9606.ENSP00000231512	56951	ENSG00000113583	1	0	NA	NA	NA	NA	NA	NA	NA	NA	NA	NA	0	0	0	12.2137404580153	1.52671755725191	0	93.8931297709924	100	0	131	29.836	0.00100336615916039	0.649322925013831	55	3334	15	0
9606.ENSP00000231524	373	ENSG00000113595	1	0	NA	NA	NA	NA	NA	NA	NA	NA	NA	NA	0	0	0	88.5317115551694	40.3996524761077	0	56.2119895742832	92.267593397046	0.434404865334492	1151	259.613000000001	0.108003994602736	1.15074981289221	0	12943	36	1
9606.ENSP00000231572	5917	ENSG00000113643	1	1	1	NA	NA	NA	NA	NA	NA	NA	NA	NA	34.5907473309609	0	0.0711743772241993	71.6725978647687	6.97508896797153	0.925266903914591	85.4804270462633	86.4056939501779	3.27402135231317	1405	384.521	0.170613263978223	1.11466029143017	55544.8765053494	14001	80	0
9606.ENSP00000231656	1044	ENSG00000113722	1	0	NA	NA	NA	NA	NA	NA	NA	NA	NA	NA	0	0	0	39.6551724137931	41.3793103448276	0.862068965517241	89.0804597701149	83.6206896551724	3.44827586206897	348	98.4820000000001	0.0407596803754709	1.17512368877768	0	7944	44	0
9606.ENSP00000231668	NA	ENSG00000113734	1	0	1	NA	NA	NA	NA	NA	NA	NA	NA	NA	0	0	0	16.3157894736842	37.3684210526316	57.8947368421053	63.6842105263158	35.2631578947368	53.6842105263158	190	114.406	0.0341849522572522	1.17112518546205	19520	7524	NA	0
9606.ENSP00000231706	57709	ENSG00000013293	1	1	NA	NA	NA	NA	NA	NA	NA	NA	NA	NA	27.6157804459691	0	1.54373927958834	73.9279588336192	40.1372212692967	3.43053173241852	99.3138936535163	96.2264150943396	0	583	120.172	0.0452714671384425	0.850702069340491	12	9245	10	0
9606.ENSP00000231721	56920	ENSG00000010319	1	0	NA	NA	NA	NA	NA	NA	NA	NA	NA	NA	0	0	0	74.4444444444444	82.7777777777778	2.22222222222222	51.6666666666667	95	2.77777777777778	180	36.6970000000001	0.00773966978509063	1.11222695589681	0	4578	16	0
9606.ENSP00000231749	51364	ENSG00000004838	5	1	NA	NA	NA	NA	NA	NA	NA	NA	NA	NA	0	0	0	78.7351054078827	2.01649862511457	0	34.9220898258478	97.8001833180568	0.183318056828598	1091	244.7	0.0502373242194531	0.963919953620707	13	11444	46	0
9606.ENSP00000231751	NA	ENSG00000012223	4	0	NA	NA	NA	NA	NA	NA	NA	NA	NA	NA	0	0.425531914893617	0	53.6170212765957	31.4893617021277	1.27659574468085	88.936170212766	82.9787234042553	1.70212765957447	235	60.851	0.0216916374227939	1.13339923065742	0	5945	NA	0
9606.ENSP00000231790	4292	ENSG00000076242	1	1	NA	NA	NA	NA	NA	NA	NA	NA	NA	NA	23.7244897959184	0	0.446428571428571	70.9821428571429	17.0918367346939	4.20918367346939	93.1760204081633	85.4591836734694	4.97448979591837	1568	438.77	0.223445964133537	1.22492143430397	121974.913309613	14603	886	0
9606.ENSP00000231887	1962	ENSG00000113790	3	1	NA	NA	NA	NA	NA	NA	NA	NA	NA	NA	32.6388888888889	0.617283950617284	1.15740740740741	88.2716049382716	29.320987654321	24.4598765432099	96.2191358024691	60.1851851851852	14.891975308642	1296	515.219	0.164396863634406	1.20135724582359	2674459.0238511	13352	22	0
9606.ENSP00000231948	51185	ENSG00000113851	1	1	NA	NA	1	NA	NA	NA	NA	NA	NA	NA	0	0	0	87.8205128205128	15.1709401709402	5.34188034188034	34.1880341880342	89.5299145299145	5.12820512820513	468	113.678	0.0368817293470017	1.22157176024167	20317.4183718787	8928	69	0
9606.ENSP00000232003	3273	ENSG00000113905	10	1	NA	NA	NA	NA	NA	NA	NA	NA	NA	NA	0	0	0	64.6428571428571	3.92857142857143	29.2857142857143	66.4285714285714	63.9285714285714	29.2857142857143	280	128.019	0.0336267942547585	1.22151374466635	1332.46666666667	7649	79	1
9606.ENSP00000232014	604	ENSG00000113916	1	1	NA	NA	NA	NA	NA	NA	NA	NA	NA	NA	0	0	0	64.0489344909234	73.5990528808208	0.276243093922652	98.0268350434096	88.6345698500395	1.6179952644041	2534	641.144000000001	0.380430214419489	1.28216356733501	143042.641349976	16569	324	0
9606.ENSP00000232217	5948	ENSG00000114113	10	0	NA	NA	NA	NA	NA	NA	NA	NA	NA	NA	0	0	0	35.2564102564103	24.3589743589744	12.1794871794872	89.1025641025641	73.0769230769231	15.3846153846154	156	54.694	0.0158489565367487	1.1378074108798	261.132575757576	5156	27	1
9606.ENSP00000232219	5947	ENSG00000114115	3	0	NA	NA	NA	NA	NA	NA	NA	NA	NA	NA	0	0	0	25	15.9420289855072	12.6811594202899	92.0289855072464	80.4347826086957	13.4057971014493	276	91.4950000000001	0.0337211312075914	1.16633895598927	35845.4404918543	7453	64	1
9606.ENSP00000232375	5210	ENSG00000114268	1	0	NA	NA	NA	NA	NA	NA	NA	NA	NA	NA	33.6116910229645	0	0.626304801670146	83.0897703549061	33.4029227557411	16.9102296450939	85.5949895615866	84.5511482254697	4.38413361169102	479	132.541	0.0614892875435976	1.08527820366245	100.05	9952	32	0
9606.ENSP00000232424	3280	ENSG00000114315	1	0	NA	NA	NA	NA	NA	NA	NA	NA	NA	NA	0	0	0	8.63095238095238	50	21.4285714285714	85.7142857142857	72.6190476190476	21.4285714285714	336	127.355	0.0578458433175772	1.24683172052522	141044.375	8465	140	1
9606.ENSP00000232458	1894	ENSG00000114346	1	0	1	NA	NA	NA	NA	NA	NA	NA	NA	NA	0	0	0	89.083820662768	23.9766081871345	4.28849902534113	71.7348927875244	72.5146198830409	11.8908382066277	513	177.784	0.0934040498681803	1.28704724021642	19492.1166666667	10983	91	0
9606.ENSP00000232461	2779	ENSG00000114349	2	1	NA	NA	NA	NA	NA	NA	NA	NA	NA	NA	0	0	0	46.0253456221198	86.2327188940092	3.51382488479263	96.2557603686636	83.2373271889401	3.68663594470046	1736	484.060000000007	0.257055122939199	1.2396370478512	800476.661009151	16242	33	0
9606.ENSP00000232496	11334	ENSG00000114383	1	0	NA	NA	NA	NA	NA	NA	NA	NA	NA	NA	0	0	0	12.7272727272727	14.5454545454545	0	87.2727272727273	78.1818181818182	3.63636363636364	55	16.767	0.00645188972120873	0.994585598565207	1	1466	24	0
9606.ENSP00000232501	10641	ENSG00000114388	1	1	NA	NA	NA	NA	NA	NA	NA	NA	NA	NA	0	0	0	42.6356589147287	34.8837209302326	6.97674418604651	79.0697674418605	76.7441860465116	7.75193798449612	129	40.516	0.0104309519296657	1.15906124388892	27587.4258220212	3849	36	0
9606.ENSP00000232508	11068	ENSG00000114395	1	0	NA	NA	NA	NA	NA	NA	NA	NA	NA	NA	0	0	0	6.25	2.08333333333333	0	97.9166666666667	89.5833333333333	0	48	11.384	0.000832788703196276	0.822211169604115	0	914	14	0
9606.ENSP00000232519	57415	ENSG00000114405	1	0	NA	NA	NA	NA	NA	NA	NA	NA	NA	NA	0	0	0	13.0434782608696	0	0	95.6521739130435	100	0	23	4.393	0.000646772926547447	0.629410281508435	0	219	7	0
9606.ENSP00000232564	59345	ENSG00000114450	1	1	NA	NA	NA	NA	NA	NA	NA	NA	NA	NA	0	0.86264100862641	1.92435301924353	51.6257465162575	75.5806237558062	32.249502322495	72.3954877239549	55.5408095554081	32.3822163238222	1507	702.069999999999	0.307404583407585	1.26102852328874	293699.339229015	16465	51	0
9606.ENSP00000232603	27136	ENSG00000114487	5	0	NA	NA	NA	NA	NA	NA	NA	NA	NA	NA	0	0	0	95.2321204516938	3.63864491844417	0	24.9686323713927	98.3688833124216	0.250941028858218	797	176.05	0.0312358130933307	0.892846349732747	279.75	11337	10	0
9606.ENSP00000232607	7372	ENSG00000114491	1	1	1	NA	NA	NA	NA	NA	NA	NA	NA	NA	28.8538681948424	0.257879656160458	0	59.7421203438395	10.945558739255	2.09169054441261	94.1260744985673	71.4899713467049	3.12320916905444	3490	1206.39000000001	0.565037137150527	1.22052664792611	469803.376839851	16727	62	1
9606.ENSP00000232744	80325	ENSG00000114626	4	0	NA	NA	NA	NA	NA	NA	NA	NA	NA	NA	10.1167315175097	0	0	86.284046692607	94.2120622568093	2.62645914396887	95.9143968871595	97.2762645914397	0.243190661478599	2056	426.063999999997	0.256383494130742	1.02636176071723	0	16089	19	1
9606.ENSP00000232766	23276	ENSG00000114648	1	0	NA	NA	NA	NA	NA	NA	NA	NA	NA	NA	0	0	5.49450549450549	66.4835164835165	41.2087912087912	0	78.021978021978	92.8571428571429	0.549450549450549	182	47.237	0.0121280837719273	0.994365499251163	1	4588	18	0
9606.ENSP00000232854	51409	ENSG00000114735	1	0	NA	NA	NA	NA	NA	NA	NA	NA	NA	NA	60.3053435114504	0	0.763358778625954	68.3206106870229	14.5038167938931	1.14503816793893	83.206106870229	93.8931297709924	1.14503816793893	262	62.841	0.0223641683688543	1.13352722538619	1.5	6667	8	0
9606.ENSP00000232888	9136	ENSG00000114767	1	0	1	NA	NA	NA	NA	NA	NA	NA	NA	NA	0	0.127551020408163	8.16326530612245	93.75	21.8112244897959	14.4132653061224	51.7857142857143	57.9081632653061	25.5102040816327	784	349.623999999999	0.106924423963551	1.21203496912541	1431815.60595973	13383	31	0
9606.ENSP00000232892	13	ENSG00000114771	3	0	NA	NA	NA	NA	NA	NA	NA	NA	NA	NA	33.030303030303	0	0.909090909090909	81.2121212121212	26.3636363636364	2.72727272727273	93.3333333333333	98.1818181818182	0	330	67.271	0.0156382361589295	0.804186387338603	0	7011	23	0
9606.ENSP00000232905	10289	ENSG00000114784	1	0	NA	NA	NA	NA	NA	NA	NA	NA	NA	NA	15.3203342618384	0	0	90.5292479108635	43.7325905292479	3.62116991643454	79.108635097493	69.6378830083565	8.91364902506964	359	121.901	0.052312202218577	1.12596851096432	0	9100	14	0
9606.ENSP00000232974	92999	ENSG00000114853	1	0	NA	NA	NA	NA	NA	NA	NA	NA	NA	NA	0	0	0	83.3742833742834	95.8230958230958	0	98.3619983619984	98.6895986895987	0	1221	239.118999999999	0.180334693242121	0.793965746744595	0	15558	6	0
9606.ENSP00000232975	7134	ENSG00000114854	1	1	NA	NA	NA	NA	NA	NA	NA	NA	NA	NA	0	0	0.663129973474801	85.632183908046	91.3351016799293	1.41467727674624	96.8611847922193	89.0804597701149	2.07780725022104	2262	569.644999999995	0.327522332708843	1.15439538416423	980.226587301587	16660	97	0
9606.ENSP00000232978	4820	ENSG00000114857	1	0	NA	NA	NA	NA	NA	NA	NA	NA	NA	NA	11.7676514772158	0	0	97.2959439158738	51.1767651477216	0	70.5558337506259	96.0941412118177	0.801201802704056	1997	454.733	0.21735412663606	1.24541907782484	10.3333333333333	14961	18	0
9606.ENSP00000233025	28972	ENSG00000114902	1	0	NA	NA	NA	NA	NA	NA	NA	NA	NA	NA	0	0	0	89.0449438202247	13.4831460674157	29.2134831460674	34.2696629213483	65.1685393258427	30.8988764044944	356	155.169	0.0512994617459357	1.22989103340126	136628.46	8822	14	0
9606.ENSP00000233027	6787	ENSG00000114904	1	0	NA	NA	NA	NA	NA	NA	NA	NA	NA	NA	0	0	0	67.741935483871	24.5161290322581	0	96.1290322580645	92.9032258064516	0	155	34.912	0.0135830533820022	0.772266795786841	12	4296	24	0
9606.ENSP00000233047	57146	ENSG00000011638	1	0	NA	NA	NA	NA	NA	NA	NA	NA	NA	NA	0	0	0	4.76190476190476	28.5714285714286	0	71.4285714285714	85.7142857142857	0	21	5.318	0.0012223185273359	0.910074646765421	0	259	19	0
9606.ENSP00000233055	57590	ENSG00000085449	1	0	NA	NA	NA	NA	NA	NA	NA	NA	NA	NA	2.51851851851852	0	0	92.8888888888889	79.7037037037037	0	84.2962962962963	91.2592592592593	0.888888888888889	675	158.327	0.080321362947283	1.03539065009393	4.52797619047619	11830	14	0
9606.ENSP00000233057	5610	ENSG00000055332	3	0	NA	NA	NA	NA	NA	NA	NA	NA	NA	NA	0	0	0	56.2753036437247	25.7085020242915	7.89473684210526	91.7004048582996	76.5182186234818	9.91902834008097	494	160.662	0.0749164319397409	1.25930241864817	29805.7574654924	9909	339	0
9606.ENSP00000233078	26528	ENSG00000071626	1	0	NA	NA	NA	NA	NA	NA	NA	NA	NA	NA	0	0	0	74.703557312253	59.6837944664032	0.790513833992095	77.0750988142292	66.0079051383399	3.55731225296443	253	81.294	0.0259139416202751	0.972744758395248	47	6967	36	0
9606.ENSP00000233084	1653	ENSG00000079785	1	0	NA	NA	NA	NA	NA	NA	NA	NA	NA	NA	17.3495518565941	0.128040973111396	2.36875800256082	88.4122919334187	71.9590268886044	1.72855313700384	88.2842509603073	87.3879641485275	1.21638924455826	1562	405.273999999999	0.178216751024938	1.08904878073884	169551.392684179	14212	101	0
9606.ENSP00000233099	54497	ENSG00000008869	1	0	NA	NA	NA	NA	NA	NA	NA	NA	NA	NA	0	0	0	93.9334637964775	11.3502935420744	0	28.3757338551859	97.0645792563601	0.195694716242661	511	107.421	0.0367723168578519	0.862915208231356	6	9090	15	0
9606.ENSP00000233121	22924	ENSG00000084764	1	0	NA	NA	NA	NA	NA	NA	NA	NA	NA	NA	0	0	0	91.5593705293276	78.3977110157368	0	87.1244635193133	85.6938483547926	6.1516452074392	699	188.16	0.093525394519599	1.12103147954676	99	12290	42	0
9606.ENSP00000233143	9168	ENSG00000034510	2	0	NA	NA	NA	NA	NA	NA	NA	NA	NA	NA	0	0	0	62.3655913978495	19.3548387096774	0	91.3978494623656	88.1720430107527	3.2258064516129	93	22.513	0.0111434317080933	0.930144675918517	0	2782	45	0
9606.ENSP00000233146	4436	ENSG00000095002	1	1	NA	NA	NA	NA	NA	NA	NA	NA	NA	NA	18.4248210023866	0	0.286396181384248	78.5202863961814	28.3054892601432	2.05250596658711	83.9140811455847	82.291169451074	5.15513126491647	2095	600.618	0.276350176036939	1.25763387876638	536054.205293564	14691	710	0
9606.ENSP00000233154	8440	ENSG00000071051	1	0	NA	NA	NA	NA	NA	NA	NA	NA	NA	NA	0	0	0	63.9566395663957	70.7317073170732	20.0542005420054	86.7208672086721	68.0216802168022	20.8672086720867	369	147.2	0.0865976949079679	1.22984196156935	0	9051	84	0
9606.ENSP00000233156	7035	ENSG00000003436	2	0	NA	NA	NA	NA	NA	NA	NA	NA	NA	NA	0	0	0	34.1538461538462	21.3333333333333	0.41025641025641	97.3333333333333	92.8205128205128	2.25641025641026	975	228.486	0.0801825490581192	1.13336195352618	105116.614969475	12401	228	0
9606.ENSP00000233202	6556	ENSG00000018280	2	1	NA	NA	NA	NA	NA	NA	NA	NA	NA	NA	5.89922163047931	0	0.0409668168783286	46.5383039737812	10.8152396558787	0.2867677181483	98.7709954936501	88.4883244571897	1.26997132322819	2441	635.604999999999	0.239516389348129	1.09219679987956	19424.5	14392	176	0
9606.ENSP00000233242	338	ENSG00000084674	2	1	NA	NA	NA	NA	NA	NA	NA	NA	NA	NA	0	0	0	31.8989071038251	8.06010928961749	12.1584699453552	90.0956284153006	74.5901639344262	13.8661202185792	1464	514.430999999999	0.18269446717465	1.26518481956616	1002995.10311589	13348	751	0
9606.ENSP00000233331	83444	ENSG00000115274	1	0	NA	NA	NA	NA	NA	NA	NA	NA	NA	NA	0	0	0	52.5	23.75	51.25	56.25	42.5	50	80	47.324	0.0178303956612923	1.16996690822151	0	3393	19	0
9606.ENSP00000233336	150465	ENSG00000114999	1	0	NA	NA	NA	NA	NA	NA	NA	NA	NA	NA	0	0	0	41.5730337078652	5.61797752808989	0	95.6460674157303	97.4719101123596	0.140449438202247	712	157.802	0.0549824835106457	0.960752242548776	1	11758	13	0
9606.ENSP00000233379	51011	ENSG00000115042	1	0	NA	NA	NA	NA	NA	NA	NA	NA	NA	NA	58.5253456221198	0	0.921658986175115	77.8801843317972	26.2672811059908	30.8755760368664	82.9493087557604	65.8986175115207	2.76497695852535	217	67.635	0.0211005853502818	1.01076508973438	0	6478	10	0
9606.ENSP00000233468	51639	ENSG00000115128	1	0	1	NA	NA	NA	NA	NA	NA	NA	NA	NA	0	0	0	75.1612903225806	30	57.4193548387097	47.0967741935484	33.2258064516129	58.7096774193548	310	199.099	0.0747135226616679	1.22230791568179	618.92700165117	10109	37	0
9606.ENSP00000233535	7781	ENSG00000115194	1	0	NA	NA	NA	NA	NA	NA	NA	NA	NA	NA	15.9322033898305	0	1.01694915254237	80	34.5762711864407	0	87.1186440677966	89.8305084745763	0.677966101694915	295	69.6450000000001	0.0256720982011861	0.863476179606928	0	6427	22	0
9606.ENSP00000233545	4358	ENSG00000115204	2	1	NA	NA	NA	NA	NA	NA	NA	NA	NA	NA	0	0	0	44.4444444444444	22.5694444444444	0.694444444444444	77.7777777777778	69.7916666666667	3.47222222222222	288	89.8590000000001	0.0320279919395647	0.945461100794359	39128	7322	35	1
9606.ENSP00000233557	29959	ENSG00000115216	1	0	NA	NA	NA	NA	NA	NA	NA	NA	NA	NA	0	0	0	44.4444444444444	33.3333333333333	2.22222222222222	80	82.2222222222222	4.44444444444444	45	12.712	0.00378802967715805	1.10009034870666	0	1003	36	0
9606.ENSP00000233575	9784	ENSG00000115234	1	0	NA	NA	NA	NA	NA	NA	NA	NA	NA	NA	0	0	0	42.8571428571429	17.6470588235294	0	84.0336134453782	85.7142857142857	1.68067226890756	119	29.248	0.00805943358032977	0.969675315568043	0	3431	42	0
9606.ENSP00000233596	92840	ENSG00000115255	2	1	NA	NA	NA	NA	NA	NA	NA	NA	NA	NA	0	0	0	75.4966887417219	56.953642384106	0	79.4701986754967	98.0132450331126	0	151	33.887	0.00650273737073932	0.720580346052334	0	4043	22	0
9606.ENSP00000233607	10297	ENSG00000115266	1	1	NA	NA	NA	NA	NA	NA	NA	NA	NA	NA	0	0	0	49.6875	62.8125	8.4375	91.5625	80.3125	8.4375	320	94.665	0.0502231280859811	1.29211964791605	0	7767	22	0
9606.ENSP00000233615	23559	ENSG00000239779	1	0	NA	NA	NA	NA	NA	NA	NA	NA	NA	NA	0	0	0	16.6666666666667	66.6666666666667	0	58.3333333333333	79.1666666666667	12.5	24	7.687	0.00259561414944548	0.925190459813003	19567	402	16	1
9606.ENSP00000233616	7841	ENSG00000115275	1	1	NA	NA	NA	NA	NA	NA	NA	NA	NA	NA	0	0	0	67.1378091872791	37.8091872791519	2.82685512367491	83.3922261484099	76.678445229682	5.30035335689046	283	88.9850000000001	0.0267879833946262	1.1307252534051	17777.4083333334	6945	59	1
9606.ENSP00000233623	64427	ENSG00000115282	1	0	NA	NA	NA	NA	NA	NA	NA	NA	NA	NA	0	0	0	82.7788649706458	69.0802348336595	0	72.9941291585127	87.279843444227	8.41487279843444	511	138.138	0.0705276833178908	1.33669004866939	81590.8863970111	10161	10	0
9606.ENSP00000233627	374291	ENSG00000115286	1	1	NA	NA	NA	1	NA	NA	NA	NA	1	NA	19.6304849884527	0.23094688221709	1.61662817551963	74.364896073903	18.2448036951501	18.013856812933	79.445727482679	71.1316397228637	17.7829099307159	433	164.477	0.0324187220413723	1.11867857729096	79046.9322913507	8468	36	0
9606.ENSP00000233630	84759	ENSG00000115289	1	0	NA	NA	NA	NA	NA	NA	NA	NA	NA	NA	0	0	0	60.5128205128205	68.2051282051282	14.3589743589744	71.2820512820513	70.7692307692308	17.4358974358974	195	71.573	0.026697464681437	1.17937041154682	19655.9375	5810	32	0
9606.ENSP00000233638	3196	ENSG00000115297	1	0	NA	NA	NA	NA	NA	NA	NA	NA	NA	NA	0	0	0	58.5903083700441	65.6387665198238	1.76211453744493	91.6299559471366	91.1894273127753	3.08370044052863	227	62.4609999999999	0.0148442536904529	1.13609155598919	17718.925892099	5763	15	0
9606.ENSP00000233668	1796	ENSG00000115325	1	0	NA	NA	NA	NA	NA	NA	NA	NA	NA	NA	0	0	0	28.8343558282209	48.4662576687117	27.6073619631902	90.1840490797546	60.7361963190184	30.0613496932515	163	74.733	0.0515829115612566	1.28286779317575	4	5972	93	0
9606.ENSP00000233710	33	ENSG00000115361	1	0	NA	NA	NA	NA	NA	NA	NA	NA	NA	NA	3.2258064516129	0.460829493087558	4.14746543778802	75.5760368663594	0.921658986175115	29.4930875576037	94.9308755760369	73.2718894009217	11.9815668202765	217	76.047	0.0205820844182893	1.15821865698356	0	6700	27	0
9606.ENSP00000233712	84141	ENSG00000115363	1	0	NA	NA	NA	NA	NA	NA	NA	NA	NA	NA	0	0	0	6.25	0	0	100	95.3125	0	64	15.362	0.0027207250668217	0.739852085526331	26.5	1310	19	0
9606.ENSP00000233714	10314	ENSG00000115365	1	0	NA	NA	NA	NA	NA	NA	NA	NA	NA	NA	0	0	0	55.3398058252427	28.1553398058252	0	66.0194174757282	89.3203883495146	1.94174757281553	103	24.954	0.00695951029117362	0.903776041221759	36.75	2914	22	0
9606.ENSP00000233735	5967	ENSG00000115386	10	0	NA	NA	NA	NA	NA	NA	NA	NA	NA	NA	0	0	0	52.1505376344086	23.1182795698925	0	84.4086021505376	89.7849462365591	2.68817204301075	186	48.095	0.0143666178833545	0.971822654306685	19570	5070	89	0
9606.ENSP00000233809	3485	ENSG00000115457	1	0	NA	NA	NA	NA	NA	NA	NA	NA	NA	NA	0	0	0	10.625	2.29166666666667	0.416666666666667	99.7916666666667	88.5416666666667	1.875	480	119.576	0.0659570026283755	1.24114897433841	38371.125	9307	217	0
9606.ENSP00000233813	3488	ENSG00000115461	1	0	NA	NA	NA	NA	NA	NA	NA	NA	NA	NA	0	0	0	27.1028037383178	5.60747663551402	1.4018691588785	99.7663551401869	86.4485981308411	2.57009345794393	428	112.875	0.0599669670849516	1.23033834713128	19572	9052	154	0
9606.ENSP00000233826	3769	ENSG00000115474	NA	NA	NA	NA	NA	NA	NA	NA	NA	NA	NA	NA	0	0	15.1515151515152	32.3232323232323	4.04040404040404	0	92.9292929292929	96.969696969697	1.01010101010101	99	21.307	0.00280642619424374	0.887070403876952	6	2673	28	0
9606.ENSP00000233838	2677	ENSG00000115486	1	1	NA	NA	NA	1	NA	NA	NA	NA	NA	NA	0	0.917431192660551	0	33.9449541284404	7.3394495412844	11.0091743119266	82.5688073394495	75.2293577981651	16.5137614678899	109	37.352	0.00737461986249189	1.19582569891927	61682.8833333333	3667	93	0
9606.ENSP00000233840	4759	ENSG00000115488	1	0	NA	NA	NA	NA	NA	NA	NA	NA	NA	NA	0	0	5.73770491803279	36.0655737704918	9.01639344262295	4.0983606557377	70.4918032786885	90.1639344262295	4.0983606557377	122	30.747	0.00954591521436446	1.02126029876024	43	3143	26	0
9606.ENSP00000233893	3336	ENSG00000115541	2	0	1	NA	NA	NA	NA	NA	NA	NA	NA	NA	20.0488997555012	0	0.122249388753056	86.0635696821516	23.5330073349633	0	85.2078239608802	78.3007334963325	2.62836185819071	1636	486.835	0.207706778513118	1.26896239098368	1656590.30092157	14149	79	0
9606.ENSP00000233944	53632	ENSG00000115592	10	0	NA	NA	NA	NA	NA	NA	NA	NA	NA	NA	21.3549337260677	0	0	93.0780559646539	50.3681885125184	11.7820324005891	90.500736377025	87.6288659793814	6.62739322533137	1358	354.73	0.179702674502289	1.20680238738842	0	14585	37	0
9606.ENSP00000233946	3554	ENSG00000115594	1	0	NA	NA	NA	1	NA	NA	NA	1	NA	NA	0	0	0	6.71052631578947	9.07894736842105	4.07894736842105	99.8684210526316	80.5263157894737	5.92105263157895	760	227.567	0.114117797263374	1.24167524720742	568147.069586016	12144	281	1
9606.ENSP00000233948	7475	ENSG00000115596	4	0	NA	NA	NA	NA	NA	NA	NA	NA	NA	NA	0	0	0	48.7238979118329	78.6542923433875	9.28074245939675	93.7354988399072	83.5266821345708	10.2088167053364	431	129.145	0.0406922480499131	1.18433836703866	0	8677	20	1
9606.ENSP00000233954	9173	ENSG00000115602	2	0	NA	NA	NA	NA	NA	NA	NA	NA	NA	NA	0	0	0	13.8775510204082	10.2040816326531	0.408163265306122	97.1428571428571	91.4285714285714	0.816326530612245	245	56.75	0.0216323007515525	1.24358985437042	19520.6266666667	5747	205	1
9606.ENSP00000233957	8809	ENSG00000115604	1	0	NA	NA	NA	NA	NA	NA	NA	NA	NA	NA	0	0	0	23.015873015873	2.38095238095238	6.34920634920635	98.8095238095238	88.8888888888889	6.34920634920635	252	71.383	0.0270813303912793	1.17562086782597	58385.6134509762	6529	85	0
9606.ENSP00000233969	6549	ENSG00000115616	1	0	NA	NA	NA	NA	NA	NA	NA	NA	NA	NA	14.1732283464567	0	0	80.9055118110236	68.3070866141732	0	95.2755905511811	92.7165354330709	0.196850393700787	508	115.98	0.0659651249854601	0.890806907305757	2	9448	32	0
9606.ENSP00000233997	566	ENSG00000172232	5	0	NA	NA	NA	NA	NA	NA	NA	NA	NA	NA	9.3984962406015	0	13.1578947368421	29.8872180451128	41.9172932330827	0	77.6315789473684	92.1052631578947	1.31578947368421	532	123.738	0.0414125195320377	0.985102123377485	17	8441	63	0
9606.ENSP00000234038	5510	ENSG00000115685	1	0	1	NA	NA	NA	NA	NA	NA	NA	NA	NA	10.708041958042	0.0437062937062937	1.18006993006993	80.3321678321678	93.9685314685315	0.218531468531469	96.6783216783217	97.8583916083916	0.437062937062937	2288	476.67899999999	0.288176389451189	1.19846267602824	17756.7833333333	16347	40	0
9606.ENSP00000234040	23178	ENSG00000115687	1	0	NA	NA	NA	NA	NA	NA	NA	NA	NA	NA	24.1860465116279	0	0	87.9069767441861	93.7745974955277	0	96.8157423971377	97.3881932021467	0.322003577817531	2795	601.816999999999	0.347982859896317	1.11474815280313	1	16453	33	0
9606.ENSP00000234071	5624	ENSG00000115718	10	1	NA	NA	NA	NA	NA	NA	NA	NA	NA	NA	6.83760683760684	0	7.54985754985755	50.2849002849003	31.7663817663818	5.6980056980057	78.4900284900285	91.8803418803419	5.84045584045584	702	180.307	0.0554983617425055	1.19676927935508	5	10353	351	1
9606.ENSP00000234091	3398	ENSG00000115738	4	0	NA	NA	NA	NA	NA	NA	NA	NA	NA	NA	0	0	0	21.5453194650817	24.962852897474	1.1887072808321	98.3655274888559	86.1812778603269	2.37741456166419	673	182.345	0.0955182657613422	1.24032864621805	3153.89148991686	11691	141	0
9606.ENSP00000234111	4953	ENSG00000115758	1	1	NA	NA	NA	1	NA	NA	NA	NA	NA	NA	24.3119266055046	0	0.0764525993883792	69.954128440367	7.7217125382263	9.63302752293578	98.1651376146789	83.4862385321101	5.5045871559633	1308	374.009000000001	0.201145830848451	1.25717885545019	503337.300651518	14242	91	0
9606.ENSP00000234142	NA	ENSG00000196208	3	0	NA	NA	NA	NA	NA	NA	NA	NA	NA	NA	0	0	0	20	8.75	1.25	100	90	1.25	80	18.713	0.00785373129739698	1.22447100262737	0	1966	NA	0
9606.ENSP00000234160	26003	ENSG00000115806	1	0	NA	NA	NA	NA	NA	NA	NA	NA	NA	NA	0	0	0	57.5757575757576	50	1.13636363636364	73.1060606060606	78.030303030303	3.40909090909091	264	73.784	0.021978926164342	1.2118383599684	144442.587330812	6486	48	0
9606.ENSP00000234170	10153	ENSG00000115816	1	0	1	NA	NA	NA	NA	NA	NA	NA	NA	NA	0	0.238095238095238	0	84.2857142857143	35.3571428571429	0	51.7857142857143	75.1190476190476	11.3095238095238	840	287.777	0.0990707454321978	1.23280214863941	545.860417841252	13387	41	0
9606.ENSP00000234179	23683	ENSG00000115825	1	0	NA	NA	NA	NA	1	NA	1	NA	1	NA	0	0	0	18.5185185185185	13.5802469135802	11.1111111111111	91.358024691358	81.4814814814815	11.7283950617284	162	51.97	0.0228086705994319	1.06215071274473	0	5201	57	0
9606.ENSP00000234195	NA	ENSG00000115841	5	0	NA	NA	NA	NA	NA	NA	NA	NA	NA	NA	0	0	0	0	7.14285714285714	0	96.4285714285714	82.1428571428571	3.57142857142857	28	7.959	0.00272072275669925	0.773459415687834	0	454	NA	0
9606.ENSP00000234198	1746	ENSG00000115844	1	0	NA	NA	NA	NA	NA	NA	NA	NA	NA	NA	0	0	0	48.4375	28.90625	0	94.3359375	89.2578125	0.78125	512	127.869	0.0383523879635952	0.904377792883862	2	8650	34	0
9606.ENSP00000234256	6509	ENSG00000115902	1	1	NA	NA	NA	NA	NA	NA	NA	NA	NA	NA	31.9047619047619	0	0	54.5238095238095	0.952380952380952	1.42857142857143	99.7619047619048	90	1.19047619047619	420	101.643	0.0329700546749835	0.963101212475184	0	8227	43	0
9606.ENSP00000234296	4999	ENSG00000115942	1	0	1	NA	NA	NA	NA	NA	NA	NA	NA	NA	0	0	0	97.5862068965517	31.8965517241379	4.56896551724138	47.3275862068966	89.051724137931	6.46551724137931	1160	305.550000000001	0.159920846589182	1.26442667685116	3559.94772596105	14752	80	0
9606.ENSP00000234301	9167	ENSG00000115944	2	0	NA	NA	NA	NA	NA	NA	NA	NA	NA	NA	0	0	0	86.8263473053892	4.79041916167665	9.58083832335329	53.2934131736527	82.0359281437126	13.1736526946108	167	51.227	0.00991776230420731	1.11427333301908	0	5265	20	0
9606.ENSP00000234310	5534	ENSG00000221823	1	0	NA	NA	NA	NA	NA	NA	NA	NA	NA	NA	0	0.0385208012326656	0.462249614791988	84.9383667180277	81.6255778120185	3.19722650231125	94.7226502311248	91.4869029275809	3.08166409861325	2596	640.189999999995	0.354366345203077	1.2038868822399	56484.9767335174	16446	78	0
9606.ENSP00000234313	5341	ENSG00000115956	1	0	NA	NA	NA	NA	NA	NA	NA	NA	NA	NA	0	0	0	32.9496402877698	0.719424460431655	0	97.410071942446	80.2877697841727	1.36690647482014	1390	401.742	0.178600451192358	1.11545535688132	21016.2408430158	13735	41	0
9606.ENSP00000234347	NA	ENSG00000196415	2	0	NA	NA	NA	NA	NA	NA	NA	NA	NA	NA	7.43243243243243	0	8.91891891891892	31.4864864864865	37.7027027027027	1.08108108108108	89.054054054054	90.5405405405405	2.16216216216216	740	187.65	0.0707327972285533	1.1532619288634	96594.1626984127	10575	NA	0
9606.ENSP00000234371	84634	ENSG00000116014	1	1	NA	NA	NA	NA	NA	NA	NA	NA	NA	NA	0	0	0	31.8885448916409	28.1733746130031	48.297213622291	73.374613003096	44.2724458204334	48.297213622291	323	184.44	0.0553330998900391	1.18171295429806	710.85	9008	97	0
9606.ENSP00000234389	116444	ENSG00000116032	2	0	NA	NA	NA	1	NA	1	NA	1	NA	1	0	0	0	54.5454545454545	55.7851239669422	19.4214876033058	90.9090909090909	81.8181818181818	10.7438016528926	242	75.249	0.0303612847587711	1.09918077814562	4	6273	50	0
9606.ENSP00000234392	25806	ENSG00000116035	1	0	NA	NA	NA	NA	NA	NA	NA	NA	NA	NA	0	0	0	44	38	0	98	94	0	100	24.241	0.00638600041531848	0.857934197196619	4	2767	13	0
9606.ENSP00000234396	525	ENSG00000116039	1	1	NA	NA	NA	NA	NA	NA	NA	NA	NA	NA	5.4006968641115	0	0.522648083623693	73.8675958188153	55.5749128919861	12.5435540069686	81.3588850174216	81.5331010452962	7.8397212543554	574	174.205	0.0657185838993132	1.14810118095517	330776.449736423	10203	64	0
9606.ENSP00000234420	2956	ENSG00000116062	1	1	NA	NA	NA	NA	NA	NA	NA	NA	NA	NA	23.0340557275542	0	0.371517027863777	82.1671826625387	28.2352941176471	2.41486068111455	87.6160990712074	84.8916408668731	4.39628482972136	1615	450.193	0.216418446474773	1.26640042904789	65380.3572546261	14511	335	0
9606.ENSP00000234453	65977	ENSG00000116095	1	0	NA	NA	NA	NA	NA	NA	NA	NA	NA	NA	0	0	0	51	6	0	94	85	3	100	26.758	0.00785660560915285	0.932298540540531	7	2918	16	0
9606.ENSP00000234454	6697	ENSG00000116096	1	1	NA	NA	NA	NA	NA	NA	NA	NA	NA	NA	0	0	0	42.3076923076923	36.9230769230769	2.30769230769231	52.3076923076923	50	12.3076923076923	130	50.452	0.0150746830627032	1.10479381058077	56480.4052740272	4612	43	0
9606.ENSP00000234488	1185	ENSG00000011021	1	0	NA	NA	NA	NA	NA	NA	NA	NA	NA	NA	18.5185185185185	0	0	65.9259259259259	11.1111111111111	6.66666666666667	92.5925925925926	85.9259259259259	0	135	32.287	0.0106066817256747	0.790508278689111	0	3738	32	0
9606.ENSP00000234590	2023	ENSG00000074800	1	1	1	NA	NA	NA	NA	NA	NA	NA	NA	NA	22.752	0	0.096	69.984	29.024	3.04	98.272	82.208	2.368	3125	910.060000000001	0.394808838593234	1.22171213346218	616921.65461197	14976	210	0
9606.ENSP00000234626	8317	ENSG00000097046	1	0	1	NA	NA	NA	NA	NA	1	NA	1	NA	0	0	0	93.2739861523244	31.948565776459	3.36300692383778	79.0306627101879	75.8654797230465	6.23145400593472	1011	320.212999999999	0.17309108245417	1.22231096894981	116114.023711633	14510	80	0
9606.ENSP00000234677	6301	ENSG00000031698	1	1	1	NA	NA	NA	NA	NA	NA	NA	NA	NA	42.2053231939163	0.190114068441065	1.52091254752852	76.7110266159696	19.3916349809886	2.37642585551331	93.9163498098859	85.0760456273764	3.61216730038023	1052	292.610000000001	0.129741719163741	1.16587785903059	18315.3324814345	13804	46	0
9606.ENSP00000234701	1179	ENSG00000016490	1	0	NA	NA	NA	NA	NA	NA	NA	NA	NA	NA	0	0	0	17.0909090909091	1.09090909090909	0.727272727272727	97.8181818181818	88.3636363636364	2.90909090909091	275	72.624	0.0277254763530725	0.934809312846129	38954.84375	6417	47	1
9606.ENSP00000234739	NA	ENSG00000116128	1	0	NA	NA	NA	NA	NA	NA	NA	NA	NA	NA	0	0	0	15.1079136690647	11.5107913669065	31.6546762589928	79.136690647482	58.9928057553957	33.8129496402878	139	64.8699999999999	0.0316933174788758	1.29747151154136	78232	5116	NA	0
9606.ENSP00000234798	25823	ENSG00000116176	2	0	NA	NA	NA	NA	NA	NA	NA	NA	NA	NA	9.09090909090909	0.197628458498024	6.12648221343874	39.3280632411067	41.699604743083	0	75.6916996047431	98.0237154150198	0	506	99.394	0.0231174723831538	0.746980754015864	0	8159	6	1
9606.ENSP00000234800	728661	ENSG00000189339	1	0	NA	NA	NA	NA	NA	NA	NA	NA	NA	NA	0	0.709219858156028	0	65.2482269503546	25.531914893617	0	90.7801418439716	92.9078014184397	0	141	31.052	0.00596767215858964	0.744186378974911	2	3500	6	0
9606.ENSP00000234816	9068	ENSG00000116194	1	0	NA	NA	NA	NA	NA	NA	NA	NA	NA	NA	0	0	0	67.7595628415301	84.6994535519126	0	46.448087431694	96.1748633879781	1.09289617486339	183	36.3039999999999	0.010891284179476	0.922073810093504	0	4556	26	1
9606.ENSP00000234827	127428	ENSG00000116205	1	0	NA	NA	NA	NA	NA	NA	NA	NA	NA	NA	4.26621160409556	0	0	84.8122866894198	63.481228668942	0	79.6928327645051	88.9078498293515	4.26621160409556	586	146.238	0.0681377765647132	1.07682108639382	0.100840336134454	11489	9	0
9606.ENSP00000234831	9528	ENSG00000116209	1	0	NA	NA	NA	NA	NA	NA	NA	NA	NA	NA	0	0	0	60.5633802816901	14.0845070422535	0	53.5211267605634	95.7746478873239	0	71	15.29	0.00224539933864405	0.845290430658473	0	1671	26	0
9606.ENSP00000234961	4985	ENSG00000116329	NA	NA	NA	NA	NA	NA	NA	NA	NA	NA	NA	NA	0	0	0	26.9168026101142	23.6541598694943	34.094616639478	75.8564437194127	62.6427406199021	34.257748776509	613	278.036	0.0814457834017769	1.17633900439757	127.5	10314	119	0
9606.ENSP00000235090	79084	ENSG00000116455	1	0	1	NA	NA	NA	NA	NA	NA	NA	NA	NA	0	0	20.5882352941176	47.3856209150327	26.1437908496732	18.6274509803922	56.2091503267974	64.0522875816993	19.281045751634	306	128.422	0.0555957003048905	1.22567015314395	0	8412	99	0
9606.ENSP00000235180	58512	ENSG00000116544	1	0	NA	NA	NA	NA	NA	NA	NA	NA	NA	NA	0	0	0	73	36.5	10	75	73	12	200	67.3049999999999	0.0155398022765473	1.18524150574903	59610.202413273	5242	15	0
9606.ENSP00000235307	81563	ENSG00000116667	1	0	NA	NA	NA	NA	NA	NA	NA	NA	NA	NA	0	0	0	17.1428571428571	5.71428571428571	0	94.2857142857143	91.4285714285714	0	35	7.82	0.000636572823425566	0.703754640491157	2	517	13	0
9606.ENSP00000235310	10459	ENSG00000116670	1	1	NA	NA	NA	NA	NA	NA	NA	NA	NA	NA	0	0	0	26.2589928057554	15.8273381294964	16.1870503597122	90.6474820143885	74.1007194244604	19.0647482014388	278	98.207	0.0604897071374013	1.1784058113414	39087	8045	66	0
9606.ENSP00000235329	9927	ENSG00000116688	1	1	1	NA	NA	NA	NA	NA	NA	NA	NA	NA	10.7321131447587	0	0	90.0998336106489	65.1414309484193	1.16472545757072	93.261231281198	93.3444259567388	1.9134775374376	1202	287.435	0.159388306136711	1.21840559989747	39160.2996634824	14434	174	0
9606.ENSP00000235332	60672	ENSG00000116691	1	0	NA	NA	NA	NA	NA	NA	NA	NA	NA	NA	0	0	0	3.03030303030303	9.09090909090909	0	90.9090909090909	84.8484848484848	3.03030303030303	33	8.062	0.00198844427891524	1.03700381184865	0	558	18	0
9606.ENSP00000235345	23169	ENSG00000116704	1	1	NA	NA	NA	NA	NA	NA	NA	NA	NA	NA	0	1.49253731343284	0	78.3582089552239	16.4179104477612	0	92.5373134328358	81.3432835820896	2.23880597014925	134	37.391	0.00999963542197589	0.891673045684613	257.083333333333	3686	13	0
9606.ENSP00000235347	343071	ENSG00000187545	10	0	NA	NA	NA	NA	NA	NA	NA	NA	NA	NA	0	0	0	77.2727272727273	0	0	31.8181818181818	95.4545454545455	0	22	4.529	0.000727257932904509	0.694800162864314	0	198	4	0
9606.ENSP00000235349	400735	ENSG00000243073	2	0	NA	NA	NA	NA	NA	NA	NA	NA	NA	NA	0	0	0	0	10	0	90	90	0	10	2.709	0.000416933176706033	0.689602518294665	0	68	4	0
9606.ENSP00000235372	7799	ENSG00000116731	1	0	NA	NA	NA	NA	NA	NA	NA	NA	NA	NA	0	0	0	53.2941176470588	15.4117647058824	0	79.0588235294118	94.1176470588235	0.117647058823529	850	189.892	0.0807636078607749	0.985846333186047	0	12563	76	0
9606.ENSP00000235382	5997	ENSG00000116741	1	0	NA	NA	NA	NA	NA	NA	NA	NA	NA	NA	0	0	0	62.3955431754875	38.1615598885794	1.94986072423398	98.050139275766	86.0724233983287	2.50696378830084	359	91.9680000000001	0.0523622643154309	1.19589898237078	133	8319	138	0
9606.ENSP00000235521	10352	ENSG00000116874	1	1	1	NA	NA	NA	NA	NA	NA	NA	NA	NA	48.4848484848485	0	0.413223140495868	93.3884297520661	11.0192837465565	0.137741046831956	97.1074380165289	90.3581267217631	3.58126721763085	726	186.846	0.0855509752303023	0.960246680322274	0	13131	19	0
9606.ENSP00000235532	127700	ENSG00000116885	1	0	NA	NA	NA	NA	NA	NA	NA	NA	NA	NA	0	0	0	79.3859649122807	0.43859649122807	0	23.2456140350877	97.8070175438596	0.43859649122807	228	44.117	0.00699840057037025	0.909118862100708	20.75	5059	19	0
9606.ENSP00000235628	84618	ENSG00000116981	1	0	NA	NA	NA	NA	NA	NA	NA	NA	NA	NA	0.720461095100865	0	0.144092219020173	9.51008645533141	0	13.6887608069164	92.0749279538905	85.4466858789625	13.8328530259366	694	222.814	0.0602207708203944	1.17534462884378	40.6845238095238	11791	15	0
9606.ENSP00000235835	8574	ENSG00000053371	1	0	NA	NA	NA	NA	NA	NA	NA	NA	NA	NA	27.3239436619718	0	1.12676056338028	81.9718309859155	23.3802816901408	1.97183098591549	96.9014084507042	91.2676056338028	2.8169014084507	355	81.1370000000001	0.0355666955310673	1.18314595202145	39147	7544	31	0
9606.ENSP00000235932	8934	ENSG00000117280	1	0	NA	NA	NA	NA	NA	NA	NA	NA	NA	NA	0	0	48	30	31	0	98	94	4	100	23.493	0.0095282181310924	1.00397434938635	0	2713	29	0
9606.ENSP00000235933	11126	ENSG00000117281	1	0	NA	NA	NA	NA	NA	NA	NA	NA	NA	NA	0	0	0	45.2229299363057	1.91082802547771	4.45859872611465	94.2675159235669	82.8025477707006	5.09554140127389	157	47.345	0.0134404272861099	1.12241451990242	0	4902	34	0
9606.ENSP00000236137	10560	ENSG00000117479	1	1	NA	NA	NA	NA	NA	NA	NA	NA	NA	NA	0	0	0	31.5789473684211	7.89473684210526	1.31578947368421	94.7368421052632	88.1578947368421	1.31578947368421	76	18.379	0.00284012815489958	0.787050725545924	2	1891	62	0
9606.ENSP00000236147	6402	ENSG00000188404	10	0	NA	NA	NA	NA	NA	1	NA	1	NA	NA	0	0	0	40.337552742616	1.26582278481013	0.253164556962025	96.5400843881856	79.746835443038	3.71308016877637	1185	351.184	0.142108743456357	1.10866880104152	43067.0564004709	12893	204	0
9606.ENSP00000236166	NA	ENSG00000117507á	NA	NA	NA	NA	NA	NA	NA	NA	NA	NA	NA	NA	11.1842105263158	0	0.657894736842105	42.7631578947368	63.8157894736842	5.26315789473684	78.2894736842105	100	0	152	34.25	0.00667407994312651	0.700642011165101	0	3952	NA	0
9606.ENSP00000236192	8674	ENSG00000117533	1	0	NA	NA	NA	NA	NA	NA	NA	NA	NA	NA	0	0	0	87.4806800618238	70.7882534775889	27.5115919629057	91.9629057187017	68.4698608964451	27.047913446677	647	272.97	0.100344956161261	1.21754809464266	287.184523809524	10916	33	0
9606.ENSP00000236273	25949	ENSG00000117614	1	0	1	NA	NA	NA	NA	NA	NA	NA	NA	NA	0	0	0	77.7292576419214	61.353711790393	33.1877729257642	87.5545851528384	53.9301310043668	36.6812227074236	458	245.062	0.116893550288504	1.24757669715653	18423.1746336996	12974	23	0
9606.ENSP00000236495	200010	ENSG00000117834	7	0	NA	NA	NA	NA	NA	NA	NA	NA	NA	NA	7.14285714285714	0	5.35714285714286	58.9285714285714	0.892857142857143	0	68.75	95.5357142857143	0	112	26.226	0.00251502309965906	0.697850116783736	1	2855	4	1
9606.ENSP00000236671	1509	ENSG00000117984	1	1	NA	NA	NA	NA	NA	NA	NA	NA	NA	NA	0	0	0	78.9671361502347	56.056338028169	0.704225352112676	98.9201877934272	91.7840375586854	1.64319248826291	2130	496.617000000009	0.245282425983053	1.23202235906881	25185.8205942206	15389	284	0
9606.ENSP00000236709	51146	ENSG00000118017	2	0	NA	NA	NA	NA	NA	NA	NA	NA	NA	NA	0	0	0	33.3333333333333	8.33333333333333	17.7083333333333	84.375	82.2916666666667	17.7083333333333	96	32.351	0.00219384671597654	1.04382096174665	362	2870	13	0
9606.ENSP00000236826	4317	ENSG00000118113	6	0	NA	NA	NA	1	NA	NA	NA	NA	NA	NA	0	0	0	35.5475763016158	3.77019748653501	1.07719928186715	99.4614003590664	92.6391382405745	1.61579892280072	557	135.705	0.0744792376463799	1.11782809308223	20	10696	189	0
9606.ENSP00000236850	335	ENSG00000118137	10	1	NA	NA	NA	NA	NA	NA	NA	NA	NA	NA	0	0	0	36.7581930912312	14.7032772364925	7.0859167404783	85.2081488042516	81.1337466784765	9.12311780336581	1129	349.093	0.121744449453635	1.26854443389104	1350615.81223185	12731	908	0
9606.ENSP00000236877	6543	ENSG00000118160	1	0	NA	NA	NA	NA	NA	NA	NA	NA	NA	NA	0	0	0	73.0994152046784	25.1461988304094	2.33918128654971	91.812865497076	89.4736842105263	2.33918128654971	171	43.611	0.0155606914988723	0.994849987976717	15	4749	14	0
9606.ENSP00000236957	1933	ENSG00000114942	1	0	NA	NA	NA	NA	NA	NA	NA	NA	NA	NA	3.86329866270431	0	0	92.2734026745914	21.3967310549777	0.594353640416048	73.2540861812779	70.1337295690936	14.4130757800892	673	241.003	0.103785193004693	1.14458420681976	136506.366764281	13265	70	0
9606.ENSP00000236959	471	ENSG00000138363	1	1	1	NA	NA	NA	NA	NA	NA	NA	NA	NA	19.344262295082	0	0.409836065573771	64.016393442623	12.7049180327869	4.01639344262295	84.344262295082	82.6229508196721	5.08196721311475	1220	353.901000000001	0.169119876129909	1.19700421761589	10256.467327203	13946	61	1
9606.ENSP00000236979	7141	ENSG00000118245	5	0	NA	NA	NA	NA	NA	NA	NA	NA	NA	NA	0	0	0	85.9608745684695	1.03567318757192	0	38.3199079401611	95.6271576524741	0.690448791714614	869	205.241	0.0454327706606427	0.928503124690755	339.375	11401	26	0
9606.ENSP00000236980	22868	ENSG00000118246	1	1	NA	NA	NA	NA	NA	NA	NA	NA	NA	NA	0	0	0	44.1666666666667	10	0	79.1666666666667	73.3333333333333	0.833333333333333	120	36.391	0.00543277049144638	0.853649579835006	26.4166666666667	3407	29	0
9606.ENSP00000237014	7276	ENSG00000118271	6	1	NA	NA	NA	1	NA	1	NA	NA	NA	NA	2.0551649540292	0	0.0540832882639264	28.2314764737696	5.5164954029205	0.811249323958897	99.3510005408329	91.9956733369389	1.08166576527853	1849	461.061999999999	0.167339930853741	1.18953722607915	89310.0810175943	13678	484	0
9606.ENSP00000237172	27145	ENSG00000118407	1	0	NA	NA	NA	NA	NA	NA	NA	NA	NA	NA	0	0	0	7.69230769230769	23.0769230769231	0	82.0512820512821	74.3589743589744	2.56410256410256	39	11.543	0.00439875986389086	0.980766051795035	0	775	15	0
9606.ENSP00000237201	81833	ENSG00000118434	5	0	NA	NA	NA	NA	NA	NA	NA	NA	NA	NA	0	0	0	95.3757225433526	1.38728323699422	0	20.5780346820809	95.4913294797688	0.115606936416185	865	206.593	0.030279265045449	0.802568876466734	265.378095238095	11333	12	0
9606.ENSP00000237264	9519	ENSG00000028839	3	0	NA	NA	NA	NA	NA	NA	NA	NA	NA	NA	0.919012062033314	0	0.861573808156232	55.6576680068926	84.2044801838024	0.689259046524986	98.0470993681792	90.5226881102815	2.46984491671453	1741	409.227999999993	0.23641055744212	1.19412779284395	0	15703	32	0
9606.ENSP00000237275	153918	ENSG00000118491	5	0	NA	NA	NA	NA	NA	NA	NA	NA	NA	NA	0	0	0	96.4726631393298	0	0	5.4673721340388	100	0	567	117.291	0.0186802542340922	0.695150048953152	0	10524	2	0
9606.ENSP00000237281	84085	ENSG00000118496	1	0	NA	NA	NA	NA	NA	NA	NA	NA	NA	NA	0	0	0	38.9728096676737	6.94864048338369	76.4350453172205	22.0543806646526	22.6586102719033	76.4350453172205	331	247.694000000001	0.128470986928449	1.2123022947898	47467.5939330426	12198	19	0
9606.ENSP00000237283	134637	ENSG00000189007	1	0	1	NA	NA	NA	NA	NA	NA	NA	NA	NA	45.1298701298701	0.324675324675325	0.649350649350649	70.7792207792208	21.1038961038961	16.2337662337662	81.1688311688312	83.7662337662338	1.62337662337662	308	79.503	0.0290162053499309	0.975291146057541	19550	7489	11	0
9606.ENSP00000237289	7128	ENSG00000118503	1	1	NA	NA	NA	NA	NA	NA	NA	NA	NA	NA	0	0	0	33.2007952286282	26.441351888668	7.55467196819085	92.4453280318091	78.5288270377734	7.75347912524851	503	160.223	0.0859933707302823	1.34881854851882	39143	10077	340	0
9606.ENSP00000237316	6943	ENSG00000118526	2	0	NA	NA	NA	NA	NA	NA	NA	NA	NA	NA	0	0	0	42.9951690821256	47.8260869565217	0	91.7874396135266	88.8888888888889	0.966183574879227	207	48.9979999999999	0.0148769122991588	0.863924460171924	0	5056	42	0
9606.ENSP00000237353	83449	ENSG00000118557	2	0	NA	NA	NA	NA	NA	NA	NA	NA	NA	NA	0	0	0	66.6666666666667	1.96078431372549	0	88.2352941176471	98.0392156862745	0	51	10.248	0.00122639203607053	0.701532594061649	17	891	14	0
9606.ENSP00000237380	80306	ENSG00000118579	2	0	1	NA	NA	NA	NA	NA	NA	NA	NA	NA	0	0	0	19.5	22.75	15.25	84.5	79.5	15.75	400	138.189	0.0680609398359732	1.15921713843286	15	9339	42	1
9606.ENSP00000237449	NA	ENSG00000115423	1	0	NA	NA	NA	NA	NA	NA	NA	NA	NA	NA	0	0.229885057471264	0	87.5862068965517	71.9540229885057	10.8045977011494	92.183908045977	75.632183908046	3.2183908045977	435	130.028	0.0686439841603662	1.20623292035383	19555.6666666667	9471	NA	0
9606.ENSP00000237455	7844	ENSG00000239305	1	0	NA	NA	NA	NA	NA	NA	NA	NA	NA	NA	0	0	0	84.0840840840841	68.1681681681682	2.1021021021021	78.6786786786787	87.987987987988	2.4024024024024	333	84.5810000000001	0.0494764335342148	1.3557677934739	0	7728	16	0
9606.ENSP00000237500	103910	ENSG00000118680	1	0	NA	NA	NA	NA	NA	NA	NA	NA	NA	NA	0	0	0	86.8592730661696	91.8918918918919	2.98229263746505	96.5051258154706	92.5908667287978	3.16868592730662	2146	511.138999999996	0.297765502306865	1.20063682272714	19233.8416809388	16042	35	0
9606.ENSP00000237527	2691	ENSG00000118702	4	1	NA	NA	NA	NA	NA	NA	NA	NA	NA	NA	0	0	0	3.02724520686176	1.71543895055499	11.3017154389506	95.7618567103935	82.5428859737639	12.7144298688194	991	318.811	0.104527702144616	1.20577027578212	19614	12499	69	0
9606.ENSP00000237530	6185	ENSG00000118705	1	0	1	NA	NA	NA	NA	NA	NA	NA	NA	NA	0	0	0	81.1855670103093	35.3092783505155	36.0824742268041	58.5051546391753	51.8041237113402	39.1752577319588	388	196.769	0.0709415085629742	1.20637915893557	355.75	9903	68	0
9606.ENSP00000237536	140710	ENSG00000149639	1	0	NA	NA	NA	NA	NA	NA	NA	NA	NA	NA	0	0	0	20.3125	50	0	53.125	85.9375	1.5625	64	16.268	0.00430572677878004	0.84046495450505	0	1799	20	0
9606.ENSP00000237596	5311	ENSG00000118762	1	1	NA	NA	NA	NA	NA	NA	NA	NA	NA	NA	0	0.224215246636771	0	20.4035874439462	14.5739910313901	4.26008968609866	95.2914798206278	80.2690582959641	7.17488789237668	446	137.689	0.0505378841148689	1.150235994365	65688.361498129	8717	192	0
9606.ENSP00000237612	NA	ENSG00000118777	1	1	NA	NA	NA	NA	NA	NA	NA	NA	NA	NA	23.4762979683973	0.112866817155756	0.564334085778781	49.2099322799097	21.8961625282167	2.37020316027088	97.2911963882619	86.0045146726862	2.48306997742664	886	237.808	0.120348091799828	1.16912767055748	116954.25	12847	NA	0
9606.ENSP00000237642	8987	ENSG00000118804	1	0	NA	NA	NA	NA	NA	NA	NA	NA	NA	NA	0	0	0	3.77358490566038	24.5283018867925	0	90.5660377358491	86.7924528301887	11.3207547169811	53	13.978	0.0019984533869706	0.971397401292356	4	1166	17	0
9606.ENSP00000237654	10983	ENSG00000118816	1	0	NA	NA	NA	NA	NA	NA	NA	NA	NA	NA	0	0	0	93.8975244674726	92.5158318940702	0	96.4881980426022	94.4732297063903	1.32412204951065	1737	388.241999999999	0.256330774519676	1.0595957512013	0	16311	14	0
9606.ENSP00000237696	5918	ENSG00000118849	1	0	NA	NA	NA	NA	NA	NA	NA	NA	NA	NA	0	0	0	33.3333333333333	0	0	100	84.8484848484848	0	33	7.826	0.00170018285118499	0.801966840783286	0	473	29	1
9606.ENSP00000237822	60526	ENSG00000118961	1	0	NA	NA	NA	NA	NA	NA	NA	NA	NA	NA	0	0	0	2.4390243902439	65.8536585365854	0	80.4878048780488	78.0487804878049	9.75609756097561	41	13.451	0.00564487626948028	0.983958505334197	0	1106	10	1
9606.ENSP00000237837	8074	ENSG00000118972	2	1	NA	NA	NA	NA	NA	1	NA	NA	NA	NA	0	0	0	10.9154929577465	47.5352112676056	12.1478873239437	81.1619718309859	77.4647887323944	13.9084507042254	568	199.395	0.120999817479538	1.22693656387554	583127.604155626	11562	407	0
9606.ENSP00000237853	22936	ENSG00000118985	2	0	NA	NA	NA	NA	NA	NA	NA	NA	NA	NA	0	0	0	33	19	52	63	43	48	200	115.143	0.0330544460461296	1.16114522033283	131073.65298575	6841	35	0
9606.ENSP00000237858	2745	ENSG00000173221	3	0	NA	NA	NA	NA	NA	NA	NA	NA	NA	NA	20.2185792349727	0	0.182149362477231	72.1311475409836	21.6757741347905	4.37158469945355	95.4462659380692	78.3242258652095	3.4608378870674	549	157.85	0.0770556332457653	1.21439346310977	2649.85719671177	10515	82	0
9606.ENSP00000237889	4709	ENSG00000119013	1	1	NA	NA	NA	1	NA	NA	NA	NA	1	NA	0	0	0	90.4191616766467	5.98802395209581	17.6646706586826	56.5868263473054	66.1676646706587	20.059880239521	334	130.716	0.01970163253013	1.15890333273078	0	7785	19	0
9606.ENSP00000237937	7763	ENSG00000107372	1	0	NA	NA	NA	NA	NA	NA	NA	NA	NA	NA	0	0	0	78	22	0.666666666666667	78	84	1.33333333333333	150	36.655	0.0145301613536621	1.2065953476943	19299.75	4135	17	0
9606.ENSP00000238018	9615	ENSG00000119125	1	0	NA	NA	NA	NA	NA	NA	NA	NA	NA	NA	41.0891089108911	0	1.48514851485149	67.8217821782178	22.2772277227723	13.3663366336634	70.2970297029703	71.7821782178218	6.93069306930693	202	64.19	0.0206019678845072	1.13862849977883	223416.799224482	5952	25	0
9606.ENSP00000238044	84417	ENSG00000119147	1	0	NA	NA	NA	NA	NA	NA	NA	NA	NA	NA	0	0	0	22.9166666666667	2.08333333333333	0	89.5833333333333	97.9166666666667	2.08333333333333	48	10.053	0.00177519633875883	0.910777410151642	3	824	38	1
9606.ENSP00000238081	10971	ENSG00000134308	1	0	NA	NA	NA	NA	NA	NA	NA	NA	NA	NA	0	0	0	87.6109610189116	88.8846005403319	3.08761096101891	85.9899652643767	91.509069857198	3.78232342724817	2591	640.475000000002	0.372134368904485	1.23212209597857	67.4166666666667	16836	322	0
9606.ENSP00000238112	51692	ENSG00000119203	1	0	1	NA	NA	NA	NA	NA	NA	NA	NA	NA	11.3052415210689	0	0.102774922918808	92.9085303186023	30.6269270298047	22.9188078108941	56.8345323741007	70.9146968139774	23.6382322713258	973	377.936	0.150827341426253	1.22500760427242	67473.364234757	13838	47	0
9606.ENSP00000238146	57696	ENSG00000111364	1	0	1	NA	NA	NA	NA	NA	NA	NA	NA	NA	0	0	5.91054313099042	92.8115015974441	50.1597444089457	0	49.0415335463259	72.3642172523962	13.7380191693291	626	225.196000000001	0.0679410260272303	1.21127814877241	19282	12826	20	0
9606.ENSP00000238156	80212	ENSG00000119242	1	0	NA	NA	NA	NA	NA	NA	NA	NA	NA	NA	0	0	0	9.09090909090909	28.7878787878788	0	72.7272727272727	65.1515151515152	25.7575757575758	66	25.195	0.00900090838074432	0.982607895472582	0	2197	21	0
9606.ENSP00000238256	23307	ENSG00000119321	1	0	NA	NA	NA	NA	NA	NA	NA	NA	NA	NA	0	0	0	90.4761904761905	11.1111111111111	0	32.5396825396825	97.6190476190476	0	126	23.149	0.0080504078258836	0.75936625099839	0	3262	26	0
9606.ENSP00000238341	NA	ENSG00000119397	1	0	NA	NA	NA	NA	NA	NA	NA	NA	NA	NA	0	0	0	87.8446115288221	4.76190476190476	13.5338345864662	24.68671679198	85.9649122807018	13.6591478696742	798	232.354000000001	0.0838722704965411	1.18370585021499	60.2121212121212	11875	NA	0
9606.ENSP00000238379	81932	ENSG00000119431	2	0	NA	NA	NA	NA	NA	NA	NA	NA	NA	NA	24.8447204968944	0	0	47.8260869565217	14.9068322981366	23.6024844720497	78.8819875776397	83.8509316770186	0	161	40.402	0.0117631262373964	0.809304625684712	0	4280	7	0
9606.ENSP00000238497	9525	ENSG00000119541	2	0	NA	NA	NA	NA	NA	NA	NA	NA	NA	NA	0	0.166389351081531	1.99667221297837	92.4292845257904	15.4742096505824	2.1630615640599	62.9783693843594	89.2678868552413	4.24292845257903	1202	298.079	0.120096100180422	1.23016838216484	89245.8649729093	13698	73	0
9606.ENSP00000238508	5273	ENSG00000242550	2	0	NA	NA	NA	NA	NA	NA	NA	NA	NA	NA	44.6215139442231	0	8.76494023904382	72.5099601593625	55.7768924302789	0.398406374501992	90.4382470119522	99.203187250996	0.398406374501992	251	54.8620000000001	0.0152824290001916	0.97826236353847	0	5682	13	1
9606.ENSP00000238558	145258	ENSG00000133937	2	1	NA	NA	NA	NA	NA	NA	NA	NA	NA	NA	0	0	0	54.4323483670295	72.4727838258165	1.5552099533437	95.800933125972	90.8242612752722	2.02177293934681	643	156.839	0.0790230720373513	1.21647401529339	19572	10875	21	0
9606.ENSP00000238561	57143	ENSG00000063761	1	0	NA	NA	NA	NA	NA	NA	NA	NA	NA	NA	13.4897360703812	0	0.586510263929619	87.9765395894428	48.6803519061584	1.46627565982405	84.1642228739003	93.841642228739	0.293255131964809	341	78.2749999999999	0.0387639039729781	0.918463844935633	0	7369	14	0
9606.ENSP00000238609	83982	ENSG00000119632	1	0	NA	NA	NA	NA	NA	NA	NA	NA	NA	NA	0	0	0	0	0	0	100	100	0	6	0.965	0.000139546221289975	0.627584521668079	0	23	4	0
9606.ENSP00000238616	91754	ENSG00000119638	1	1	NA	NA	NA	NA	NA	NA	NA	NA	NA	NA	0	0	0	78.4615384615385	47.5	6.15384615384615	95.1923076923077	86.5384615384615	7.30769230769231	520	143.878	0.0621701385494779	1.1953067614069	18439.3651607843	9908	50	0
9606.ENSP00000238618	97	ENSG00000119640	1	0	NA	NA	NA	NA	NA	NA	NA	NA	NA	NA	0	0	2.12765957446809	46.8085106382979	2.12765957446809	19.1489361702128	55.3191489361702	80.8510638297872	19.1489361702128	47	15.382	0.00367303352966469	1.04071474074355	0	1181	12	0
9606.ENSP00000238628	112752	ENSG00000119650	1	1	NA	NA	NA	NA	NA	NA	NA	NA	NA	NA	0	0	0	11.1617312072893	1.82232346241458	9.11161731207289	98.8610478359909	80.4100227790433	10.4783599088838	439	140.698	0.0587291729007506	1.13779464553479	28	9082	16	0
9606.ENSP00000238647	64207	ENSG00000119669	1	0	NA	NA	NA	NA	NA	NA	NA	NA	NA	NA	0	0	0	3.38983050847458	23.728813559322	0	84.7457627118644	83.0508474576271	1.69491525423729	59	14.906	0.00263783830965463	0.914197477958345	0	1320	24	0
9606.ENSP00000238651	10965	ENSG00000119673	1	0	NA	NA	NA	NA	NA	NA	NA	NA	NA	NA	23.7837837837838	0	2.16216216216216	74.5945945945946	10.8108108108108	7.02702702702703	94.5945945945946	86.4864864864865	7.02702702702703	185	50.401	0.0144925012563796	1.02427113895619	76.5	5386	20	0
9606.ENSP00000238667	55640	ENSG00000119686	1	1	NA	NA	NA	NA	NA	NA	NA	NA	NA	NA	0	0	0	23.3644859813084	0	0	100	75.7009345794392	14.018691588785	107	34.561	0.0116361024548419	1.0399106695855	0	3634	18	0
9606.ENSP00000238682	7043	ENSG00000119699	1	1	NA	NA	NA	NA	NA	NA	1	NA	NA	NA	0	0	0	40.2061855670103	32.5478645066274	16.7893961708395	93.8144329896907	75.1104565537555	17.820324005891	679	242.399	0.0987873655090092	1.21722803352092	19950.65	11490	201	0
9606.ENSP00000238714	64895	ENSG00000115421	2	0	1	NA	NA	NA	NA	NA	NA	NA	NA	NA	0	0.107874865156419	0	91.6936353829558	32.2545846817691	0.107874865156419	67.7454153182309	89.1046386192017	2.69687162891046	927	232.979	0.0980046204850194	1.11305437691161	19649.8	13190	20	0
9606.ENSP00000238721	9540	ENSG00000115129	1	0	NA	NA	NA	NA	NA	NA	NA	NA	NA	NA	31.651376146789	0.229357798165138	1.60550458715596	80.045871559633	15.3669724770642	33.4862385321101	96.7889908256881	68.348623853211	2.06422018348624	436	130.025	0.043650545531315	1.2965791917886	39109	9642	40	0
9606.ENSP00000238738	23433	ENSG00000119729	1	0	NA	NA	NA	NA	NA	NA	NA	NA	NA	NA	6.6510172143975	0	1.01721439749609	82.7073552425665	95.6181533646322	5.67292644757434	95.8920187793427	89.9452269170579	5.98591549295775	2556	672.979999999995	0.362996047643312	1.22002833622242	21883.2597394221	16886	34	0
9606.ENSP00000238788	NA	ENSG00000119777	1	0	NA	NA	NA	NA	NA	NA	NA	NA	NA	NA	0	0	0	21.1009174311927	7.3394495412844	0	88.0733944954128	81.651376146789	9.1743119266055	109	32.238	0.00641592229839949	1.03725462711852	17295.572334662	2916	NA	0
9606.ENSP00000238789	54454	ENSG00000119778	1	0	NA	NA	NA	NA	NA	NA	NA	NA	NA	NA	12.5	0	0	96.239837398374	61.9918699186992	0.813008130081301	73.6111111111111	93.5636856368564	0.745257452574526	2952	704.129999999998	0.340007830983791	1.16221520962241	16773.6704309579	15359	13	0
9606.ENSP00000238823	25940	ENSG00000119812	1	0	NA	NA	NA	NA	NA	NA	NA	NA	NA	NA	0	0	0	72.6744186046512	16.2790697674419	4.06976744186047	51.1627906976744	87.7906976744186	1.74418604651163	172	43.747	0.0119575734308464	1.07258142560556	14	4672	20	0
9606.ENSP00000238831	84272	ENSG00000119820	1	0	NA	NA	NA	NA	NA	NA	NA	NA	NA	NA	0	0	0	78.125	2.60416666666667	0	46.875	94.2708333333333	0.520833333333333	192	38.488	0.0122839997181455	0.765282593294937	8.5	4508	20	0
9606.ENSP00000238855	54812	ENSG00000119844	1	0	NA	NA	NA	NA	NA	NA	NA	NA	NA	NA	0	0	0	48.6666666666667	8.66666666666667	46.6666666666667	62	61.3333333333333	30	150	65.9189999999999	0.0125117559683001	1.1399607102899	219.321428571429	5085	21	0
9606.ENSP00000238875	29094	ENSG00000119862	1	0	NA	NA	NA	NA	NA	NA	NA	NA	NA	NA	0	0	0	13.2075471698113	9.43396226415094	0	96.2264150943396	96.2264150943396	0	53	11.505	0.00132581011215765	0.789027323976323	1	983	13	0
9606.ENSP00000238892	9419	ENSG00000119878	1	1	NA	NA	NA	NA	NA	NA	NA	NA	NA	NA	0	0	0	6.10169491525424	4.06779661016949	0	97.6271186440678	97.2881355932203	0.338983050847458	295	67.016	0.0239270723070054	1.09862372022516	0	7282	23	0
9606.ENSP00000238936	79847	ENSG00000138111	1	0	NA	NA	NA	NA	NA	NA	NA	NA	NA	NA	0	0	0	27.027027027027	5.40540540540541	0	81.0810810810811	81.0810810810811	0	37	9.527	0.00181984743829408	0.753609097613068	12	524	10	0
9606.ENSP00000238994	5507	ENSG00000119938	1	0	NA	NA	NA	NA	NA	NA	NA	NA	NA	NA	0	0	0	37.5690607734807	29.2817679558011	17.1270718232044	90.6077348066298	77.3480662983425	19.3370165745856	181	61.514	0.0334941199032801	1.20948326831014	85722.1388419247	5656	30	0
9606.ENSP00000239027	NA	ENSG00000119969	5	1	NA	NA	NA	NA	NA	NA	NA	NA	NA	NA	19.2699946323135	0	0.375738056897477	92.109500805153	80.6226516371444	0	88.8352120236178	89.747718733226	1.0198604401503	1863	455.543	0.261766631476397	0.999667101100221	0	15342	NA	0
9606.ENSP00000239032	2834	ENSG00000119973	1	0	NA	NA	NA	NA	NA	NA	NA	NA	NA	NA	0	0	0	32.5	47.5	0.833333333333333	85.8333333333333	91.6666666666667	0.833333333333333	120	28.436	0.00861344558070037	0.893407816088266	8	3227	25	0
9606.ENSP00000239125	79946	ENSG00000120055	NA	NA	NA	NA	NA	NA	NA	NA	NA	NA	NA	NA	0	0	0	0	14.2857142857143	0	100	100	0	7	1.517	3.54553955425619e-05	0.6527437565058	0	35	6	0
9606.ENSP00000239144	3218	ENSG00000120068	2	0	NA	NA	NA	NA	NA	NA	NA	NA	NA	NA	0	0	0	37.719298245614	48.2456140350877	0	97.8070175438596	93.859649122807	1.31578947368421	228	53.256	0.0190221781406152	0.932719487985468	0	5685	19	0
9606.ENSP00000239151	3215	ENSG00000120075	1	0	NA	NA	NA	NA	NA	NA	NA	NA	NA	NA	0	0	0	34.5323741007194	66.1870503597122	0	95.6834532374101	91.0071942446043	1.43884892086331	278	67.942	0.0248347730759939	0.953563322367985	0	6397	42	0
9606.ENSP00000239165	3217	ENSG00000260027	1	0	NA	NA	NA	NA	NA	NA	NA	NA	NA	NA	0	0	0	45.2586206896552	69.8275862068966	0	94.8275862068966	89.6551724137931	1.29310344827586	232	60.911	0.0267521159780763	1.04096680090794	0	6050	82	0
9606.ENSP00000239223	1843	ENSG00000120129	1	0	NA	NA	NA	NA	NA	NA	NA	NA	NA	NA	0.552147239263804	0	0	56.5030674846626	70.5521472392638	1.47239263803681	98.7116564417178	88.9570552147239	2.51533742331288	1630	413.163999999999	0.289375783820158	1.28011437510956	46119.9765354487	15312	195	0
9606.ENSP00000239231	79646	ENSG00000120137	1	0	NA	NA	NA	NA	NA	NA	NA	NA	NA	NA	0	0	0	76.9911504424779	23.0088495575221	7.07964601769912	82.3008849557522	88.4955752212389	7.07964601769912	113	29.213	0.0103163387068187	1.02245055482817	287.309523809524	3580	13	0
9606.ENSP00000239243	4488	ENSG00000120149	1	1	NA	NA	NA	NA	NA	NA	NA	NA	NA	NA	0	0	0	30.6715063520871	39.9274047186933	0.181488203266788	98.7295825771325	85.6624319419238	1.27041742286751	551	149.733	0.0583940850802187	1.06735237226466	13824.7021291226	9653	86	0
9606.ENSP00000239316	3641	ENSG00000120211	1	0	NA	NA	NA	NA	NA	NA	NA	NA	NA	NA	0	0	0	4.85436893203883	0	0	100	85.4368932038835	2.9126213592233	103	28.365	0.00880823333479004	0.88846845296957	0	3279	15	0
9606.ENSP00000239347	3444	ENSG00000214042	1	0	NA	NA	NA	NA	NA	NA	NA	NA	NA	NA	0	0	0	33.6283185840708	2.65486725663717	57.5221238938053	41.5929203539823	39.8230088495575	57.5221238938053	113	65.7129999999999	0.0165106554751215	1.12363382017817	1.1	4499	60	0
9606.ENSP00000239367	84918	ENSG00000120256	1	0	NA	NA	NA	NA	NA	NA	NA	NA	NA	NA	0	0	0	30.4347826086957	30.4347826086957	0	78.2608695652174	100	0	23	4.046	0.00116565040127766	0.624328439437897	0	187	9	0
9606.ENSP00000239374	80129	ENSG00000120262	1	0	NA	NA	NA	NA	NA	NA	NA	NA	NA	NA	0	0	0	15.1515151515152	2.02020202020202	0	97.979797979798	93.9393939393939	0	99	23.731	0.00864621433844905	0.729921454290833	3	2770	31	1
9606.ENSP00000239440	64411	ENSG00000120318	1	0	NA	NA	NA	NA	NA	NA	NA	NA	NA	NA	0	0	0	73.13769751693	84.6501128668172	4.96613995485327	95.4853273137698	93.4537246049661	4.96613995485327	443	102.002	0.0753067170771614	1.21388162604446	0	9243	20	0
9606.ENSP00000239444	56128	ENSG00000120322	NA	NA	NA	NA	NA	NA	NA	NA	NA	NA	NA	NA	0	8.60215053763441	0	24.7311827956989	55.9139784946237	0	61.2903225806452	95.6989247311828	0	93	20.463	0.00507329412356226	0.721026321826022	1	2549	10	0
9606.ENSP00000239446	56126	ENSG00000120324	NA	NA	NA	NA	NA	NA	NA	NA	NA	NA	NA	NA	0	12.5	0	32.5	67.5	0	56.25	96.25	0	80	17.859	0.00482452825685651	0.696307333471981	4	2147	16	0
9606.ENSP00000239449	56122	ENSG00000120327	NA	NA	NA	NA	NA	NA	NA	NA	NA	NA	NA	NA	0	6.79611650485437	0	36.8932038834951	56.3106796116505	0	61.1650485436893	91.2621359223301	0	103	24.168	0.00535405715815568	0.692108890761573	16	2695	13	0
9606.ENSP00000239450	56124	ENSG00000120328	NA	NA	NA	NA	NA	NA	NA	NA	NA	NA	NA	NA	0	10.752688172043	0	20.4301075268817	55.9139784946237	0	59.1397849462366	96.7741935483871	0	93	20.102	0.00534094990211303	0.68955043094524	1	2413	9	0
9606.ENSP00000239451	83884	ENSG00000120329	7	0	NA	NA	NA	NA	NA	NA	NA	NA	NA	NA	0	0	0	91.4414414414414	0.45045045045045	0	16.0660660660661	99.5495495495496	0	666	134.998	0.0214388171613433	0.778600975811024	87.3333333333333	10893	13	0
9606.ENSP00000239461	5396	ENSG00000116132	1	1	NA	NA	NA	NA	NA	NA	NA	NA	NA	NA	0	0	0	63.5643564356436	83.960396039604	0	94.4554455445545	94.6534653465347	0.594059405940594	505	110.301	0.0500900430432059	0.966186579597825	1	8976	36	0
9606.ENSP00000239462	63923	ENSG00000120332	1	0	NA	NA	NA	NA	NA	NA	NA	NA	NA	NA	0	0	0	40.4947916666667	32.2916666666667	3.515625	83.7239583333333	95.1822916666667	3.515625	768	176.094	0.0504440657478714	1.12997788076812	0	10650	12	0
9606.ENSP00000239587	83887	ENSG00000120440	5	0	NA	NA	NA	NA	NA	NA	NA	NA	NA	NA	0	0	0	95.0177935943061	4.74495848161329	0	20.9964412811388	98.6951364175563	0	843	195.45	0.0375796165839533	0.75388905917587	167.541666666667	11387	6	0
9606.ENSP00000239614	79684	ENSG00000120458	2	0	NA	NA	NA	NA	NA	NA	NA	NA	NA	NA	0	0	0	8.33333333333333	2.08333333333333	0	97.9166666666667	100	0	48	9.294	0.000933765363261314	0.668407081734277	0	798	8	0
9606.ENSP00000239666	51248	ENSG00000120509	1	0	NA	NA	NA	NA	NA	NA	NA	NA	NA	NA	0	0	0	85.2713178294574	4.65116279069767	1.55038759689922	58.9147286821705	94.5736434108527	2.32558139534884	129	28.264	0.00522874317889148	1.03948618908791	19579	3582	23	0
9606.ENSP00000239690	84955	ENSG00000120526	1	0	NA	NA	NA	NA	NA	NA	NA	NA	NA	NA	0	0	0	68.9320388349515	14.5631067961165	0	63.1067961165049	92.2330097087379	0	103	24.828	0.00560354954991223	0.760224412436022	0	2826	13	0
9606.ENSP00000239730	NA	ENSG00000120555	NA	NA	NA	NA	NA	NA	NA	NA	NA	NA	NA	NA	0	0	0	97.6010101010101	44.6969696969697	0	52.3989898989899	98.2323232323232	0	792	153.367	0.0644465151026987	0.759841899467322	254.25	11437	NA	0
9606.ENSP00000239761	4360	ENSG00000260314	NA	NA	NA	NA	NA	NA	NA	NA	NA	NA	NA	NA	0	0	0	23.6979166666667	4.16666666666667	1.04166666666667	99.4791666666667	87.5	1.82291666666667	384	103.182	0.0495738394601366	1.12879477440629	58615	8414	86	0
9606.ENSP00000239830	84318	ENSG00000120647	1	0	NA	NA	NA	NA	NA	NA	NA	NA	NA	NA	0	0	0	89.7959183673469	11.2244897959184	0	23.469387755102	93.8775510204082	2.04081632653061	98	21.918	0.00783241686786469	0.958826595722726	0	2739	14	0
9606.ENSP00000239849	8600	ENSG00000120659	5	1	NA	NA	NA	1	NA	NA	NA	NA	NA	NA	0	0	0	4.19921875	3.41796875	6.25	95.8984375	75.68359375	9.1796875	1024	333.544	0.154798111868827	1.24074205668036	110878.145406741	13229	549	1
9606.ENSP00000239878	51569	ENSG00000120686	1	0	NA	NA	NA	NA	NA	NA	NA	NA	NA	NA	0	0	0	52.7638190954774	33.6683417085427	0	56.2814070351759	66.8341708542714	11.5577889447236	199	68.4690000000001	0.0219427841719214	1.18830791946243	80984.2883852192	5654	40	0
9606.ENSP00000239882	1997	ENSG00000120690	1	0	NA	NA	NA	NA	NA	NA	NA	NA	NA	NA	0	0	0	52.5139664804469	65.9217877094972	4.46927374301676	73.7430167597765	88.8268156424581	4.46927374301676	179	43.998	0.0191758077231706	1.21278341756455	38089.0305860806	4745	41	0
9606.ENSP00000239891	29880	ENSG00000120697	2	0	NA	NA	NA	NA	NA	NA	NA	NA	NA	NA	36.5253077975376	0	0	91.6552667578659	40.0820793433653	4.92476060191518	82.9001367989056	89.6032831737346	2.32558139534884	731	178.671	0.0651781661797743	0.996669789799569	395291.74135679	10368	9	0
9606.ENSP00000239906	51307	ENSG00000120709	4	0	NA	NA	NA	NA	NA	NA	NA	NA	NA	NA	0	0	0	11.3636363636364	20.4545454545455	0	77.2727272727273	79.5454545454545	4.54545454545455	44	13.814	0.00364825110607643	0.924439438448257	19561	996	17	0
9606.ENSP00000239926	9499	ENSG00000120729	10	1	NA	NA	NA	NA	NA	NA	NA	NA	NA	NA	0	1.19521912350598	0	37.0517928286853	2.78884462151394	0	98.00796812749	88.4462151394422	1.19521912350598	251	65.667	0.0216347620563792	1.03397281908229	0	6233	41	0
9606.ENSP00000239938	1958	ENSG00000120738	2	0	NA	NA	NA	NA	NA	NA	NA	NA	NA	NA	0	0	0	57.8947368421053	71.2814645308924	2.05949656750572	99.0083905415713	87.070938215103	3.69946605644546	2622	698.525999999999	0.40797500384172	1.24068605952011	69963.3293106921	16819	403	0
9606.ENSP00000239940	5217	ENSG00000070087	1	0	NA	NA	NA	NA	NA	NA	NA	NA	NA	NA	0	0	0	61.9047619047619	71.6859716859717	3.08880308880309	96.2676962676963	82.3680823680824	6.43500643500643	777	225.776	0.145526581035606	1.26260777369794	425.33489010989	14252	45	0
9606.ENSP00000239944	27230	ENSG00000120742	1	0	NA	NA	NA	NA	NA	NA	NA	NA	NA	NA	0	0	0	91.1602209944751	4.41988950276243	3.86740331491713	58.0110497237569	91.1602209944751	3.86740331491713	181	44.51	0.0120696974247445	1.1912017943797	0	4892	23	0
9606.ENSP00000240050	80298	ENSG00000120832	1	0	NA	NA	NA	NA	NA	NA	NA	NA	NA	NA	0	0	0	22.7722772277228	20.7920792079208	0	93.0693069306931	90.0990099009901	0.99009900990099	101	24.474	0.00532478954650321	0.861914460285145	9	3003	14	0
9606.ENSP00000240055	4801	ENSG00000120837	1	0	1	NA	NA	NA	NA	NA	NA	NA	NA	NA	1.11959287531807	0	0	89.3129770992366	87.4809160305343	1.37404580152672	96.3867684478372	91.0941475826972	2.1882951653944	1965	553.156000000001	0.303751553730895	1.29491130224758	136735.846520147	15815	67	0
9606.ENSP00000240079	51019	ENSG00000120860	1	0	NA	NA	NA	NA	NA	NA	NA	NA	NA	NA	0	0	0	36.4864864864865	32.4324324324324	12.1621621621622	81.0810810810811	75.6756756756757	14.8648648648649	74	25.855	0.00370752588613991	1.03268781683211	139653.432361213	2332	24	1
9606.ENSP00000240093	7976	ENSG00000104290	1	0	NA	NA	NA	NA	NA	NA	NA	NA	NA	NA	0	0	0	58.2125603864734	62.8019323671498	17.8743961352657	92.0289855072464	72.9468599033816	18.8405797101449	414	151.784	0.0651314465274213	1.23603329111969	19760.3333333333	9097	42	0
9606.ENSP00000240100	1846	ENSG00000120875	1	0	NA	NA	NA	NA	NA	NA	NA	NA	NA	NA	0.436681222707424	0	0	54.3980037429819	67.3736743605739	0.810979413599501	98.9394884591391	94.0736119775421	0.873362445414847	1603	370.915999999999	0.234846758266247	1.27497006364037	0	15221	52	0
9606.ENSP00000240123	10174	ENSG00000120896	1	0	NA	NA	NA	NA	NA	NA	NA	NA	NA	NA	0	0	0	16.1290322580645	36.5591397849462	26.8817204301075	63.4408602150538	51.6129032258064	31.1827956989247	93	45.308	0.024820424627687	1.2097444597931	19559	3959	43	0
9606.ENSP00000240139	5533	ENSG00000120910	1	0	NA	NA	NA	NA	NA	NA	NA	NA	NA	NA	9.88372093023256	0.0415282392026578	0.539867109634552	93.9784053156146	90.4485049833887	2.6578073089701	95.1827242524917	84.4269102990033	4.15282392026578	2408	693.65700000001	0.411551612611185	1.19841307161113	42978.1435441691	16860	47	0
9606.ENSP00000240185	NA	ENSG00000120948	1	1	1	NA	NA	NA	NA	NA	NA	NA	NA	NA	0	0	0	52.8880866425993	39.7111913357401	0	89.7111913357401	81.2274368231047	2.88808664259928	554	157.933	0.0663456205946902	1.10769916853235	19577	10256	NA	0
9606.ENSP00000240189	65122	ENSG00000120952	2	0	NA	NA	NA	NA	NA	NA	NA	NA	NA	NA	0	0	0	0	0	0	100	93.75	3.125	32	7.868	0.000662325336011174	0.668783712962245	15	535	4	1
9606.ENSP00000240285	157506	ENSG00000121039	1	0	NA	NA	NA	NA	NA	NA	NA	NA	NA	NA	33.6283185840708	0	4.86725663716814	86.4306784660767	51.7699115044248	22.2713864306785	96.6076696165192	82.1533923303835	3.24483775811209	678	179.146	0.0664776156566005	1.08432981376262	5783.4244047619	10760	22	0
9606.ENSP00000240304	51747	ENSG00000108848	1	0	1	NA	NA	NA	NA	NA	NA	NA	NA	NA	0	0	0	82.798833819242	51.0204081632653	0	78.134110787172	85.5685131195335	3.35276967930029	686	181.746	0.0790721347011748	1.07339362500816	19396	12427	48	0
9606.ENSP00000240306	1748	ENSG00000108813	1	1	NA	NA	NA	NA	NA	NA	NA	NA	NA	NA	0	0	0	42	46	0	94	88	0	100	23.618	0.00822276091036991	0.784175244998187	0	2939	49	0
9606.ENSP00000240316	8161	ENSG00000121058	8	0	NA	NA	NA	NA	NA	NA	NA	NA	NA	NA	0	0	0	61.1961057023644	8.48400556328234	0	48.5396383866481	94.1585535465925	1.11265646731572	719	157.896000000001	0.0461784424699234	0.985348001575521	19549	11426	85	0
9606.ENSP00000240327	8405	ENSG00000121067	1	0	NA	NA	NA	NA	NA	NA	NA	NA	NA	NA	0	0	0	79.7687861271676	73.4104046242775	10.5202312138728	75.7225433526011	84.971098265896	6.47398843930636	865	236.479	0.110108438570128	1.24227812724143	19449	13938	88	0
9606.ENSP00000240328	6909	ENSG00000121068	1	0	NA	NA	NA	NA	NA	NA	NA	NA	NA	NA	0	0	0	46.6216216216216	69.8198198198198	0	90.7657657657658	92.1171171171171	0.675675675675676	444	106.656	0.045527906961885	0.967336707010494	0	8674	59	0
9606.ENSP00000240333	10237	ENSG00000121073	1	0	1	NA	NA	NA	NA	NA	NA	NA	NA	NA	0	0	0	71.7948717948718	0	0	79.4871794871795	94.8717948717949	5.12820512820513	39	9.001	0.00196478598713373	0.818352263417366	9	642	15	0
9606.ENSP00000240335	9496	ENSG00000121075	4	1	NA	NA	NA	NA	NA	NA	NA	NA	NA	NA	0	0	0	58.6206896551724	82.7586206896552	0	82.0689655172414	89.3103448275862	1.72413793103448	290	70.965	0.0237025018174118	0.893969458243462	26.04	6665	23	0
9606.ENSP00000240343	140735	ENSG00000264364	1	0	NA	NA	NA	NA	NA	NA	NA	NA	NA	NA	0	0	0	69.5652173913043	46.2242562929062	44.8512585812357	73.9130434782609	51.487414187643	42.79176201373	437	231.472	0.0782035437780561	1.19174423791384	19515.7464285714	9883	37	0
9606.ENSP00000240361	56155	ENSG00000121101	5	1	NA	NA	NA	NA	NA	NA	NA	NA	NA	NA	0	0	0	90.75	0.75	0	26.875	97.5	0.125	800	177.212	0.0298452249673132	1.19044114623917	36257.3248455328	11240	17	0
9606.ENSP00000240364	81558	ENSG00000121104	1	0	NA	NA	NA	NA	NA	NA	NA	NA	NA	NA	0	0	0	21.8390804597701	3.44827586206897	0	96.551724137931	100	0	87	16.396	0.00271585919199298	0.659819840495714	5	1918	6	0
9606.ENSP00000240423	23397	ENSG00000121152	4	0	1	NA	NA	NA	NA	NA	NA	NA	NA	NA	0	0	0	94.7291361639824	26.3543191800878	1.75695461200586	55.9297218155198	79.2093704245974	4.83162518301611	683	213.167	0.093981206335343	1.26163863737872	38964.7619047619	12113	36	0
9606.ENSP00000240488	84057	ENSG00000121211	4	0	NA	NA	NA	NA	NA	NA	NA	NA	NA	NA	0	0	0	66.9520547945205	7.19178082191781	4.10958904109589	61.6438356164384	69.3493150684932	8.56164383561644	584	201.011	0.0880910096788388	1.25825696984876	19572	11600	12	0
9606.ENSP00000240499	7700	ENSG00000131127	2	1	NA	NA	NA	NA	NA	NA	NA	NA	NA	NA	0	0	0	86.4984227129338	88.3280757097792	0.0630914826498423	92.6182965299685	99.179810725552	0.0630914826498423	1585	315.646999999999	0.224079495659424	1.08889919206829	0	16265	8	0
9606.ENSP00000240587	57616	ENSG00000121297	1	0	NA	NA	NA	NA	NA	NA	NA	NA	NA	NA	0	0	0	20	5	0	92.5	96.25	0	80	17.083	0.00275094928530111	0.764230796997893	0	2016	27	0
9606.ENSP00000240615	50836	ENSG00000121314	1	0	NA	NA	NA	NA	NA	NA	NA	NA	NA	NA	0	0	0	30.622009569378	0	99.0430622009569	14.8325358851675	0.956937799043062	99.0430622009569	209	186.874000000001	0.0507935828146822	1.16925555046916	0	9783	16	0
9606.ENSP00000240617	79887	ENSG00000121316	5	0	NA	NA	NA	NA	NA	NA	NA	NA	NA	NA	0	0	0	49.21875	5.46875	0	66.40625	97.65625	0	128	26.566	0.00427041371945436	0.729960653804261	1	2983	11	1
9606.ENSP00000240618	22914	ENSG00000213809	NA	NA	NA	NA	NA	NA	NA	NA	NA	NA	NA	NA	0	0	0	78.1725888324873	16.751269035533	7.86802030456853	58.8832487309645	90.1015228426396	8.12182741116751	394	103.603	0.0383903389896722	1.17329817215335	126685.009760239	7947	313	0
9606.ENSP00000240619	50839	ENSG00000121318	2	0	NA	NA	NA	NA	NA	NA	NA	NA	NA	NA	0	0	0	28.6324786324786	0	88.4615384615385	29.4871794871795	8.97435897435897	88.4615384615385	234	194.471000000001	0.0523741945131842	1.16738888155279	0	9792	15	0
9606.ENSP00000240651	79912	ENSG00000121350	1	1	1	NA	NA	NA	NA	NA	NA	NA	NA	NA	0	0	0	47.6744186046512	8.13953488372093	0	58.1395348837209	91.8604651162791	3.48837209302326	86	19.79	0.00455877012771016	0.953258343482172	3	2269	13	0
9606.ENSP00000240652	3375	ENSG00000121351	10	0	NA	NA	NA	NA	NA	NA	NA	NA	NA	NA	0	0	0	11.1638954869359	1.66270783847981	27.3159144893112	88.1235154394299	61.9952494061758	28.5035629453682	421	186.441	0.0643309220034133	1.19831189426641	185213.460739616	9439	272	0
9606.ENSP00000240662	3764	ENSG00000121361	1	0	NA	NA	NA	1	NA	NA	NA	NA	NA	NA	0	0	3.44827586206897	47.1264367816092	14.9425287356322	2.29885057471264	97.7011494252874	87.9310344827586	1.72413793103448	174	46.265	0.0136813383157732	1.18329086653369	0	5002	47	0
9606.ENSP00000240687	50837	ENSG00000121377	2	0	NA	NA	NA	NA	NA	NA	NA	NA	NA	NA	0	0	0	32.5991189427313	3.9647577092511	91.1894273127753	17.1806167400881	7.9295154185022	91.1894273127753	227	191.618	0.0524608662920708	1.16266574728968	0	9796	14	0
9606.ENSP00000240691	50835	ENSG00000121381	1	0	NA	NA	NA	NA	NA	NA	NA	NA	NA	NA	0	0	0	10.5504587155963	0	94.954128440367	19.2660550458716	5.04587155963303	94.954128440367	218	188.709	0.0508647119983743	1.1695408842465	0	9783	12	0
9606.ENSP00000240731	10520	ENSG00000121417	1	0	NA	NA	NA	NA	NA	NA	NA	NA	NA	NA	0	0	0	90.3465346534653	88.5519801980198	0.0618811881188119	88.1188118811881	99.1336633663366	0.0618811881188119	1616	318.488999999999	0.219923036452692	1.10928883890959	39581.9923394255	16259	6	0
9606.ENSP00000240851	10342	ENSG00000114354	1	1	NA	NA	NA	NA	NA	NA	NA	NA	NA	NA	0	0	0	13.963963963964	25.6756756756757	22.5225225225225	63.0630630630631	63.0630630630631	24.3243243243243	222	93.568	0.027002023846179	1.17367506728111	19569	6804	66	0
9606.ENSP00000240874	8997	ENSG00000160145	1	1	NA	NA	NA	NA	NA	NA	NA	NA	NA	NA	0	0.110741971207087	0	23.9202657807309	24.3632336655592	19.3798449612403	87.4861572535991	75.3045404208195	19.7120708748616	903	335.112	0.130014683194256	1.26028801119238	66.3333333333333	12603	63	0
9606.ENSP00000240922	80218	ENSG00000121579	2	0	1	NA	NA	NA	NA	NA	NA	NA	NA	NA	13.9046079223929	0	0	64.7534357316087	15.1980598221504	2.58690379951496	78.4963621665319	85.9337105901374	1.535974130962	1237	340.591	0.115533573282073	1.17938171065964	264901.549342238	13155	28	0
9606.ENSP00000240986	NA	ENSG00000121634á	NA	NA	NA	NA	NA	NA	NA	NA	NA	NA	NA	NA	0	0	0	52.7121888959796	1.97830248883216	0	55.8391831525207	97.6388002552648	0.319081046585833	1567	352.536000000001	0.0851462127222274	0.883236799111565	28.8333333333333	12446	NA	0
9606.ENSP00000241014	9479	ENSG00000121653	1	1	NA	NA	NA	NA	NA	NA	NA	NA	NA	NA	0	0	0	55.3775743707094	17.6201372997712	2.51716247139588	81.6933638443936	87.4141876430206	5.26315789473684	437	116.771	0.056489481879902	1.26849584636148	0	8495	66	0
9606.ENSP00000241041	9409	ENSG00000121680	1	1	NA	NA	NA	NA	NA	NA	NA	NA	NA	NA	0	0	0	80.1169590643275	1.75438596491228	0	69.5906432748538	83.0409356725146	9.94152046783626	171	52.337	0.010032075764368	1.09378155595834	0	5299	31	0
9606.ENSP00000241051	91614	ENSG00000121690	3	0	NA	NA	NA	NA	NA	NA	NA	NA	NA	NA	0	0	0	0	4.65116279069767	44.1860465116279	51.1627906976744	39.5348837209302	51.1627906976744	43	25.392	0.0173945838918943	1.16381797941507	4	1486	11	1
9606.ENSP00000241052	847	ENSG00000121691	1	1	NA	NA	NA	NA	NA	NA	NA	NA	NA	NA	10.0328947368421	0	0	54.0460526315789	16.4802631578947	1.34868421052632	99.7039473684211	78.75	2.5	3040	878.733000000001	0.417304383022908	1.22565196318475	1283837.33572277	15291	345	0
9606.ENSP00000241124	10804	ENSG00000121742	1	1	NA	NA	NA	NA	NA	NA	NA	NA	NA	NA	0	0	0	15.045871559633	1.10091743119266	3.48623853211009	98.348623853211	93.0275229357798	0.55045871559633	545	130.659	0.0443283318031627	0.851922632210677	15	10088	150	0
9606.ENSP00000241125	2700	ENSG00000121743	1	1	NA	NA	NA	NA	NA	NA	NA	NA	NA	NA	0	0	0	21.3414634146341	13.4146341463415	11.5853658536585	95.1219512195122	81.0975609756098	1.21951219512195	164	49.766	0.0128296911407426	0.882483520444235	14	4454	57	0
9606.ENSP00000241256	2693	ENSG00000121853	6	1	NA	NA	NA	NA	NA	1	NA	1	NA	NA	0	0	0	34.8314606741573	28.9325842696629	44.9438202247191	82.5842696629213	43.8202247191011	46.6292134831461	356	201.139	0.062713661797971	1.17971836717765	47792.8731402518	9177	136	0
9606.ENSP00000241261	8743	ENSG00000121858	1	0	NA	NA	NA	NA	NA	NA	NA	NA	NA	NA	0	0	0	28.7958115183246	2.09424083769634	1.79506357516829	97.9057591623037	82.8721017202693	4.11368735976066	1337	382.448999999999	0.193645194443062	1.20500575137367	88340.716384667	14090	771	1
9606.ENSP00000241274	22865	ENSG00000121871	1	0	NA	NA	NA	NA	NA	NA	NA	NA	NA	NA	0	0	0	40	2.5	0	95	95	2.5	40	9.563	0.00222265652066761	0.776812205282261	0	742	9	0
9606.ENSP00000241305	119587	ENSG00000121898	1	0	NA	NA	NA	NA	NA	NA	NA	NA	NA	NA	0	0	0	67.027027027027	21.6216216216216	0	48.6486486486486	93.5135135135135	0	185	40.904	0.0133054978379191	0.739061126921509	7.00719424460432	4295	11	0
9606.ENSP00000241312	NA	ENSG00000121904	1	0	NA	NA	NA	NA	NA	NA	NA	NA	NA	NA	0	0	0	50.3759398496241	21.0526315789474	0	83.4586466165414	98.4962406015038	0	133	29.237	0.00545044270143738	0.805477062957291	1	3264	NA	0
9606.ENSP00000241337	2946	ENSG00000213366	1	0	NA	NA	NA	NA	NA	NA	NA	NA	NA	NA	0	0	0	31.8181818181818	3.78787878787879	45.4545454545455	90.9090909090909	43.9393939393939	46.969696969697	132	74.567	0.0199188059348112	1.09361948210498	58474.1458333333	5476	60	0
9606.ENSP00000241416	92	ENSG00000121989	1	0	NA	NA	NA	NA	NA	NA	NA	NA	NA	NA	0	0	0	25.0883392226148	30.7420494699647	12.7208480565371	97.8798586572438	73.4982332155477	16.6077738515901	283	103.468	0.0339099335620399	1.2278611114875	44457.5946428572	7423	105	0
9606.ENSP00000241436	NA	ENSG00000122008	1	0	NA	NA	NA	NA	NA	NA	NA	NA	NA	NA	16.9169169169169	0	0	68.6686686686687	32.1321321321321	10.5105105105105	82.0820820820821	84.8848848848849	10.5105105105105	999	299.485	0.147699368682368	1.26080863355991	18366.1919080919	13776	NA	0
9606.ENSP00000241453	2322	ENSG00000122025	1	1	NA	NA	1	NA	1	NA	1	NA	1	NA	19.5855804711893	0	0	68.4643769514618	81.9472040874255	0.425773488504116	98.9781436275901	92.5347715015612	1.1070110701107	3523	838.161999999995	0.469931606659065	1.18291577830635	37826.65	16694	606	0
9606.ENSP00000241463	387496	ENSG00000122035	1	0	NA	NA	NA	NA	NA	NA	NA	NA	NA	NA	7.66164747564216	0	1.06288751107174	80.0708591674048	98.2285208148804	0	98.7156775907883	90.7883082373782	0.0885739592559787	2258	515.390999999992	0.315331419376867	0.872292741675863	161.2	16753	5	0
9606.ENSP00000241502	NA	ENSG00000122068	1	0	NA	NA	NA	NA	NA	NA	NA	NA	NA	NA	0	0	0	45.7446808510638	18.0851063829787	43.0851063829787	40.9574468085106	55.3191489361702	43.6170212765957	188	98.804	0.0283486683696636	1.12176757512284	19533.375	6857	NA	1
9606.ENSP00000241527	130916	ENSG00000122085	1	0	1	NA	NA	NA	NA	NA	NA	NA	NA	NA	0	0	0	18.6274509803922	3.92156862745098	0.980392156862745	98.0392156862745	81.3725490196078	0.980392156862745	102	28.624	0.00460418642676809	1.23607653532287	1630.77547115442	3146	17	0
9606.ENSP00000241600	51116	ENSG00000122140	1	0	NA	NA	NA	NA	NA	NA	NA	NA	NA	NA	39.9293286219081	0	0.441696113074205	85.6890459363958	46.643109540636	11.5724381625442	86.7491166077739	69.3462897526502	17.9328621908127	1132	443.101999999999	0.187469610109207	1.24261938808755	66965.3914583533	13975	26	1
9606.ENSP00000241651	4656	ENSG00000122180	7	0	NA	NA	NA	NA	NA	NA	NA	NA	NA	NA	0	0	0	15.4034229828851	22.1271393643032	1.83374083129584	99.5110024449878	83.0073349633252	3.66748166259169	818	233.017	0.120874308923203	1.18546289258275	19797.7916666667	12624	62	0
9606.ENSP00000241808	5620	ENSG00000122304	5	0	NA	NA	NA	NA	NA	NA	NA	NA	NA	NA	0	0	0	86.6666666666667	0.112994350282486	0	30.3954802259887	93.8983050847458	0.564971751412429	885	219.329	0.0451726809278487	0.892004557503902	19312.4428733032	11400	54	0
9606.ENSP00000242057	196	ENSG00000106546	2	0	NA	NA	NA	NA	NA	NA	NA	NA	NA	NA	0	0	0	16.25	18.5714285714286	0.535714285714286	97.1428571428571	82.1428571428571	2.14285714285714	560	156.118	0.0832492653916419	1.32088860515095	316525.272099145	10792	476	0
9606.ENSP00000242067	27241	ENSG00000122507	1	1	NA	NA	NA	NA	NA	NA	NA	NA	NA	NA	0	0	0	47.2602739726027	10.958904109589	15.0684931506849	98.6301369863014	73.2876712328767	18.4931506849315	146	55.886	0.0168057834595196	1.16001621521672	39061	4734	34	0
9606.ENSP00000242104	654231	ENSG00000122543	4	0	NA	NA	NA	NA	NA	NA	NA	NA	NA	NA	0	0	0	83.5587489433643	89.3491124260355	0	98.0135249366019	90.5325443786982	0.676246830092984	2366	568.064999999995	0.338767440415336	1.08230583951361	1	16723	12	0
9606.ENSP00000242108	80820	ENSG00000122547	1	0	NA	NA	NA	NA	NA	NA	NA	NA	NA	NA	46.5116279069767	0	0	4.65116279069767	4.65116279069767	0	76.7441860465116	96.5116279069767	0	86	18.119	0.00474112845045604	0.767467111115082	1	2027	14	0
9606.ENSP00000242152	4852	ENSG00000122585	1	0	NA	NA	NA	NA	NA	NA	NA	NA	NA	NA	0	0	0	16.4612676056338	10.9154929577465	18.75	95.5985915492958	68.4859154929577	21.2147887323944	1136	450.798999999998	0.14977782436865	1.20657400053408	338626.313607986	12497	290	0
9606.ENSP00000242159	3204	ENSG00000122592	1	0	NA	NA	NA	NA	NA	NA	NA	NA	NA	NA	0	0	0	25.9052924791086	52.6462395543175	1.67130919220056	99.7214484679666	90.2506963788301	2.78551532033426	359	90.0620000000001	0.0413700998070724	1.18241405418081	0	7646	42	0
9606.ENSP00000242208	3624	ENSG00000122641	1	0	NA	NA	NA	NA	NA	NA	1	NA	NA	NA	0	0	0	45.7627118644068	52.8248587570621	5.64971751412429	98.8700564971751	85.8757062146893	6.49717514124294	354	99.9270000000001	0.0412836191576219	1.19343071056411	39252.5	8024	247	0
9606.ENSP00000242209	11328	ENSG00000122642	1	0	NA	NA	NA	NA	NA	NA	NA	NA	NA	NA	9.80582524271845	0	0.970873786407767	76.9902912621359	84.6601941747573	0.87378640776699	79.8058252427184	96.0194174757282	0.970873786407767	1030	232.353000000001	0.123861681195504	1.14190275548435	0	13961	13	0
9606.ENSP00000242210	NA	ENSG00000122643	2	1	NA	NA	NA	NA	NA	NA	NA	NA	NA	NA	0	0	0	27.5449101796407	2.39520958083832	55.0898203592814	67.6646706586826	41.3173652694611	55.0898203592814	167	100.413	0.0289306736708337	1.12426638789284	9	6624	NA	1
9606.ENSP00000242248	27434	ENSG00000122678	1	0	NA	NA	NA	NA	NA	NA	NA	NA	NA	NA	2.3121387283237	0	0	29.4797687861272	10.4046242774566	2.11946050096339	93.6416184971098	88.0539499036609	2.3121387283237	519	135.173	0.0788007219858269	1.11624570066046	0	10501	37	0
9606.ENSP00000242249	10268	ENSG00000122679	1	0	NA	NA	NA	1	NA	NA	NA	NA	NA	NA	0	0	0	3.92156862745098	3.92156862745098	73.8562091503268	74.5098039215686	17.6470588235294	75.1633986928105	153	114.467	0.0305567772496762	1.20269374395864	1.75	6832	49	0
9606.ENSP00000242257	29960	ENSG00000122687	1	0	NA	NA	NA	NA	NA	NA	NA	NA	NA	NA	9.31899641577061	0	0.716845878136201	94.5041816009558	31.4217443249701	0	74.1935483870968	78.494623655914	6.92951015531661	837	262.429	0.0852567455396906	1.13120498268833	0	13317	16	0
9606.ENSP00000242261	7291	ENSG00000122691	1	1	NA	NA	NA	NA	NA	NA	NA	NA	NA	NA	0	0	0	6.89869484151647	9.63331261653201	0.372902423865755	99.3163455562461	91.858297078931	1.30515848353014	1609	385.898999999999	0.178902402466797	1.12055475733114	2	14151	472	0
9606.ENSP00000242275	92014	ENSG00000122696	1	0	NA	NA	NA	NA	NA	NA	NA	NA	NA	NA	0	0	0	16.9491525423729	10.1694915254237	0	94.9152542372881	91.5254237288136	0	59	13.667	0.00192491683603306	0.723595742552375	0	1162	12	0
9606.ENSP00000242285	1211	ENSG00000122705	1	0	NA	NA	NA	NA	NA	NA	NA	NA	NA	NA	0	0	0	57.2769953051643	44.6009389671362	51.8779342723005	71.830985915493	44.8356807511737	45.3051643192488	426	236.959	0.0968307161676939	1.23722705135978	6952.21582941255	10222	69	0
9606.ENSP00000242315	23349	ENSG00000122733	1	0	NA	NA	NA	NA	NA	NA	NA	NA	NA	NA	0	0	0	72.7272727272727	0	0	60.6060606060606	100	0	33	6.312	0.00102624680373665	0.688516606747578	0	388	3	0
9606.ENSP00000242317	27019	ENSG00000122735	1	1	NA	NA	NA	NA	NA	NA	NA	NA	NA	NA	0	0.120048019207683	0	47.2989195678271	0.360144057623049	4.68187274909964	90.15606242497	90.2761104441777	1.68067226890756	833	217.071	0.0589464400932569	1.01966766117214	19384.5	11812	26	0
9606.ENSP00000242338	1271	ENSG00000122756	1	0	NA	NA	NA	NA	NA	NA	NA	NA	NA	NA	0	0	0	12.3762376237624	3.96039603960396	31.6831683168317	87.1287128712871	63.3663366336634	32.6732673267327	202	87.452	0.0314453074918369	1.13320643984089	19295.7256084467	6314	43	0
9606.ENSP00000242351	56829	ENSG00000105939	1	0	NA	NA	NA	NA	NA	NA	NA	NA	NA	NA	0	0	0	40.3409090909091	19.8863636363636	0	86.3636363636364	89.2045454545455	1.13636363636364	176	44.849	0.0179895229722341	0.935571560708591	0	4865	74	0
9606.ENSP00000242375	6718	ENSG00000122787	10	1	NA	NA	NA	NA	NA	NA	NA	NA	NA	NA	20.6794682422452	0	0.590841949778434	83.1610044313146	30.7237813884786	12.1122599704579	88.3308714918759	81.9793205317578	5.61299852289513	677	198.929	0.0544694760899393	1.05042388867748	117179.541423592	10484	34	0
9606.ENSP00000242462	50674	ENSG00000122859	3	1	NA	NA	NA	NA	NA	NA	NA	NA	NA	NA	0	0	0	22.2873900293255	11.4369501466276	0.586510263929619	95.6011730205279	79.4721407624633	4.39882697947214	341	100.771	0.037432054528955	1.11823362393049	925.833333333333	7752	48	0
9606.ENSP00000242465	5552	ENSG00000122862	2	0	NA	NA	NA	NA	NA	NA	NA	NA	NA	NA	0	0	0	48.014440433213	5.05415162454874	28.5198555956679	76.5342960288809	65.7039711191336	29.6028880866426	277	117.929	0.040175765092317	1.19003683867162	39069.25	7650	56	0
9606.ENSP00000242480	1959	ENSG00000122877	2	1	NA	NA	NA	NA	NA	NA	NA	NA	NA	NA	0	0	0	66.7012987012987	84.3116883116883	3.84415584415584	98.9090909090909	90.5974025974026	4.41558441558442	1925	482.989999999999	0.295753164490428	1.24338224364015	535245.974831038	16234	97	0
9606.ENSP00000242505	317662	ENSG00000138286	1	0	NA	NA	NA	NA	NA	NA	NA	NA	NA	NA	0	0	0	31.25	2.08333333333333	0	97.9166666666667	95.8333333333333	2.08333333333333	48	11.778	0.00164478202216512	0.941375031827228	2	1011	6	0
9606.ENSP00000242576	7374	ENSG00000076248	2	1	NA	NA	NA	NA	NA	NA	NA	NA	NA	NA	16.8773704171934	0.758533501896334	0	56.9532237673831	5.24652338811631	0	96.0809102402023	88.3691529709229	1.51706700379267	1582	403.571	0.199009389010705	1.22537319478452	0	14369	168	0
9606.ENSP00000242577	8655	ENSG00000088986	1	0	NA	NA	NA	NA	NA	NA	NA	NA	NA	NA	0	0	0	52.4734982332156	30.9187279151943	26.4134275618375	80.6537102473498	68.904593639576	27.0318021201413	1132	465.468	0.169927170853506	1.23169743424582	197522.232658398	13652	125	0
9606.ENSP00000242591	28981	ENSG00000122970	1	0	NA	NA	NA	NA	NA	NA	NA	NA	NA	NA	0	0	0	75.3926701570681	11.5183246073298	20.9424083769633	93.1937172774869	70.6806282722513	20.9424083769633	191	72.474	0.0136310490748333	1.16062861680971	142242.067946152	5213	23	0
9606.ENSP00000242592	35	ENSG00000122971	1	1	NA	NA	NA	NA	NA	NA	NA	NA	NA	NA	26.4309764309764	1.34680134680135	1.51515151515152	83.8383838383838	30.8080808080808	29.6296296296296	94.6127946127946	72.2222222222222	11.1111111111111	594	198.761	0.0567807363605629	1.16771517223724	3536.00784493285	10817	51	0
9606.ENSP00000242607	84329	ENSG00000122986	2	0	NA	NA	NA	NA	NA	NA	NA	NA	NA	NA	0	0	0	54.4642857142857	4.46428571428571	0	61.6071428571429	91.9642857142857	0.892857142857143	112	24.395	0.00838680380000895	0.771371336892584	6	3081	48	0
9606.ENSP00000242719	26994	ENSG00000123091	1	0	NA	NA	NA	NA	NA	NA	NA	NA	NA	NA	0	0	0	85.8800773694391	61.5087040618955	0	76.0154738878143	88.0077369439072	1.93423597678917	517	131.053	0.0733646816505908	1.20432570312738	0	10078	41	0
9606.ENSP00000242728	79365	ENSG00000123095	2	1	NA	NA	NA	NA	NA	NA	NA	NA	NA	NA	0	0	0	10.0917431192661	58.7155963302752	2.75229357798165	91.743119266055	74.3119266055046	11.9266055045872	218	70.692	0.032365912510806	1.2776405719584	36461.2095238095	6433	51	0
9606.ENSP00000242729	8082	ENSG00000123096	1	0	NA	NA	NA	NA	NA	NA	NA	NA	NA	NA	0	0	0	17.8861788617886	0.813008130081301	15.4471544715447	94.3089430894309	73.9837398373984	12.1951219512195	123	41.657	0.00852730911336533	1.07563193307375	1	3961	32	0
9606.ENSP00000242776	10212	ENSG00000123136	1	0	NA	NA	NA	NA	NA	NA	NA	NA	NA	NA	14.7796988287786	0	2.06358059118795	90.1840490797546	68.8232013385388	5.63301728945901	87.8973786949247	83.9933073061907	5.01952035694367	1793	520.787999999999	0.224672901819514	1.16681599860742	19651.5639957265	14459	56	0
9606.ENSP00000242784	79002	ENSG00000123144	1	0	1	NA	NA	NA	NA	NA	NA	NA	NA	NA	0	0	0	50.5882352941176	8.23529411764706	1.17647058823529	76.4705882352941	91.7647058823529	2.35294117647059	85	20.828	0.00546031246503515	0.995707819147535	2	2400	13	0
9606.ENSP00000242786	976	ENSG00000123146	1	0	NA	NA	NA	NA	NA	NA	NA	NA	NA	NA	0	0	0	51.6746411483254	29.6650717703349	0.478468899521531	92.3444976076555	96.6507177033493	0.956937799043062	209	45.862	0.0153172542826728	1.18924241436443	212075.252145235	5038	68	0
9606.ENSP00000242796	84292	ENSG00000123154	1	0	NA	NA	NA	NA	NA	NA	NA	NA	NA	NA	0	2.60869565217391	29.1304347826087	65.2173913043478	46.5217391304348	3.91304347826087	46.5217391304348	72.6086956521739	9.56521739130435	230	78.0870000000001	0.0294693505485942	1.17467606535551	0	6407	23	1
9606.ENSP00000242804	79973	ENSG00000198342	1	0	NA	NA	NA	NA	NA	NA	NA	NA	NA	NA	0	0	0	85.8108108108108	98.3952702702703	0.0844594594594595	98.3952702702703	99.1554054054054	0.0844594594594595	1184	228.922999999999	0.179191364734595	1.09508281910001	0	15595	2	1
9606.ENSP00000242810	54800	ENSG00000114796	1	1	NA	NA	NA	NA	NA	NA	NA	NA	NA	NA	0	0	0	94.9618320610687	28.0916030534351	0	43.5114503816794	98.3206106870229	0.458015267175573	655	129.229	0.0470757699872313	0.994554366422954	19129.3615384615	10445	16	0
9606.ENSP00000242819	83446	ENSG00000123171	5	0	NA	NA	NA	NA	NA	NA	NA	NA	NA	NA	0	0	0	100	0.2710027100271	0	7.18157181571816	94.4444444444444	0	738	174.684	0.0275440476681867	0.75714511458042	27	11226	11	0
9606.ENSP00000242827	84650	ENSG00000123179	1	0	NA	NA	NA	NA	NA	NA	NA	NA	NA	NA	0	0	0	50.8196721311475	3.27868852459016	0	90.1639344262295	98.3606557377049	0	61	11.987	0.00212363224644934	0.677438608532156	0	1250	7	0
9606.ENSP00000242839	540	ENSG00000123191	1	1	NA	NA	NA	NA	NA	NA	NA	NA	NA	NA	20.8984375	0	0	64.6484375	29.00390625	3.41796875	97.0703125	88.37890625	1.3671875	1024	265.45	0.141837149211183	1.07478854566332	26548.8595186892	13715	284	1
9606.ENSP00000242872	64105	ENSG00000123219	2	0	NA	NA	NA	NA	NA	NA	NA	NA	NA	NA	0	0	0	87.146529562982	3.59897172236504	33.9331619537275	54.7557840616967	51.1568123393316	33.9331619537275	389	195.487	0.0858877255790011	1.21748523520019	1	10115	15	0
9606.ENSP00000242994	58158	ENSG00000123307	10	0	NA	NA	NA	NA	NA	NA	NA	NA	NA	NA	0	0	0	45.8823529411765	10.5882352941176	0	98.8235294117647	84.7058823529412	1.17647058823529	85	22.86	0.00489687548223272	0.853001958509579	1	2714	7	0
9606.ENSP00000243045	29095	ENSG00000123353	2	0	NA	NA	NA	NA	NA	NA	NA	NA	NA	NA	0	0	0	51.5463917525773	64.9484536082474	9.27835051546392	77.319587628866	85.5670103092783	3.09278350515464	97	26.478	0.00620316677407178	1.01991085042268	0	2794	12	0
9606.ENSP00000243052	5153	ENSG00000123360	1	0	NA	NA	NA	1	NA	NA	NA	NA	NA	NA	0	0	0	65.1162790697674	18.0232558139535	36.046511627907	83.1395348837209	59.3023255813954	37.2093023255814	172	82.893	0.0367466684911093	1.15276602889858	0	6292	25	0
9606.ENSP00000243056	3229	ENSG00000123364	1	1	NA	NA	NA	NA	NA	NA	NA	NA	NA	NA	0	0	0	33	46.5	0	98	92	0.5	200	49.271	0.0103016765104705	0.833560110403164	41.5	4329	36	0
9606.ENSP00000243077	4035	ENSG00000123384	1	1	NA	NA	NA	NA	NA	NA	NA	NA	NA	NA	0	0	0	32.0866141732283	33.4645669291339	6.49606299212598	91.7322834645669	78.1496062992126	7.8740157480315	508	163.429	0.0664171142592137	1.21669535025076	0	9625	390	0
9606.ENSP00000243103	3228	ENSG00000123407	1	0	NA	NA	NA	NA	NA	NA	NA	NA	NA	NA	0	0	0	28.3464566929134	48.0314960629921	0	100	99.2125984251968	0	127	26.982	0.00360553290831217	0.712173431932227	20	3198	6	0
9606.ENSP00000243108	3223	ENSG00000197757	1	0	NA	NA	NA	NA	NA	NA	NA	NA	NA	NA	0	0	0	44.0789473684211	72.3684210526316	0	98.6842105263158	93.4210526315789	0.657894736842105	152	34.54	0.010350032686374	0.836441195487409	0	4245	34	0
9606.ENSP00000243167	2166	ENSG00000117480	1	1	NA	NA	NA	1	NA	NA	NA	NA	NA	NA	49.113475177305	0	0.531914893617021	73.758865248227	21.4539007092199	16.3120567375887	93.4397163120567	87.0567375886525	3.36879432624113	564	149.826	0.0645574164371174	1.12508970740943	72	10562	139	0
9606.ENSP00000243189	57035	ENSG00000117616	1	0	NA	NA	NA	NA	NA	NA	NA	NA	NA	NA	0	0	0	90.4761904761905	4.04761904761905	0	16.9047619047619	97.3809523809524	0.476190476190476	420	82.813	0.0276491449692315	0.845693932421466	5	8162	15	1
9606.ENSP00000243213	3598	ENSG00000123496	2	0	NA	NA	NA	NA	NA	NA	NA	NA	1	NA	0	0	0	15.0375939849624	1.50375939849624	44.3609022556391	78.9473684210526	51.1278195488722	44.3609022556391	133	67.142	0.0219068070934097	1.2066201172973	0	4949	76	0
9606.ENSP00000243222	1300	ENSG00000123500	2	1	NA	NA	NA	NA	NA	NA	NA	NA	NA	NA	0	0.325732899022801	0	36.1563517915309	17.9153094462541	18.2410423452769	94.7882736156352	71.0097719869707	19.2182410423453	307	117.774	0.0317195312903083	1.13666984134364	0	7051	59	0
9606.ENSP00000243253	29927	ENSG00000058262	1	1	1	NA	NA	NA	NA	NA	NA	NA	NA	NA	16.5718349928876	0	1.28022759601707	76.5291607396871	34.1394025604552	8.10810810810811	95.3058321479374	73.2574679943101	12.5889046941679	1406	497.694	0.211023823815587	1.27530517766867	1821961.4543967	14029	63	0
9606.ENSP00000243286	85012	ENSG00000196507	1	0	NA	NA	NA	NA	NA	NA	NA	NA	NA	NA	0	0	0	14.2857142857143	0	0	100	92.8571428571429	0	70	17.259	0.00164472751553276	0.662317360226939	6	1400	7	0
9606.ENSP00000243298	51209	ENSG00000123570	1	0	NA	NA	NA	NA	NA	NA	NA	NA	NA	NA	0	0	11.4327062228654	86.8306801736614	45.8755426917511	2.74963820549928	88.1331403762663	80.7525325615051	3.76266280752533	691	190.105	0.0708574659082177	1.14814320553864	20700.9117604618	10383	17	0
9606.ENSP00000243314	NA	ENSG00000123584	5	0	NA	NA	NA	NA	NA	NA	NA	NA	NA	NA	0	0	0	66.3461538461538	35.5769230769231	0	71.1538461538462	86.5384615384615	0.961538461538462	104	26.962	0.00583437769924008	0.942244998237833	8	2438	NA	0
9606.ENSP00000243326	NA	ENSG00000080345	1	0	1	NA	NA	NA	NA	NA	NA	NA	NA	NA	0	0	0	95.0391644908616	12.9242819843342	5.35248041775457	16.579634464752	91.644908616188	6.13577023498695	766	188.756	0.0786513298995642	1.1267973750854	19557	12303	NA	0
9606.ENSP00000243344	79809	ENSG00000123607	1	1	NA	NA	NA	NA	NA	NA	NA	NA	NA	NA	0	0	0	88.1751824817518	1.75182481751825	7.73722627737226	35.036496350365	87.5912408759124	7.59124087591241	685	185.245	0.0564017755870338	1.19392274838541	46218.1481496863	10534	18	0
9606.ENSP00000243346	9111	ENSG00000123609	1	0	NA	NA	NA	NA	NA	NA	NA	NA	NA	NA	0	0	0	45.6410256410256	49.7435897435897	11.7948717948718	41.5384615384615	72.8205128205128	12.8205128205128	195	69.155	0.0313020524255877	1.19362219238387	1	5582	55	0
9606.ENSP00000243347	7130	ENSG00000123610	1	0	NA	NA	NA	NA	NA	NA	NA	NA	NA	NA	0	0	0	65.0366748166259	16.8704156479218	0	90.2200488997555	82.3960880195599	0.488997555012225	409	108.62	0.0476517251107744	0.929355673955453	32	8699	74	0
9606.ENSP00000243349	130399	ENSG00000123612	1	0	NA	NA	NA	NA	NA	NA	NA	NA	NA	NA	0	0	0	59.7402597402597	55.8441558441558	24.3506493506494	75.3246753246753	65.2597402597403	21.7532467532468	308	122.546	0.0563118673328267	1.26847562320759	70702.3959441439	8108	26	0
9606.ENSP00000243389	206358	ENSG00000123643	1	0	NA	NA	NA	NA	NA	NA	NA	NA	NA	NA	4.89795918367347	0	0	59.1836734693878	16.3265306122449	0	99.1836734693878	89.3877551020408	0	245	62.484	0.0187913129027645	0.808951041413406	18	5902	45	0
9606.ENSP00000243440	55509	ENSG00000123685	1	0	NA	NA	NA	NA	NA	NA	NA	NA	NA	NA	0	0	0	64.4859813084112	64.018691588785	1.4018691588785	93.2242990654206	91.1214953271028	2.10280373831776	428	102.703	0.0567978686840317	1.30419995964729	37790.7165384615	9172	18	0
9606.ENSP00000243457	3759	ENSG00000123700	1	1	NA	NA	NA	1	NA	NA	NA	NA	NA	NA	0.204498977505112	0	2.45398773006135	54.601226993865	12.8834355828221	5.31697341513292	84.0490797546012	82.2085889570552	6.5439672801636	489	145.277	0.0475854667660715	1.18597568752871	245	8918	143	0
9606.ENSP00000243501	81579	ENSG00000123739	1	0	NA	NA	NA	NA	NA	NA	NA	NA	NA	NA	0	0	0	20.7317073170732	0	74.390243902439	57.3170731707317	23.1707317073171	75.609756097561	82	60.037	0.0136664924191217	1.12863595582859	0	4078	19	0
9606.ENSP00000243563	6626	ENSG00000077312	1	0	1	NA	NA	NA	NA	NA	NA	NA	NA	NA	0	0	0	66.866485013624	25.7220708446866	8.66485013623978	94.2779291553133	73.2425068119891	9.64577656675749	1835	610.669999999998	0.314497535315091	1.22122915938093	13564.4015119667	14804	76	0
9606.ENSP00000243578	80776	ENSG00000123810	1	1	NA	NA	NA	NA	NA	NA	NA	NA	NA	NA	0	0.350877192982456	0	38.5964912280702	4.91228070175439	65.6140350877193	57.8947368421053	28.7719298245614	65.6140350877193	285	195.194	0.0689872050683387	1.19228986294725	78257.352872566	8392	20	0
9606.ENSP00000243611	725	ENSG00000123843	8	0	NA	NA	NA	NA	NA	NA	NA	NA	NA	NA	0	0	0	74.5192307692308	33.6538461538462	5.76923076923077	67.7884615384615	88.9423076923077	5.76923076923077	208	56.9649999999999	0.0118119263522446	1.14312900216336	515.512938353636	5544	43	0
9606.ENSP00000243643	55786	ENSG00000170954	1	0	NA	NA	NA	NA	NA	NA	NA	NA	NA	NA	0	0	0	82.8872668288727	96.0259529602595	0.08110300081103	98.4590429845904	99.2700729927007	0.08110300081103	1233	239.094999999999	0.179262529178418	1.09496286871432	0	15503	12	0
9606.ENSP00000243644	59348	ENSG00000256683	5	0	NA	NA	NA	NA	NA	NA	NA	NA	NA	NA	0	0	0	87.9750778816199	89.595015576324	0.0623052959501558	91.0903426791277	98.006230529595	0.0623052959501558	1605	328.472999999998	0.228821436817677	1.12372277937587	0	16188	48	1
9606.ENSP00000243662	23682	ENSG00000123892	1	0	NA	NA	NA	NA	NA	NA	NA	NA	NA	NA	0	0	50	35.5072463768116	21.7391304347826	0	100	89.1304347826087	1.44927536231884	138	32.633	0.0102285412774223	1.1000679666986	3	3723	23	0
9606.ENSP00000243673	10888	ENSG00000123901	1	0	NA	NA	NA	NA	NA	NA	NA	NA	NA	NA	0	0	0	12.5319693094629	19.1815856777494	28.6445012787724	84.9104859335038	50.6393861892583	33.7595907928389	391	194.416	0.0565524938573234	1.21336533101633	154631.190733409	9033	9	0
9606.ENSP00000243706	79441	ENSG00000214367	1	0	1	NA	NA	NA	NA	NA	NA	NA	NA	NA	0	0	0	63.9830508474576	10.1694915254237	45.7627118644068	48.3050847457627	50.8474576271186	45.7627118644068	236	125.663	0.0454522686101418	1.16582077701928	8158.59607909531	7485	17	0
9606.ENSP00000243776	79586	ENSG00000123989	1	0	NA	NA	NA	NA	NA	NA	NA	NA	NA	NA	0	0	0	23.134328358209	8.2089552238806	8.95522388059701	94.7761194029851	79.8507462686567	10.4477611940299	134	41.985	0.00489675837070554	1.06834661939224	75.375	3290	19	1
9606.ENSP00000243786	3623	ENSG00000123999	1	0	NA	NA	NA	NA	NA	NA	NA	NA	NA	NA	0	0	0	38.8646288209607	48.471615720524	3.49344978165939	96.0698689956332	86.8995633187773	4.36681222707424	229	63.123	0.023145905557639	1.07465866149456	0	6354	154	1
9606.ENSP00000243878	84080	ENSG00000124074	1	0	NA	NA	NA	NA	NA	NA	NA	NA	NA	NA	0	0	0	50	75	0	0	100	0	4	0.719	2.32447705968625e-05	0.52638445256166	0	11	22	0
9606.ENSP00000243896	51006	ENSG00000080189	1	0	NA	NA	NA	NA	NA	NA	NA	NA	NA	NA	27.8985507246377	0	0	93.8405797101449	34.4202898550725	0.36231884057971	96.7391304347826	97.8260869565217	0	276	58.326	0.017922349441138	0.827228964281295	0	6234	16	0
9606.ENSP00000243903	79913	ENSG00000101442	1	0	NA	NA	NA	NA	NA	NA	NA	NA	NA	NA	0	0	0	45.1776649746193	68.5279187817259	20.8121827411168	70.0507614213198	71.5736040609137	21.8274111675127	197	79.933	0.045255143253325	1.23740554375132	322.280660754679	6450	26	0
9606.ENSP00000243911	4159	ENSG00000124089	10	1	NA	NA	NA	NA	NA	1	NA	1	NA	NA	0	0	0	28.5714285714286	26.0869565217391	34.7826086956522	85.0931677018634	54.6583850931677	35.7142857142857	322	160.062	0.0470571319264981	1.1972005825687	0	8558	94	0
9606.ENSP00000243913	140687	ENSG00000124091	2	0	NA	NA	NA	NA	NA	NA	NA	NA	NA	NA	0	0	0	89.7081413210446	1.99692780337942	2.91858678955453	21.1981566820277	96.0061443932412	2.91858678955453	651	141.862	0.0409542499666082	1.08476111535145	276.041666666667	9705	2	0
[truncated: 18,006 more rows]

## Sheet: tissue-spec. by betwenness
Related to Table 2
[truncated: 4,476 more rows]
